# Supplementary material for: A Neuronal Transcriptome Response Involving Stress Pathways is Buffered by Neuronal microRNAs
Source: Front Neurosci. 2012 Oct 30;6:156. doi: 10.3389/fnins.2012.00156 (PMC3483788; doi:10.3389/fnins.2012.00156)
Supplement: Supplementary Data Sheet 1 — Putative targets of transfected miRNA derived from mRNA profiling data. [file Data_Sheet_1.XLS]

## Sheet: Table S1
miR-124						miR-434-3p						miR-143						miR-145						miR-25						cel-miR-67
Symbol	EntrezID	FoldInhibition	t-statistic	P-value	Adj. P-value	Symbol	EntrezID	FoldInhibition	t-statistic	P-value	Adj. P-value	Symbol	EntrezID	FoldInhibition	t-statistic	P-value	Adj. P-value	Symbol	EntrezID	FoldInhibition	t-statistic	P-value	Adj. P-value	Symbol	EntrezID	FoldInhibition	t-statistic	P-value	Adj. P-value	Symbol	EntrezID	FoldInhibition	t-statistic	P-value	Adj. P-value
Cd151	12476	2.14384	-16.7943	2.77698e-12	3.00496e-08	Faim	23873	1.40799	-15.2296	2.14998e-09	1.03693e-05	Cd151	12476	1.83554	-13.5872	2.74185e-15	1.52255e-11	Fscn1	14086	3.17479	-26.7045	2.24112e-24	6.05648e-22	Slc24a3	94249	1.6895	-13.8037	1.73657e-15	1.85431e-11	Nipsnap1	18082	1.66026	-20.9541	5.75168e-13	5.56187e-09
Itpkb	320404	1.55767	-12.3692	4.05311e-10	1.32476e-06	Tm9sf4	99237	1.67751	-14.4093	4.12679e-09	1.17566e-05	Tex261	21766	1.70934	-12.7565	1.66029e-14	6.1464e-11	Fam167a	219148	2.12436	-16.9161	4.10249e-18	5.41137e-16	Lhfpl2	218454	1.6493	-13.4529	3.6495e-15	1.94847e-11	5730494M16Rik	66648	1.44613	-18.5617	3.65025e-12	1.76489e-08
Lamc1	226519	1.8475	-12.179	5.1827e-10	1.32476e-06	Axl	26362	1.60428	-14.2062	4.87524e-09	1.17566e-05	B3galt6	117592	1.60691	-11.1055	7.57135e-13	1.40146e-09	Igfbp5	16011	1.75641	-11.2007	6.01903e-13	5.29292e-11	Gps1	209318	1.71743	-12.9496	1.08481e-14	3.86121e-11	Mrps12	24030	1.51673	-17.0217	1.35149e-11	4.35631e-08
Vamp3	22319	1.80195	-12.0125	6.44413e-10	1.32476e-06	Gja1	14609	2.33106	-10.7278	1.23802e-07	9.95164e-05	Tmem180	75146	1.76489	-10.9642	1.06649e-12	1.69206e-09	Acot1	26897	1.43432	-9.25041	8.35348e-11	5.82117e-09	Dkk3	50781	1.90044	-12.3774	3.87676e-14	1.0349e-10	Sae1	56459	1.48449	-16.3014	2.58763e-11	5.49852e-08
BC013529	215751	1.62535	-11.9133	7.34548e-10	1.32476e-06	Pawr	114774	1.31617	-10.3062	1.9421e-07	0.000144104	Nuak2	74137	1.62133	-10.5433	3.00442e-12	4.17088e-09	H2afx	15270	1.60793	-9.21835	9.09685e-11	6.29957e-09	Dnajc30	66114	1.70034	-12.1459	6.56158e-14	1.40129e-10	Pigu	228812	1.32327	-16.025	3.34284e-11	5.49852e-08
Rnpepl1	108657	1.45054	-11.0079	2.52744e-09	3.90707e-06	Ankrd13a	68420	1.40857	-9.51577	4.70817e-07	0.000302767	Mrps33	14548	1.35798	-9.07227	1.34364e-10	1.14788e-07	Lhfpl2	218454	1.39245	-8.90123	2.12882e-10	1.38749e-08	Syn2	20965	1.7724	-11.9664	9.91115e-14	1.76385e-10	Etf1	225363	1.46415	-16.0031	3.4117e-11	5.49852e-08
Nek9	217718	1.4948	-10.8074	3.35832e-09	3.93891e-06	Egfr	13649	1.3348	-9.32861	5.85561e-07	0.00035302	Efs	13644	1.59918	-8.98829	1.68345e-10	1.33545e-07	Birc5	11799	1.43263	-8.66833	4.00771e-10	2.46697e-08	Klhdc10	76788	1.91178	-11.294	4.81222e-13	5.13849e-10	Uhmk1	16589	1.45262	-14.9611	9.30461e-11	1.28536e-07
Bicc1	83675	1.52443	-10.7511	3.64006e-09	3.93891e-06	Vamp3	22319	1.36298	-8.93731	9.3415e-07	0.000474253	Smoc1	64075	1.58704	-8.91172	2.06935e-10	1.53214e-07	Mfsd2a	76574	1.47087	-8.56255	5.35391e-10	3.27742e-08	Kcnc4	99738	1.80359	-11.1232	7.25412e-13	7.04177e-10	Pop5	117109	1.656	-14.5515	1.40369e-10	1.69671e-07
Tsc22d4	78829	1.54249	-10.6694	4.09337e-09	4.02676e-06	Elovl5	68801	1.83505	-8.44286	1.72378e-06	0.000755799	Phactr4	100169	1.37014	-8.59772	4.86156e-10	2.99959e-07	Prkx	19108	1.53042	-8.41202	8.10412e-10	4.85371e-08	Zfyve21	68520	1.47891	-10.5307	3.09982e-12	2.54614e-09	Cyhr1	54151	1.37438	-13.7274	3.31324e-10	3.55989e-07
Sft2d2	108735	1.64491	-10.5079	5.17276e-09	4.66454e-06	Anp32e	66471	1.41523	-7.98173	3.12629e-06	0.00120625	Cbfb	12400	1.64939	-8.46921	6.92092e-10	4.04546e-07	Aif1l	108897	1.32994	-8.17275	1.57531e-09	9.18657e-08	Slc32a1	22348	1.42721	-10.1563	7.94493e-12	5.30225e-09	Mageh1	75625	1.39434	-13.383	4.80629e-10	4.64768e-07
Serp1	28146	1.56199	-10.2609	7.43779e-09	5.82736e-06	Srp9	27058	1.39645	-7.73039	4.3692e-06	0.00150705	Ppif	105675	1.32609	-8.30205	1.099e-09	5.54797e-07	Mest	17294	1.52639	-7.8594	3.80126e-09	2.09542e-07	Cdkn1c	12577	1.65011	-9.89831	1.53574e-11	9.11035e-09	Ccnb1	268697	1.33916	-12.8583	8.60782e-10	7.56705e-07
Gas2l1	78926	1.46375	-10.2518	7.53933e-09	5.82736e-06	LOC100041103	100041103	1.11239	-7.63988	4.93798e-06	0.00153651	Fam131b	76156	1.49942	-8.12542	1.79817e-09	7.47881e-07	Acss1	68738	1.37559	-7.8107	4.36332e-09	2.36988e-07	Ugp2	216558	1.45128	-9.23483	8.70675e-11	4.64853e-08	2410002F23Rik	668661	1.34929	-12.7501	9.72997e-10	7.84073e-07
Sypl	19027	1.35763	-10.183	8.35173e-09	5.83094e-06	Dcaf4	73828	1.33484	-7.30411	7.84302e-06	0.00205064	Mapkapk3	102626	1.44955	-8.10847	1.88553e-09	7.47881e-07	Tmem167	66074	1.43943	-7.60439	7.85003e-09	4.06441e-07	Igfbp5	16011	1.58634	-9.1756	1.01937e-10	5.18325e-08	Tcfcp2l1	81879	1.29396	-12.0088	2.30893e-09	1.52622e-06
Sgpl1	20397	1.34124	-10.1617	8.62166e-09	5.83094e-06	Bpnt1	23827	1.18287	-7.28808	8.02095e-06	0.00205064	Aldoc	11676	1.38862	-8.0731	2.08197e-09	7.97323e-07	Cbfb	12400	1.46424	-7.56041	8.90236e-09	4.58782e-07	Dnajc4	57431	1.62439	-8.27645	1.18001e-09	5.25007e-07	Akirin1	68050	1.38663	-11.9879	2.36746e-09	1.52622e-06
Twsg1	65960	1.41452	-9.86587	1.34754e-08	7.67461e-06	Gtf2h3	209357	1.31838	-7.28298	8.07841e-06	0.00205064	Slc25a18	71803	1.43669	-7.93872	3.03818e-09	1.08845e-06	Srgap1	117600	1.37962	-7.54704	9.24979e-09	4.7448e-07	Nfia	18027	1.47288	-8.23057	1.34072e-09	5.56057e-07	Pgam5	72542	1.46176	-11.7333	3.21918e-09	1.94559e-06
Ptbp1	19205	1.58801	-9.77935	1.53834e-08	8.32319e-06	Vps37b	330192	1.43564	-6.85405	1.4909e-05	0.00281985	Plekhb1	27276	1.34837	-7.74988	5.18555e-09	1.55091e-06	Zfp259	22687	1.37923	-7.32454	1.75406e-08	8.59957e-07	Isca1	69046	1.36748	-8.15558	1.65274e-09	6.30282e-07	Dnajc6	72685	1.18965	-10.856	9.68539e-09	5.50928e-06
Flot2	14252	1.28121	-9.42051	2.68821e-08	1.3852e-05	Dap	223453	1.1136	-6.80112	1.61067e-05	0.00293142	Supt4h1	20922	1.29998	-7.73958	5.33958e-09	1.55091e-06	Luzp2	233271	1.56217	-7.31488	1.80368e-08	8.80388e-07	Ndufa5	68202	1.3602	-8.0968	1.9482e-09	6.93429e-07	Nudt19	110959	1.43557	-10.7927	1.05155e-08	5.64916e-06
Fbxo36	66153	1.27916	-9.21319	3.73628e-08	1.82876e-05	Sfrp1	20377	1.36737	-6.68002	1.92481e-05	0.00316032	Fgfbp3	72514	1.59465	-7.47368	1.14158e-08	2.88145e-06	Aldoc	11676	1.33146	-7.03947	4.01106e-08	1.85952e-06	Pcsk2	18549	1.56856	-8.02516	2.3819e-09	8.20448e-07	D10Ertd610e	52666	1.27238	-10.5018	1.54122e-08	7.5415e-06
Rras	20130	1.78287	-9.18849	3.88703e-08	1.82876e-05	1810020D17Rik	66273	1.34607	-6.65983	1.9832e-05	0.00316032	Ap3s2	11778	1.30812	-7.33377	1.70794e-08	3.95174e-06	Cdca7	66953	1.25195	-6.78697	8.3977e-08	3.64888e-06	Necap1	67602	1.38917	-7.37545	1.51446e-08	4.1465e-06	Cdca7	66953	1.20264	-9.55865	5.64173e-08	2.09829e-05
Mdk	17242	1.51583	-9.043	4.91406e-08	2.21563e-05	Tfrc	22042	1.14319	-6.51146	2.47458e-05	0.00340861	Cdca8	52276	1.33991	-7.324	1.7568e-08	3.98185e-06	Pura	19290	1.3393	-6.51126	1.89288e-07	7.94434e-06	Dcbld1	66686	1.31759	-7.32727	1.74027e-08	4.64564e-06	Ctdsp2	52468	1.30523	-9.35695	7.53681e-08	2.48511e-05
Ccno	218630	1.61129	-8.73638	8.12177e-08	3.25503e-05	Glipr2	384009	1.22965	-6.44031	2.7546e-05	0.00359066	1810013D10Rik	66278	1.31884	-7.12079	3.16551e-08	6.4615e-06	Pop4	66161	1.38188	-6.4983	1.96683e-07	8.22357e-06	Bcl2l11	12125	1.31244	-7.12889	3.09188e-08	7.67792e-06	Appbp2	66884	1.22214	-9.1732	9.85064e-08	2.75127e-05
Mlec	109154	1.27313	-8.51684	1.1721e-07	4.22776e-05	Supt4h1	20922	1.33263	-6.2791	3.52088e-05	0.00419289	Chrna4	11438	1.33027	-7.11707	3.19991e-08	6.4615e-06	F2r	14062	1.30108	-6.44702	2.28932e-07	9.4648e-06	Znf512b	269401	1.27672	-7.03457	4.06878e-08	9.87418e-06	Sfxn1	14057	1.29146	-9.16581	9.95807e-08	2.75127e-05
Plod3	26433	1.44231	-8.46816	1.27246e-07	4.4417e-05	Tgfb1i1	21804	1.1631	-6.24443	3.71347e-05	0.0042643	Sox8	20681	1.42505	-6.78414	8.46788e-08	1.59572e-05	Tfrc	22042	1.4202	-6.40782	2.57131e-07	1.04743e-05	Cbln4	228942	1.31175	-6.7124	1.04564e-07	2.3756e-05	1110002B05Rik	104725	1.33138	-9.12171	1.06253e-07	2.85408e-05
Wisp2	22403	3.62882	-8.39243	1.44679e-07	4.80562e-05	Anxa3	11745	1.40383	-6.18331	4.0806e-05	0.0045243	Zcchc24	71918	1.36447	-6.78376	8.47718e-08	1.59572e-05	Podxl	27205	1.40777	-6.31671	3.36953e-07	1.33337e-05	Adcy3	104111	1.28963	-6.50389	1.93459e-07	3.97261e-05	Uhrf1	18140	1.24994	-8.87439	1.53493e-07	3.80584e-05
Scd1	20249	1.58034	-8.38486	1.46553e-07	4.80562e-05	Pdk4	27273	1.10017	-6.08988	4.71779e-05	0.00505643	Cst3	13010	1.27003	-6.75249	9.29327e-08	1.72018e-05	Slc35d1	242585	1.21139	-6.16021	5.36702e-07	2.05767e-05	Pitpnm2	19679	1.39226	-6.47379	2.11483e-07	4.23347e-05	Wasf2	242687	1.20421	-8.8539	1.58291e-07	3.82668e-05
Tmem134	66990	1.47907	-8.33772	1.58811e-07	5.05441e-05	Ak3	56248	1.34763	-5.90807	6.27887e-05	0.00624392	Maf	17132	1.35362	-6.7126	1.04501e-07	1.87191e-05	2810459M11Rik	72792	1.37653	-6.15287	5.48577e-07	2.09594e-05	Nfix	18032	1.34698	-6.46709	2.15722e-07	4.23347e-05	Fbxo34	78938	1.26492	-8.83716	1.62329e-07	3.8286e-05
Dram1	71712	1.22389	-8.24792	1.85217e-07	5.56732e-05	Cd44	12505	1.14572	-5.6248	9.89248e-05	0.0084445	Cdca3	14793	1.38893	-6.70604	1.06539e-07	1.87814e-05	Ccng1	12450	1.6654	-6.12838	5.90101e-07	2.23915e-05	Bat2l	227723	1.30286	-6.46345	2.18057e-07	4.23347e-05	B4galt6	56386	1.31302	-8.68346	2.04888e-07	4.71731e-05
Synpo	104027	2.07562	-8.2159	1.95709e-07	5.72369e-05	Ednra	13617	1.11828	-5.58097	0.00010624	0.00898937	Atp1b2	11932	1.39457	-6.62677	1.34568e-07	2.29926e-05	Dab2	13132	1.24084	-6.10497	6.32741e-07	2.37653e-05	Sfxn1	14057	1.40982	-6.38703	2.7348e-07	5.12319e-05	5730494N06Rik	70612	1.19794	-8.58932	2.3662e-07	5.09638e-05
Igfbp3	16009	1.63258	-8.162	2.14788e-07	6.11637e-05	Slc19a2	116914	1.18005	-5.44896	0.00013192	0.0105165	Muted	17828	1.22961	-6.59682	1.47003e-07	2.43673e-05	Nras	18176	1.63017	-6.09086	6.59918e-07	2.46192e-05	Rab9b	319642	1.48269	-6.3537	3.01907e-07	5.4626e-05	Rab7	19349	1.16901	-8.53015	2.59172e-07	5.33233e-05
Vim	22352	1.92901	-8.11841	2.31636e-07	6.30788e-05	AI597468	103266	1.09432	-5.31382	0.000165068	0.0117585	Glipr2	384009	1.28735	-6.59004	1.49974e-07	2.44944e-05	Cdca2	108912	1.33401	-6.08266	6.76265e-07	2.49767e-05	Bgn	12111	1.37696	-6.34812	3.06945e-07	5.4626e-05	Rb1	19645	1.21221	-8.35146	3.42068e-07	6.6156e-05
Myadm	50918	1.73451	-8.1146	2.33172e-07	6.30788e-05	2810008M24Rik	75616	1.12829	-5.26659	0.000178627	0.0119026	Coro2b	235431	1.41877	-6.51917	1.8491e-07	2.93373e-05	Pxmp3	19302	1.26934	-6.04492	7.56842e-07	2.74046e-05	Mfsd6	98682	1.42921	-6.27182	3.85039e-07	6.52611e-05	Srrm2	75956	1.23697	-8.3048	3.68013e-07	6.96249e-05
Fam129b	227737	1.32409	-8.09167	2.4265e-07	6.40417e-05	Cbx6-Nptxr	504193	1.24951	-5.25018	0.00018361	0.0119669	Spg21	27965	1.28238	-6.37184	2.86088e-07	4.29364e-05	Hist2h3c1	15077	1.2721	-6.02641	7.9982e-07	2.88665e-05	Prkar1b	19085	1.29152	-6.10925	6.24719e-07	9.95634e-05	Cyth3	19159	1.22917	-8.29383	3.74405e-07	6.96249e-05
Rsph1	22092	1.80159	-8.06311	2.55016e-07	6.4184e-05	Ppic	19038	1.22991	-5.23653	0.000187863	0.0121619	Adat3	100113398	1.36779	-6.34036	3.14105e-07	4.47238e-05	Ildr2	100039795	1.47586	-5.96114	9.71895e-07	3.45147e-05	Lpgat1	226856	1.44951	-5.98723	8.99059e-07	0.000129732	Mrpl50	28028	1.18751	-8.07669	5.28161e-07	9.28602e-05
Ovca2	246257	1.34221	-7.94916	3.11282e-07	6.71364e-05	Ccnb1	268697	1.15116	-5.193	0.000202133	0.0126609	Yif1b	77254	1.35655	-6.32366	3.30068e-07	4.64017e-05	Hspg2	15530	1.31692	-5.82314	1.46813e-06	5.08341e-05	Pip5k1c	18717	1.3714	-5.92836	1.0719e-06	0.00014674	Fgfr1op2	67529	1.28326	-7.83925	7.74639e-07	0.000131417
Car3	12350	1.62956	-7.77039	4.27062e-07	8.79497e-05	Gxylt2	232313	1.13887	-5.14816	0.000218026	0.0131871	Zfp282	101095	1.35345	-6.28569	3.69487e-07	4.93987e-05	Ivns1abp	117198	1.48672	-5.7723	1.7093e-06	5.77411e-05	Adam23	23792	1.367	-5.83289	1.42592e-06	0.000179066	Gprc5b	64297	1.23	-7.76992	8.67473e-07	0.000142008
Camta1	100072	1.38024	-7.76554	4.30767e-07	8.79497e-05	Tgfbr2	21813	1.22964	-5.09413	0.000238935	0.0138842	Tm9sf4	99237	1.28596	-6.28194	3.73626e-07	4.93987e-05	Rhobtb3	73296	1.45972	-5.75084	1.82268e-06	6.0465e-05	Tef	21685	1.42003	-5.81485	1.50501e-06	0.000179507	Rtn3	20168	1.1735	-7.66442	1.03177e-06	0.000160923
Cd164	53599	1.65861	-7.7204	4.66895e-07	9.26363e-05	Fam198b	68659	1.164	-5.07357	0.000247434	0.0141056	Pdgfra	18595	1.34006	-6.26824	3.89155e-07	5.04962e-05	Pon2	330260	1.23195	-5.72311	1.98037e-06	6.49185e-05	Cdk16	18555	1.48226	-5.80804	1.53596e-06	0.000180231	Fam110b	242297	1.18908	-7.51923	1.31301e-06	0.000198388
Tst	22117	1.54533	-7.71101	4.74806e-07	9.26363e-05	Mmd	67468	1.1128	-4.87526	0.000347661	0.0168213	Pacrg	69310	1.31565	-6.26274	3.95567e-07	5.04962e-05	Crls1	66586	1.29267	-5.70164	2.11186e-06	6.86199e-05	Dpy30	66310	1.23591	-5.79407	1.60149e-06	0.000185298	Tmed4	103694	1.1711	-7.43353	1.51574e-06	0.000221528
Flnc	68794	1.56691	-7.70562	4.79404e-07	9.26363e-05	Elavl1	15568	1.16053	-4.8652	0.000353762	0.016893	Cops7a	26894	1.30868	-6.21556	4.5517e-07	5.4947e-05	Snx27	76742	1.44245	-5.65508	2.42776e-06	7.75205e-05	Spryd4	66701	1.28923	-5.79151	1.61385e-06	0.000185298	Ralb	64143	1.1886	-7.42606	1.53489e-06	0.000221528
Gga2	74105	1.24171	-7.58789	5.92353e-07	0.000108642	Gm5465	432879	1.10591	-4.83427	0.000373227	0.0177347	Eif2b2	217715	1.27973	-6.15945	5.37921e-07	6.27231e-05	Kcnk2	16526	1.25312	-5.62465	2.65932e-06	8.41866e-05	Fnip1	216742	1.30234	-5.75528	1.79859e-06	0.000204312	Sept2	18000	1.32283	-7.36821	1.69214e-06	0.000238892
Etfb	110826	1.32427	-7.52697	6.61368e-07	0.000119278	Msi2	76626	1.14095	-4.80623	0.00039184	0.0185256	Fadd	14082	1.36924	-6.15681	5.42177e-07	6.27231e-05	Anapc5	59008	1.24172	-5.59446	2.91094e-06	9.08543e-05	Prkar1a	19084	1.24718	-5.74958	1.82955e-06	0.000205641	2410016O06Rik	71952	1.22793	-7.21058	2.21221e-06	0.00027968
Tubb6	67951	1.84373	-7.48047	7.19634e-07	0.000125599	Mid2	23947	1.11423	-4.78273	0.000408185	0.0189479	Mybl2	17865	1.32635	-6.12313	5.99393e-07	6.79271e-05	Uhmk1	16589	1.51878	-5.59056	2.94517e-06	9.16643e-05	Cno	117197	1.35756	-5.63323	2.59186e-06	0.000279554	Pias3	229615	1.15779	-7.20668	2.22703e-06	0.00027968
Mid1ip1	68041	1.31521	-7.36034	8.96293e-07	0.000147592	Styx	56291	1.18081	-4.71901	0.000456181	0.0208114	2510006D16Rik	76799	1.28376	-6.06052	7.2241e-07	7.49821e-05	Slc4a4	54403	1.43778	-5.57267	3.10724e-06	9.64374e-05	Srpr	67398	1.2446	-5.62636	2.64576e-06	0.000282514	Kif1b	16561	1.21442	-7.17639	2.34565e-06	0.000290801
Ctdsp1	227292	1.21682	-7.33994	9.30507e-07	0.000150284	Cd9	12527	1.32582	-4.70757	0.000465402	0.0210764	Igfbp5	16011	1.35546	-6.04781	7.50329e-07	7.57559e-05	Kif1b	16561	1.27241	-5.40768	5.09285e-06	0.000150477	Pitpna	18738	1.26173	-5.61545	2.7336e-06	0.000289004	2810459M11Rik	72792	1.1718	-7.12606	2.55761e-06	0.000313065
Fam167a	219148	1.30938	-7.24937	1.09966e-06	0.000169992	Trp53inp1	60599	1.11091	-4.66948	0.000497541	0.0222163	Fam57a	116972	1.2327	-5.97855	9.22659e-07	8.91048e-05	Ttyh1	57776	1.26037	-5.40671	5.1078e-06	0.000150517	Gtf2e1	74197	1.44633	-5.57068	3.12583e-06	0.000324055	Ppm1b	19043	1.23711	-7.11416	2.61057e-06	0.000314981
Reep3	28193	1.54321	-7.22508	1.15027e-06	0.000171383	Acat2	110460	1.38811	-4.63421	0.00052936	0.0229474	Scara3	219151	1.35464	-5.95344	9.94504e-07	9.44014e-05	Ntrk2	18212	1.27121	-5.3572	5.92387e-06	0.000173183	Cic	71722	1.36412	-5.51896	3.64954e-06	0.000364204	Rgs7bp	52882	1.25265	-7.10689	2.64349e-06	0.000314981
Tns3	319939	1.9332	-7.20725	1.18894e-06	0.000173286	Ccng1	12450	1.14554	-4.62448	0.00053851	0.0230865	Zfp36l1	12192	1.36776	-5.91292	1.12251e-06	0.000103889	Rpa1	68275	1.32689	-5.32365	6.54983e-06	0.000189979	Scn3b	235281	1.5515	-5.44864	4.50501e-06	0.000429505	Pcdha6	12937	1.16351	-7.1009	2.67098e-06	0.000314981
Pnpla2	66853	1.3598	-7.1943	1.21788e-06	0.000173404	Arl2bp	107566	1.1805	-4.61956	0.000543198	0.0231455	Dhrs1	52585	1.34859	-5.89155	1.19655e-06	0.00010804	Usp49	224836	1.24204	-5.30689	6.8867e-06	0.00019768	Gm22	195209	1.21931	-5.3927	5.32657e-06	0.000494584	Mcfd2	193813	1.1748	-7.0527	2.90306e-06	0.000329883
Cyb5	109672	1.43313	-7.15799	1.30299e-06	0.000176607	Pxn	19303	1.10026	-4.61739	0.000545272	0.0231455	S1pr2	14739	1.36855	-5.87374	1.26197e-06	0.000113027	Mfn1	67414	1.2625	-5.29416	7.15418e-06	0.000203252	Riok3	66878	1.26657	-5.34719	6.1041e-06	0.000547728	Lsm14a	67070	1.21849	-6.96034	3.40866e-06	0.00035828
Arpc1b	11867	1.41117	-7.11072	1.42313e-06	0.000187801	Srprb	20818	1.18418	-4.56706	0.000595942	0.0246715	Syngr3	20974	1.23651	-5.81138	1.52072e-06	0.000131946	Prkcz	18762	1.24585	-5.29008	7.24196e-06	0.00020522	Snn	20621	1.25457	-5.25858	7.95778e-06	0.000702258	Dpagt1	13478	1.16112	-6.94489	3.50183e-06	0.000360241
Suclg2	20917	1.32147	-7.09014	1.47898e-06	0.000190524	Gpc4	14735	1.07034	-4.48129	0.000693864	0.0274895	Man1b1	227619	1.18793	-5.80077	1.56972e-06	0.000134102	Dis3l2	208718	1.22322	-5.26769	7.74375e-06	0.000217768	Gfpt2	14584	1.19338	-5.21805	8.98343e-06	0.00076131	Fkbp9	27055	1.22739	-6.88988	3.85577e-06	0.000376619
Col4a1	12826	1.59909	-6.97785	1.82651e-06	0.000219607	Ednrb	13618	1.23001	-4.45425	0.000728094	0.0283193	Tmem141	51875	1.27492	-5.77832	1.67881e-06	0.0001393	Rassf10	78748	1.21731	-5.22522	8.79292e-06	0.000241057	Farp1	223254	1.23083	-5.16689	1.04685e-05	0.000846835	Ier3ip1	66191	1.15599	-6.87792	3.93751e-06	0.000380757
Tmco4	77056	1.29939	-6.94379	1.94793e-06	0.000229115	Nfs1	18041	1.17414	-4.4433	0.000742444	0.0287615	Rfx2	19725	1.29459	-5.6944	2.15813e-06	0.000171201	Zfp606	67370	1.26711	-5.21943	8.94654e-06	0.000243557	Slc17a6	140919	1.41473	-5.05858	1.44675e-05	0.0010728	Map2k4	26398	1.21753	-6.79581	4.55026e-06	0.000419646
Dhrs1	52585	1.3359	-6.92136	2.03242e-06	0.000236482	Timm8b	30057	1.19351	-4.32859	0.000911738	0.0329387	Crat	12908	1.24428	-5.59257	2.92745e-06	0.000213039	Nfia	18027	1.27756	-5.20649	9.2995e-06	0.000251928	Ppcs	106564	1.18757	-5.02431	1.60249e-05	0.00115703	Scd2	20250	1.28505	-6.76586	4.79779e-06	0.000437685
Pqlc3	217430	1.30584	-6.90821	2.08374e-06	0.000239874	Sdc2	15529	1.25261	-4.31951	0.000926744	0.0331811	Dctn3	53598	1.29415	-5.5827	3.01529e-06	0.000214665	Rin2	74030	1.24758	-5.16313	1.05867e-05	0.000281974	Nfic	18029	1.27255	-5.01911	1.62754e-05	0.00116637	Unc119b	106840	1.19382	-6.74564	4.97282e-06	0.000446433
Atp6v0e	11974	1.58702	-6.87336	2.22632e-06	0.000253589	Stat3	20848	1.2581	-4.21269	0.00112378	0.0380351	Ier3ip1	66191	1.2336	-5.57159	3.11732e-06	0.000217742	Add3	27360	1.50203	-5.15214	1.09403e-05	0.000289303	Egr2	13654	1.25667	-4.99101	1.76984e-05	0.00124331	Vps29	56433	1.16802	-6.74415	4.98602e-06	0.000446433
Plp2	18824	1.48342	-6.85915	2.28732e-06	0.000257824	Klf9	16601	1.27057	-4.17491	0.00120344	0.0396191	Tmem80	71448	1.24333	-5.51209	3.72533e-06	0.000252277	Taf9b	407786	1.31581	-5.11205	1.23326e-05	0.000322276	Cables2	252966	1.19222	-4.97905	1.83407e-05	0.00128001	Ndufa6	67130	1.28681	-6.58201	6.65966e-06	0.000539852
Evi5	14020	1.27362	-6.80695	2.52669e-06	0.00026844	Cdca8	52276	1.0918	-4.16503	0.00122521	0.0400624	Lynx1	23936	1.30801	-5.50634	3.79003e-06	0.000253675	Cenpl	70454	1.2625	-5.01257	1.65964e-05	0.000415097	Kifap3	16579	1.51235	-4.95197	1.98825e-05	0.00133009	Serp1	28146	1.37693	-6.58036	6.67946e-06	0.000539852
Nfic	18029	1.33329	-6.80454	2.53834e-06	0.00026844	Nck1	17973	1.07702	-4.09525	0.0013911	0.0430866	Uhrf1	18140	1.45339	-5.4201	4.90701e-06	0.000304454	Trim2	80890	1.78038	-4.92096	2.18063e-05	0.000524108	Slc9a1	20544	1.32379	-4.91579	2.21444e-05	0.00144182	Surf4	20932	1.20219	-6.55237	7.02423e-06	0.000555421
Myh9	17886	1.90654	-6.69287	3.14475e-06	0.000312196	Twsg1	65960	1.33205	-4.07328	0.00144799	0.0441698	Mmp24	17391	1.24462	-5.41324	5.00885e-06	0.000309046	Reep3	28193	1.33135	-4.88046	2.45997e-05	0.000576246	Sobp	109205	1.20821	-4.89571	2.35083e-05	0.00150312	Rmnd5a	68477	1.22915	-6.5383	7.20454e-06	0.000561838
Tcfcp2l1	81879	1.57497	-6.63429	3.52113e-06	0.000340198	Fgf13	14168	1.11723	-4.06562	0.00146839	0.0441883	Slc35a4	67843	1.28495	-5.40152	5.1877e-06	0.000316975	Ccdc114	211535	1.22216	-4.87428	2.50564e-05	0.000584474	Nfyc	18046	1.19483	-4.72728	3.87679e-05	0.00220193	Ptx3	19288	1.12518	-6.44789	8.48415e-06	0.000640951
Slc44a2	68682	1.30474	-6.61628	3.64605e-06	0.000348509	Rbms2	56516	1.1511	-4.05377	0.00150052	0.0446728	Tmem98	103743	1.26318	-5.37213	5.66485e-06	0.000340075	Mad2l1	56150	1.25763	-4.8312	2.84796e-05	0.000647955	Osbpl2	228983	1.30577	-4.70298	4.16618e-05	0.002305	Tprgl	67808	1.17689	-6.35348	1.00758e-05	0.000723997
Zcchc24	71918	1.37982	-6.59789	3.77833e-06	0.000352459	Ccnd2	12444	1.61864	-4.02867	0.00157102	0.0458869	Birc5	11799	1.25755	-5.31951	6.63141e-06	0.000383586	Ypel1	106369	1.23627	-4.82178	2.9288e-05	0.000662268	Fam160b1	226252	1.28763	-4.64727	4.91281e-05	0.00269658	Zmynd8	228880	1.11968	-6.32463	1.06218e-05	0.00075248
Plxnb2	140570	1.75799	-6.571	3.9807e-06	0.000365043	Rai14	75646	1.0823	-4.01402	0.00161371	0.0464652	Tsc22d4	78829	1.26745	-5.23571	8.52141e-06	0.00047084	Mfsd1	66868	1.1694	-4.77371	3.37812e-05	0.000751597	Cyp2j9	74519	1.19978	-4.61856	5.34771e-05	0.00287959	Caln1	140904	1.27018	-6.24853	1.22153e-05	0.000831843
Fadd	14082	1.34324	-6.54508	4.18642e-06	0.00037439	Txndc5	105245	1.14666	-4.00369	0.00164454	0.0466565	Gnb5	14697	1.23262	-5.22548	8.78597e-06	0.00048107	Rassf4	213391	1.3584	-4.76897	3.42598e-05	0.000760289	Abat	268860	1.36373	-4.59524	5.7289e-05	0.00305866	Rgma	244058	1.33966	-6.21999	1.28752e-05	0.000858642
Crtc3	70461	1.25806	-6.49038	4.65761e-06	0.000409756	Ghdc	80860	1.08204	-3.96882	0.00175319	0.0485368	Mlec	109154	1.27303	-5.22521	8.7932e-06	0.00048107	Nudt7	67528	1.17019	-4.75536	3.56713e-05	0.000784203	Dcaf6	74106	1.29371	-4.58416	5.91935e-05	0.00309838	Ciapin1	109006	1.18176	-6.17911	1.38861e-05	0.000879441
Plec	18810	1.5542	-6.43965	5.14366e-06	0.000439218	Adamts18	208936	1.06081	-3.96666	0.00176014	0.0485368	Wbscr17	212996	1.27848	-5.13532	1.15041e-05	0.000580747	Nfib	18028	1.4612	-4.73492	3.79003e-05	0.000826644	Bcat2	12036	1.32196	-4.57973	5.99715e-05	0.00312378	Ntrk2	18212	1.14729	-6.178	1.39146e-05	0.000879441
Snx18	170625	1.39363	-6.38987	5.67182e-06	0.000469085							Fkbp10	14230	1.29898	-5.11925	1.20699e-05	0.000598432	Dnajc3	100037258	1.25224	-4.71469	4.02423e-05	0.00086917	Hcn2	15166	1.32961	-4.51895	7.17324e-05	0.0035626	Tbcel	272589	1.20778	-6.13811	1.49829e-05	0.000934741
Lpcat3	14792	1.25482	-6.38925	5.67879e-06	0.000469085							Sra1	24068	1.31745	-5.108	1.24826e-05	0.000613413	Lrp2	14725	1.32379	-4.70588	4.13059e-05	0.000888679	Pdxk	216134	1.21815	-4.47483	8.1671e-05	0.00400038	Antxr1	69538	1.14209	-6.10568	1.59141e-05	0.000956466
Tomm34	67145	1.22141	-6.36079	6.00614e-06	0.00048891							Dennd2a	209773	1.186	-5.08737	1.32757e-05	0.000641561	Ipmk	69718	1.20905	-4.70033	4.19904e-05	0.000899911	Efha1	68514	1.17598	-4.47119	8.25479e-05	0.00402487	Pskh1	244631	1.14403	-6.10532	1.59246e-05	0.000956466
Jam2	67374	1.4839	-6.3256	6.43801e-06	0.000508509							Tmem9	66241	1.21971	-5.08565	1.33442e-05	0.000641561	Usp46	69727	1.3597	-4.69869	4.21951e-05	0.000902551	4933411K20Rik	66756	1.21985	-4.46918	8.30375e-05	0.00403034	Sh3kbp1	58194	1.18675	-5.92174	2.24634e-05	0.00119443
Anxa11	11744	1.6118	-6.27274	7.14801e-06	0.000545284							Mmp2	17390	1.28642	-5.07792	1.36557e-05	0.000653708	Atp1a2	98660	1.25459	-4.68919	4.33987e-05	0.000922951	Fmn2	54418	1.20588	-4.46346	8.44437e-05	0.00408005	Snx4	69150	1.19148	-5.91563	2.27238e-05	0.00119443
Rhog	56212	1.33213	-6.26194	7.30269e-06	0.000552604							Ctgf	14219	1.39224	-5.07452	1.37948e-05	0.000657535	Cytsb	432572	1.46348	-4.68395	4.40763e-05	0.000935566	Wwp2	66894	1.2583	-4.43273	9.24147e-05	0.00440538	Ap1g1	11765	1.16996	-5.91555	2.27276e-05	0.00119443
Myo1e	71602	1.44169	-6.22745	7.8206e-06	0.000573552							Phldb1	102693	1.22027	-5.05646	1.45591e-05	0.000676406	Tpm4	326618	1.4377	-4.66217	4.70101e-05	0.0009865	Sgk1	20393	1.20516	-4.39382	0.000103575	0.00478779	Appl1	72993	1.13738	-5.83799	2.63206e-05	0.00131876
Ptpn14	19250	1.36845	-6.22591	7.84453e-06	0.000573552							Dlk1	13386	1.33442	-5.03173	1.56741e-05	0.000704833	Fam20a	208659	1.22234	-4.6315	5.14713e-05	0.00106202	Ikzf4	22781	1.19438	-4.37092	0.000110753	0.00507454	Sdc4	20971	1.18977	-5.74391	3.14839e-05	0.00149709
Ednra	13617	1.35866	-6.21059	8.08743e-06	0.000581709							Pon2	330260	1.19903	-4.98003	1.82871e-05	0.000793346	Slc24a2	76376	1.22457	-4.59493	5.7341e-05	0.00116675	Plekhm1	353047	1.19847	-4.37074	0.000110812	0.00507454	Agtrap	11610	1.18983	-5.72865	3.24158e-05	0.0015143
Elovl1	54325	1.24763	-6.20542	8.17113e-06	0.000581709							Smad2	17126	1.21192	-4.97756	1.84226e-05	0.000795894	Dusp6	67603	1.23204	-4.57486	6.0839e-05	0.00122119	Snx10	71982	1.3181	-4.3612	0.000113946	0.00517753	Ankra2	68558	1.15999	-5.71202	3.34635e-05	0.00154184
Scube3	268935	1.2462	-6.19656	8.31664e-06	0.000588198							Fscn1	14086	1.24021	-4.97635	1.84892e-05	0.000795894	Smad5	17129	1.34787	-4.56903	6.18946e-05	0.00123789	Smn1	20595	1.16812	-4.35377	0.00011645	0.00524662	AI597468	103266	1.18846	-5.58402	4.28024e-05	0.00184503
Ccdc86	108673	1.24469	-6.19195	8.39344e-06	0.000589775							Pcx	18563	1.32191	-4.96672	1.90277e-05	0.000803503	Tmod2	50876	1.33964	-4.54704	6.6039e-05	0.0013043	Tle1	21885	1.17831	-4.32284	0.000127458	0.00555507	Epn2	13855	1.17877	-5.56155	4.47017e-05	0.00190425
Gstk1	76263	1.28142	-6.13679	9.37093e-06	0.000643314							1110021J02Rik	68597	1.32771	-4.9593	1.94529e-05	0.000816416	Unc119b	106840	1.20175	-4.54003	6.74166e-05	0.00132208	Sez6l	56747	1.23931	-4.28019	0.000144334	0.00609811	Tmem201	230917	1.10514	-5.52563	4.79224e-05	0.0020087
Crat	12908	1.25014	-6.1277	9.54293e-06	0.000649459							Prpf19	28000	1.24079	-4.93092	2.11687e-05	0.000851811	Erlin1	226144	1.22794	-4.52346	7.0788e-05	0.00137844	Lrrc68	232947	1.23105	-4.26847	0.000149342	0.00625364	AW551984	244810	1.13335	-5.51848	4.85919e-05	0.00202536
Lrrc50	68270	1.24636	-6.11076	9.87228e-06	0.000662263							Cenpt	320394	1.19589	-4.8922	2.3755e-05	0.000923993	Ddit4l	73284	1.20788	-4.50695	7.43105e-05	0.00143693	Man2c1	73744	1.17672	-4.24754	0.000158721	0.00656908	Pycrl	66194	1.15721	-5.51089	4.93121e-05	0.00204656
Serinc2	230779	1.30905	-6.09255	1.02394e-05	0.000675614							Ccdc117	104479	1.22121	-4.89164	2.37945e-05	0.000923993	Wwc2	52357	1.36069	-4.49027	7.80476e-05	0.00150133	Sdc2	15529	1.25619	-4.24054	0.000161981	0.00660455	Stard4	170459	1.21713	-5.4029	6.08559e-05	0.00237289
Anxa5	11747	1.81778	-6.08139	1.04715e-05	0.000684971							Arhgef4	226970	1.18297	-4.87515	2.49915e-05	0.000950759	Slc44a1	100434	1.20129	-4.48169	8.00403e-05	0.001537	Mtap	66902	1.18384	-4.22856	0.000167717	0.00678609	1110008F13Rik	67388	1.14613	-5.39289	6.20589e-05	0.00239349
Actn4	60595	1.68868	-6.05273	1.10923e-05	0.000707168							2810459M11Rik	72792	1.28766	-4.86798	2.55299e-05	0.000964405	Stard8	236920	1.18401	-4.47359	8.19676e-05	0.00156405	Nelf	56876	1.26895	-4.22113	0.000171376	0.00690549	Plcd1	18799	1.13914	-5.36299	6.58002e-05	0.00246459
Gltp	56356	1.34416	-6.02424	1.17474e-05	0.000730567							Cdk2ap2	52004	1.26684	-4.82206	2.9264e-05	0.00106599	Grb10	14783	1.38201	-4.47108	8.25755e-05	0.00157206	Zfp385b	241494	1.18046	-4.1945	0.000185141	0.0073492	Rbm20	73713	1.10438	-5.36234	6.58845e-05	0.00246459
B4galt1	14595	1.27928	-5.93566	1.40507e-05	0.000858999							2810432D09Rik	69961	1.25246	-4.81974	2.94668e-05	0.00106599	Smarcad1	13990	1.2061	-4.45615	8.62774e-05	0.00163132	Taok1	216965	1.26475	-4.1684	0.000199687	0.00778196	Hmgn1	15312	1.12927	-5.32639	7.06996e-05	0.00257017
Pvrl2	19294	1.46065	-5.89032	1.54055e-05	0.000931298							Lasp1	16796	1.2266	-4.80672	3.0628e-05	0.00109375	Bicc1	83675	1.25376	-4.45007	8.78303e-05	0.0016565	Aars	234734	1.39697	-4.15993	0.000204644	0.00791736	Hcfc2	67933	1.10394	-5.31107	7.28605e-05	0.00260949
Flnb	286940	1.48845	-5.85471	1.65633e-05	0.000990228							Slc11a2	18174	1.16917	-4.80432	3.08475e-05	0.00109805	D19Bwg1357e	52874	1.27832	-4.39485	0.000103262	0.00190373	Slc35b3	108652	1.1803	-4.1565	0.000206684	0.00796741	Cstb	13014	1.19875	-5.28042	7.7391e-05	0.00264442
Tmem109	68539	1.23058	-5.83782	1.71435e-05	0.00101372							Cmpk1	66588	1.22713	-4.80097	3.1156e-05	0.00110197	Flrt3	71436	1.33171	-4.39018	0.000104685	0.00192675	Pik3cb	74769	1.23417	-4.12902	0.00022377	0.00841076	Ckap2	80986	1.12014	-5.26721	7.94314e-05	0.00266072
Pttg1ip	108705	1.55386	-5.75368	2.03625e-05	0.0011783							Pdgfb	18591	1.32661	-4.79816	3.14165e-05	0.00110424	Sox9	20682	1.23403	-4.36421	0.00011295	0.00205161	Leprot	230514	1.16916	-4.12705	0.000225047	0.00841076	Hmgxb3	106894	1.15883	-5.26665	7.95189e-05	0.00266072
Itga7	16404	1.20495	-5.74186	2.08623e-05	0.0012008							Ccdc114	211535	1.21754	-4.78222	3.29394e-05	0.00114591	Plod2	26432	1.19186	-4.34622	0.000119046	0.00214129	Nt5m	103850	1.19645	-4.11431	0.000233479	0.00862662	Snca	20617	1.12283	-5.19927	9.0844e-05	0.0028802
Ppm1f	68606	1.29285	-5.7388	2.09936e-05	0.00120092							Dusp22	105352	1.19399	-4.75062	3.61764e-05	0.001201	Fam126b	213056	1.22989	-4.32235	0.00012764	0.00226374	Fam160a2	74349	1.1834	-4.09974	0.000243505	0.00890461	2610044O15Rik	72139	1.12655	-5.18269	9.38757e-05	0.00292832
Agl	77559	1.18759	-5.73252	2.12659e-05	0.00120092							Pdpn	14726	1.25449	-4.74207	3.71048e-05	0.00121559	Me2	107029	1.19817	-4.30215	0.000135386	0.0023698	Dennd4b	229541	1.16155	-4.09246	0.000248668	0.00903156	Ppp1cb	19046	1.17585	-5.13457	0.000103285	0.00317068
E2f6	50496	1.22596	-5.73155	2.13082e-05	0.00120092							Txndc5	105245	1.21835	-4.73215	3.8213e-05	0.00123068	Armc10	67211	1.16623	-4.28931	0.00014055	0.00245243	Cldn11	18417	1.30555	-4.0589	0.000273893	0.00963819	Ippk	75678	1.16273	-5.09656	0.0001114	0.00335588
Htatip2	53415	1.22656	-5.70528	2.24901e-05	0.00120927							Mark2	13728	1.29088	-4.71686	3.99839e-05	0.00126154	6030405A18Rik	329641	1.29812	-4.28857	0.000140852	0.00245384	Camk2n1	66259	1.2321	-4.04904	0.000281768	0.00983242	Ogfr	72075	1.12323	-5.08114	0.000114878	0.00339569
Galnt10	171212	1.22382	-5.69857	2.28027e-05	0.00121551							Msi2	76626	1.21218	-4.69985	4.20499e-05	0.00129364	Chid1	68038	1.16297	-4.26096	0.000152644	0.0026181	Soat1	20652	1.24684	-4.04604	0.000284211	0.00988456	LOC100047834	100047834	1.13402	-5.05009	0.000122222	0.00351597
Col5a1	12831	1.96641	-5.68602	2.33993e-05	0.00122914							2310016E02Rik	67695	1.21519	-4.66642	4.64225e-05	0.0013972	Epha3	13837	1.25257	-4.23308	0.00016553	0.00278734	Per2	18627	1.17248	-4.03322	0.000294868	0.0101241	Col16a1	107581	1.13554	-5.03558	0.000125818	0.00356099
Shc1	20416	1.55961	-5.65794	2.47936e-05	0.00127758							Leprot	230514	1.19299	-4.65975	4.73478e-05	0.00141356	Sorcs2	81840	1.1934	-4.23075	0.000166654	0.00279716	1810055G02Rik	72056	1.13588	-4.01248	0.000312955	0.010609	Cbx6-Nptxr	504193	1.12046	-4.97153	0.000143042	0.00384903
Amotl2	56332	1.24632	-5.65035	2.51846e-05	0.00129157							Itm2b	16432	1.21703	-4.65643	4.78159e-05	0.00141612	Plekhh1	211945	1.20127	-4.21921	0.000172335	0.00287571	Wdr77	70465	1.16987	-4.01247	0.000312964	0.010609	Cry2	12953	1.1082	-4.97065	0.000143294	0.00384903
Slc35a4	67843	1.2388	-5.64734	2.53416e-05	0.0012935							Cd82	12521	1.22847	-4.62015	5.32267e-05	0.00151186	Gprc5b	64297	1.15684	-4.19348	0.000185689	0.00304355	Tmem229a	319832	1.21293	-3.99524	0.000328809	0.010956	Tspan7	21912	1.13558	-4.91346	0.000160751	0.00422409
Kdelr2	66913	1.21453	-5.64347	2.55445e-05	0.00129552							Prkab1	19079	1.18046	-4.60745	5.52607e-05	0.00156164	Sel1l3	231238	1.24548	-4.19204	0.000186471	0.00305184	Dnajb9	27362	1.37115	-3.96014	0.000363536	0.0116223	4833424O15Rik	75769	1.12556	-4.90686	0.000162902	0.00424599
Itprip	414801	1.19916	-5.61796	2.69268e-05	0.00132967							Jmjd8	72106	1.22528	-4.60214	5.6134e-05	0.0015723	Polr2e	66420	1.17122	-4.17601	0.000195333	0.00315954	Sgpp1	81535	1.18835	-3.95118	0.000372966	0.0117767	Prkar1a	19084	1.1205	-4.88346	0.000170771	0.00442722
Luzp1	269593	1.19724	-5.58794	2.86526e-05	0.00137129							Ovca2	246257	1.19776	-4.59965	5.65485e-05	0.00157602	Fbxo45	268882	1.2093	-4.17207	0.000197576	0.00317324	Rab14	68365	1.16916	-3.89762	0.000434482	0.0134087	Zmym2	76007	1.17116	-4.85704	0.000180123	0.00454775
Pipox	19193	1.19869	-5.55006	3.09938e-05	0.00145188							Src	20779	1.31971	-4.59922	5.66208e-05	0.00157602	Ncam1	17967	1.18512	-4.17019	0.000198654	0.00317324	Tagap	72536	1.15777	-3.89529	0.000437366	0.0134201	Pja1	18744	1.28873	-4.85157	0.000182124	0.0045863
Lass2	76893	1.60897	-5.54221	3.15028e-05	0.00146305							Limk1	16885	1.25387	-4.57599	6.06369e-05	0.00167105	Tmem55a	72519	1.20219	-4.16951	0.000199043	0.00317324	Tubg2	103768	1.20691	-3.85445	0.000491153	0.0146906	Kif3c	16570	1.11335	-4.83579	0.000188023	0.00471031
Lmna	16905	1.38627	-5.53236	3.21542e-05	0.0014806							Slc9a8	77031	1.18265	-4.55983	6.35956e-05	0.00173964	Tagln2	21346	1.34536	-4.15205	0.000209358	0.00329722	Fam102a	98952	1.19141	-3.85279	0.000493481	0.014719	Napepld	242864	1.07771	-4.82715	0.00019134	0.00473211
Pawr	114774	1.35127	-5.49513	3.47429e-05	0.00157302							Lman2l	214895	1.17701	-4.53842	6.77379e-05	0.00181276	AI464131	329828	1.17432	-4.14505	0.000213641	0.0033529	Clcn7	26373	1.17268	-3.84993	0.000497499	0.0147975	Timm8a1	30058	1.14338	-4.79865	0.000202701	0.00494142
Vmac	106639	1.19565	-5.48111	3.57722e-05	0.00159955							Slc1a2	20511	1.19507	-4.51553	7.24599e-05	0.00188464	Xrcc2	57434	1.18013	-4.13322	0.000221075	0.00346465	Fcho2	218503	1.19942	-3.83001	0.000526368	0.0153567	Tusc1	69136	1.15668	-4.771	0.000214387	0.00514422
Wipf1	215280	1.18904	-5.4242	4.0284e-05	0.00177323							2310009B15Rik	69549	1.2331	-4.48801	7.85669e-05	0.00198762	Wwp1	107568	1.19071	-4.07931	0.000258265	0.00394177	Serpinb6a	20719	1.19822	-3.82408	0.000535281	0.0155174	Slc25a33	70556	1.08871	-4.68537	0.000255162	0.00577849
Lamp2	16784	1.23969	-5.42387	4.03118e-05	0.00177323							Cnn2	12798	1.25533	-4.47641	8.12912e-05	0.00203797	Zbtb33	56805	1.22132	-4.07882	0.000258634	0.00394177	Pcolce2	76477	1.14913	-3.82345	0.000536235	0.0155174	Fam131a	78408	1.13868	-4.64922	0.000274681	0.0060505
Wasf2	242687	1.26527	-5.40652	4.18022e-05	0.00178314							2310047B19Rik	66962	1.25241	-4.44481	8.91973e-05	0.00216767	Tmem65	74868	1.16065	-4.07358	0.000262568	0.00397438	Nkain2	432450	1.1759	-3.8197	0.000541953	0.0155799	Ykt6	56418	1.17107	-4.607	0.000299427	0.00637766
Pip4k2c	117150	1.20202	-5.40591	4.18554e-05	0.00178314							Ppil3	70225	1.18012	-4.42114	9.56091e-05	0.00228844	4931406P16Rik	233103	1.32426	-4.06322	0.000270511	0.00404488	Nptn	20320	1.16001	-3.8125	0.000553103	0.0157915	1700037H04Rik	67326	1.0892	-4.59976	0.000303893	0.00640228
Myh10	77579	1.26489	-5.3554	4.65288e-05	0.00193649							Smug1	71726	1.15655	-4.41965	9.6028e-05	0.00229352	Atp1b2	11932	1.22574	-4.05568	0.00027644	0.00411874	Gramd1b	235283	1.27576	-3.81145	0.000554751	0.0157964	Hps3	12807	1.08566	-4.58938	0.000310421	0.00649734
Rnase4	58809	1.33518	-5.34137	4.79195e-05	0.00196416							Tpp1	12751	1.17944	-4.38094	0.000107555	0.00248339	Slc7a2	11988	1.16918	-4.05552	0.000276565	0.00411874	Map2k4	26398	1.2382	-3.80771	0.000560643	0.0159217	Arl2bp	107566	1.14526	-4.53619	0.000346175	0.00695074
2510039O18Rik	77034	1.20608	-5.32095	5.00212e-05	0.00203489							Tsc22d3	14605	1.19954	-4.32818	0.000125487	0.00276519	Srgap3	259302	1.36529	-4.05451	0.000277376	0.00412527	Mast4	328329	1.19792	-3.75641	0.000647898	0.0178766	Lingo2	242384	1.08302	-4.53118	0.000349748	0.00698773
Raver1	71766	1.1734	-5.31342	5.08196e-05	0.00205194							Dnlz	52838	1.25297	-4.3175	0.000129461	0.0028192	Bend6	320705	1.26035	-4.0502	0.000280828	0.00417101	Asb1	65247	1.18758	-3.73037	0.000697106	0.0187972	Sult1a1	20887	1.0648	-4.4959	0.000376039	0.00726166
Entpd5	12499	1.18279	-5.29157	5.32109e-05	0.00212471							Zfp275	27081	1.16511	-4.30507	0.000134239	0.00289487	Heatr3	234549	1.1686	-4.04092	0.000288418	0.00426659	Gpr88	64378	1.19072	-3.71335	0.000731207	0.0194709	Ythdf2	213541	1.09172	-4.48667	0.00038324	0.00732397
Nacc2	67991	1.59774	-5.27242	5.54018e-05	0.00217211							Ccdc58	381045	1.2072	-4.30027	0.000136133	0.00291871	Nol10	217431	1.14138	-4.02108	0.000305323	0.00446304	Gcdh	270076	1.14375	-3.67407	0.000816185	0.0208146	Sgsm1	52850	1.09958	-4.4828	0.000386301	0.00732456
Ryk	20187	1.22287	-5.26266	5.6554e-05	0.00219345							Dad1	13135	1.21871	-4.27364	0.000147114	0.00307114	Plp1	18823	1.2281	-4.00066	0.00032374	0.00466455	Fgf12	14167	1.13944	-3.64452	0.000886349	0.0221649	Otub2	68149	1.08011	-4.47635	0.00039146	0.00735033
Ahnak	66395	1.71546	-5.24945	5.81524e-05	0.00223939							Gfer	11692	1.19074	-4.26259	0.000151923	0.00312998	Galntl1	108760	1.23693	-3.99403	0.000329942	0.00472319	Xylt2	217119	1.22549	-3.62847	0.000926878	0.0227522	Eif4g2	13690	1.14116	-4.44531	0.000417289	0.00768128
Hebp2	56016	1.18694	-5.23693	5.97104e-05	0.00228085							Ppap2b	67916	1.2079	-4.23384	0.000165165	0.00332304	Vezt	215008	1.25283	-3.99164	0.000332212	0.00474955	Vps54	245944	1.20177	-3.62141	0.000945253	0.0229918	2210418O10Rik	76958	1.09281	-4.4263	0.000433964	0.00785792
Lgals3	16854	1.40375	-5.22414	6.1345e-05	0.00232103							Litaf	56722	1.2012	-4.22324	0.00017033	0.0034023	Zfp704	170753	1.36374	-3.98394	0.000339617	0.0048243	Opa3	403187	1.16992	-3.61725	0.000956255	0.0231724	Pak4	70584	1.07364	-4.40317	0.000455172	0.00812087
Slc25a39	68066	1.2301	-5.21969	6.19249e-05	0.00233481							Fance	72775	1.23855	-4.22042	0.000171732	0.00342416	Arhgap21	71435	1.28593	-3.97823	0.000345214	0.00488502	Socs5	56468	1.19029	-3.6166	0.000957983	0.0231724	Hbegf	15200	1.09342	-4.3971	0.000460909	0.008193
Kif18b	70218	1.29286	-5.21597	6.24142e-05	0.00234508							Snx18	170625	1.14001	-4.21592	0.000173991	0.00345062	Sytl2	83671	1.22048	-3.97153	0.000351888	0.00492911	Rabggtb	19352	1.21798	-3.61615	0.000959188	0.0231724	Scoc	56367	1.09344	-4.39263	0.000465182	0.00819364
LOC100047738	100047738	1.62502	-5.20087	6.44395e-05	0.00240176							Nat15	74763	1.2318	-4.20387	0.000180181	0.00353549	Chmp1b	67064	1.18443	-3.95571	0.000368168	0.0051312	Lmo2	16909	1.17653	-3.58898	0.00103435	0.0247086	Glyr1	74022	1.10044	-4.38427	0.00047328	0.00827598
Adipor2	68465	1.18494	-5.1578	7.05957e-05	0.00250541							Ankrd40	71452	1.2277	-4.17532	0.000195725	0.0036968	Otx2	18424	1.19588	-3.94601	0.000378506	0.00524046	Timp2	21858	1.16382	-3.56192	0.00111482	0.0260483	Ube2k	53323	1.08254	-4.37412	0.000483312	0.00838745
Tcf7l1	21415	1.24678	-5.15765	7.06173e-05	0.00250541							Vamp8	22320	1.16148	-4.16957	0.000199011	0.0037209	Mtmr10	233315	1.19184	-3.9105	0.000418843	0.00567333	Ak3	56248	1.16983	-3.52561	0.00123238	0.0281183	Cyld	74256	1.09423	-4.37344	0.000483991	0.00838745
Plekhf2	71801	1.18125	-5.09894	7.99961e-05	0.00276562							1110014N23Rik	68505	1.28457	-4.16183	0.000203518	0.00378842	Appbp2	66884	1.43619	-3.90497	0.00042549	0.0057493	Mtif3	76366	1.18346	-3.51698	0.00126202	0.0284879	Tpm3	59069	1.08719	-4.37072	0.00048672	0.00840954
Emp2	13731	1.24081	-5.07381	8.43906e-05	0.00287167							2610002J02Rik	67513	1.19237	-4.16162	0.000203646	0.00378842	Col1a1	12842	1.1948	-3.90018	0.000431321	0.00579981	Avl9	78937	1.20152	-3.50672	0.00129817	0.0288293	Actn1	109711	1.2064	-4.33337	0.000525793	0.00884246
Chrnb1	11443	1.30184	-5.06674	8.5671e-05	0.00288183							Mus81	71711	1.22458	-4.15666	0.000206589	0.00381761	Sccpdh	109232	1.17854	-3.88838	0.000446053	0.00594023	Gna14	14675	1.19198	-3.49071	0.00135654	0.0296274	D17Wsu92e	224647	1.12583	-4.31705	0.000543867	0.00901017
Tulp3	22158	1.18763	-5.06638	8.57378e-05	0.00288183							Egfr	13649	1.29059	-4.13777	0.000218185	0.00400524	Mak16	67920	1.30019	-3.88512	0.000450196	0.00598102	Snx18	170625	1.1146	-3.49065	0.00135679	0.0296274	Tmem106b	71900	1.13688	-4.31453	0.00054671	0.00903707
Kank4	242553	1.19795	-5.02767	9.3114e-05	0.00309076							Axl	26362	1.24683	-4.12147	0.000228705	0.00411669	Pdcd4	18569	1.22163	-3.87341	0.000465431	0.00616863	Arfgap1	228998	1.18625	-3.45237	0.00150685	0.0320521	Fam126b	213056	1.1049	-4.31265	0.000548842	0.00905683
Abhd4	105501	1.29508	-5.00588	9.75489e-05	0.00320844							Tmem59	56374	1.14405	-4.08746	0.000252273	0.00435054	Bmper	73230	1.20816	-3.86271	0.00047979	0.00629129	Pfkfb2	18640	1.19197	-3.45156	0.00151021	0.0320598	Seh1l	72124	1.07162	-4.22486	0.000658458	0.0102864
Tjp2	21873	1.17328	-5.00128	9.85131e-05	0.00321789							Tsku	244152	1.17219	-4.08225	0.000256089	0.00436886	Tbc1d13	70296	1.22331	-3.81821	0.000544252	0.00687607	Scamp1	107767	1.21405	-3.44243	0.00154838	0.0326752	Rnmt	67897	1.09317	-4.19546	0.000699939	0.0106926
Tex261	21766	1.19292	-4.99885	9.90258e-05	0.00321789							Gabarapl1	57436	1.20497	-4.07564	0.000261011	0.00441888	Sfrs11	69207	1.26939	-3.81669	0.000546585	0.00689768	Dag1	13138	1.19303	-3.43446	0.00158247	0.0331326	A130042E20Rik	216119	1.07306	-4.16414	0.000747072	0.0112003
Lrrc1	214345	1.1943	-4.99024	0.000100866	0.00325811							Gper	76854	1.1983	-4.04946	0.000281431	0.00469515	Rasa1	218397	1.20549	-3.81052	0.0005562	0.00701104	Ptpro	19277	1.36211	-3.40926	0.001695	0.0348732	Mapk14	26416	1.10579	-4.1152	0.000827245	0.0120656
Xrcc6	14375	1.26364	-4.93834	0.000112719	0.00348158							Rgs8	67792	1.17209	-4.04718	0.000283281	0.00470272	Bmp1	12153	1.15163	-3.79363	0.00058338	0.0072178	Rrm2b	382985	1.17168	-3.3685	0.00189351	0.0379179	Csrp2bp	228714	1.1276	-4.07802	0.000893954	0.0126567
Nploc4	217365	1.15504	-4.93242	0.000114157	0.00348158							Trappc1	245828	1.159	-4.0403	0.000288939	0.00475586	Ippk	75678	1.17902	-3.78327	0.00060068	0.00736315	Ino80c	225280	1.15817	-3.35794	0.00194845	0.0384575	Dad1	13135	1.12541	-4.06708	0.000914589	0.0128712
Amotl1	75723	1.31805	-4.93086	0.000114541	0.00348158							H2-T22	15039	1.23073	-4.02927	0.000298235	0.00482827	Ccdc127	67433	1.2601	-3.76678	0.000629267	0.00765343	Zfp597	71063	1.22366	-3.34845	0.00199911	0.0393122	Tmem56	99887	1.07225	-4.01295	0.00102408	0.0138545
Tmem20	240660	1.13491	-4.92652	0.00011561	0.00350425							Rabl3	67657	1.19092	-3.99166	0.000332195	0.00523637	Scd1	20249	1.29358	-3.75202	0.000655957	0.00794336	Dcp1a	75901	1.14821	-3.31207	0.00220539	0.042245	Blcap	53619	1.10542	-4.00627	0.00103848	0.0140253
Limch1	77569	1.27623	-4.91191	0.000119291	0.00359925							Cdk2ap1	13445	1.15699	-3.98625	0.000337377	0.00525629	Megf10	70417	1.2608	-3.74968	0.000660284	0.00797128	Plekha1	101476	1.20463	-3.29705	0.00229634	0.0432457	Rrn3	106298	1.07427	-3.98798	0.00107897	0.014431
Iqgap1	29875	1.32725	-4.91078	0.000119582	0.00359925							Cflar	12633	1.26797	-3.98617	0.000337451	0.00525629	Sec63	140740	1.14738	-3.74505	0.000668933	0.00804336	Dynlt3	67117	1.22513	-3.29505	0.00230871	0.0434022	Nap1l5	58243	1.07869	-3.98116	0.00109445	0.0145776
Prrx1	18933	1.14933	-4.90014	0.000122344	0.00361902							Rhbdl3	246104	1.19939	-3.96197	0.000361646	0.00550197	Rlim	19820	1.30957	-3.74451	0.000669947	0.00804336	Rab11b	19326	1.11273	-3.26103	0.00252933	0.0459323	Fam58b	69109	1.12114	-3.96069	0.00114235	0.0150411
Hspb8	80888	1.56844	-4.89863	0.000122741	0.00361902							Socs3	12702	1.23474	-3.90883	0.000420835	0.00615782	BC026590	230234	1.21313	-3.74089	0.000676813	0.00810713	Kbtbd7	211255	1.15529	-3.23708	0.00269656	0.0482309	Ephb2	13844	1.15158	-3.94909	0.00117043	0.015192
Mapkapk3	102626	1.20756	-4.85515	0.000134765	0.00386815							Rps6ka1	20111	1.24302	-3.88414	0.000451461	0.00643636	Cugbp2	14007	1.28439	-3.73724	0.000683792	0.0081498	Sdc3	20970	1.19098	-3.23209	0.00273273	0.0487146	Arsi	545260	1.16435	-3.94285	0.00118583	0.0153508
Rag1ap1	19729	1.1811	-4.84907	0.000136537	0.00389394							Ttyh3	78339	1.2369	-3.8573	0.000487204	0.0067645	Tspan6	56496	1.23761	-3.7356	0.000686939	0.00816591	Fndc3b	72007	1.23424	-3.22933	0.00275295	0.0488166	Fam185a	330050	1.10511	-3.94122	0.00118988	0.015379
Plekhh1	211945	1.15933	-4.84715	0.000137103	0.00389394							Gng12	14701	1.20566	-3.85363	0.000492302	0.00681735	2410042D21Rik	72425	1.16676	-3.72555	0.000706609	0.00830749	A830018L16Rik	320492	1.15006	-3.22881	0.00275673	0.0488166	Rbm18	67889	1.12428	-3.91907	0.00124637	0.0156728
Slc41a2	338365	1.18031	-4.84564	0.00013755	0.00389642							Shmt2	108037	1.28037	-3.85015	0.000497181	0.00685073	Pacs2	217893	1.1357	-3.72512	0.000707449	0.00830749							Ahcyl2	74340	1.0853	-3.90356	0.00128755	0.0160652
Sorcs2	81840	1.1368	-4.8321	0.000141618	0.00397663							Ece2	107522	1.20831	-3.84912	0.000498644	0.00685389	Nedd9	18003	1.26987	-3.7216	0.000714481	0.00837719							4931428F04Rik	74356	1.13102	-3.89473	0.00131156	0.016231
Hn1l	52009	1.20598	-4.83171	0.000141736	0.00397663							Cdr2l	237988	1.21756	-3.83412	0.000520282	0.00701244	Tmem135	72759	1.15615	-3.71584	0.000726109	0.00850453							Trip12	14897	1.09738	-3.89376	0.00131426	0.016231
Rai14	75646	1.25607	-4.826	0.000143492	0.00397985							1810043H04Rik	208501	1.19366	-3.83183	0.000523668	0.00703247	Spsb4	211949	1.17511	-3.70989	0.000738343	0.00862049							A230051G13Rik	216792	1.10935	-3.86674	0.00139084	0.0167788
Slc16a9	66859	1.30355	-4.79507	0.000153384	0.00414062							Timeless	21853	1.19918	-3.83003	0.000526352	0.00705998	Pdgfra	18595	1.18858	-3.6996	0.000759927	0.00881675							Glce	93683	1.08939	-3.86541	0.0013947	0.0167955
Cyr61	16007	1.41144	-4.79489	0.000153442	0.00414062							Fam181b	58238	1.19802	-3.80912	0.000558418	0.00731463	Cdv3	321022	1.32722	-3.69787	0.00076361	0.00885021							Ddn	13199	1.14327	-3.8566	0.00142072	0.0169986
Nme4	56520	1.22287	-4.78102	0.000158104	0.00419261							Cit	12704	1.14898	-3.8082	0.000559869	0.00731518	Fam115a	77574	1.18231	-3.68935	0.000782058	0.00901686							Rcor1	217864	1.11275	-3.84962	0.00144166	0.0171685
Qser1	99003	1.20306	-4.78062	0.000158238	0.00419261							Zfp467	68910	1.18373	-3.79075	0.000588141	0.00752844	Sgpl1	20397	1.17394	-3.6631	0.000841577	0.00955396							Them4	75778	1.08121	-3.84834	0.00144553	0.0171724
Adam17	11491	1.20652	-4.76973	0.000162004	0.00426532							Dcakd	68087	1.15707	-3.79009	0.000589236	0.00752844	Grk4	14772	1.16019	-3.64189	0.00089287	0.00997278							Ext1	14042	1.07722	-3.84219	0.00146432	0.0173317
Tpm4	326618	1.63699	-4.76269	0.000164484	0.00429523							2310003F16Rik	67693	1.15356	-3.76706	0.00062876	0.00776753	Mtap9	213582	1.23623	-3.64144	0.00089399	0.00997523							Gab1	14388	1.13614	-3.84157	0.00146621	0.0173328
4922501L14Rik	209601	1.23966	-4.75074	0.000168785	0.00436943							Pigq	14755	1.19468	-3.76514	0.000632174	0.00779663	Pvrl3	58998	1.15119	-3.63198	0.000917852	0.0102013							Dhx15	13204	1.112	-3.82687	0.00151214	0.0177039
Fstl1	14314	1.43021	-4.74275	0.000171725	0.00439316							Ube3b	117146	1.17285	-3.74619	0.000666796	0.00803473	Cachd1	320508	1.1694	-3.63121	0.000919825	0.0102121							Fam100b	319370	1.08514	-3.82684	0.00151225	0.0177039
Pdpn	14726	1.5003	-4.72669	0.000177793	0.00448729							Lgals3bp	19039	1.31292	-3.73161	0.000694677	0.00826026	Snx8	231834	1.25866	-3.6249	0.000936116	0.0103241							G3bp1	27041	1.07753	-3.80958	0.001568	0.0181619
Bcl10	12042	1.27035	-4.72641	0.000177899	0.00448729							Tsen34	66078	1.19534	-3.7198	0.000718095	0.00844083	Zdhhc3	69035	1.19049	-3.62226	0.000943028	0.0103556							Atp2c1	235574	1.13919	-3.80784	0.00157375	0.0181653
Upp1	22271	1.19588	-4.7231	0.000179178	0.00450904							Tmem121	69195	1.25605	-3.69606	0.000767498	0.00881071	Papolg	216578	1.21074	-3.61791	0.000954497	0.0104366							Rbm28	68272	1.09256	-3.80498	0.00158323	0.018226
Akt1s1	67605	1.15773	-4.71135	0.000183791	0.00458373							Gga2	74105	1.15844	-3.67768	0.000807996	0.00905509	Agpat6	102247	1.24071	-3.61534	0.000961352	0.010484							Rin2	74030	1.09727	-3.80064	0.00159772	0.0183273
Calu	12321	1.22735	-4.71121	0.000183848	0.00458373							Dusp15	252864	1.20701	-3.65838	0.000852747	0.00934907	Lrp4	228357	1.2196	-3.61265	0.000968552	0.0105164							Rnf11	29864	1.21277	-3.79687	0.0016104	0.018429
Ktelc1	224143	1.18644	-4.67997	0.000196714	0.00482685							Rfc5	72151	1.18402	-3.65562	0.000859328	0.00938727	Adam19	11492	1.16349	-3.61246	0.000969065	0.0105164							Pank2	74450	1.09797	-3.79573	0.00161425	0.0184492
Itgb1	16412	1.23509	-4.67049	0.000200796	0.00490478							4930539E08Rik	207819	1.16252	-3.64793	0.000877971	0.00948516	5031439G07Rik	223739	1.18581	-3.5981	0.0010085	0.0108277							Stag2	20843	1.10448	-3.79308	0.00162327	0.0184642
1110012D08Rik	73827	1.21378	-4.64398	0.000212677	0.00509155							Sfxn5	94282	1.21616	-3.62479	0.000936418	0.00996699	Lias	79464	1.20826	-3.59659	0.00101272	0.0108624							0610030E20Rik	68364	1.09798	-3.7896	0.00163517	0.0185371
Tmed10	68581	1.16488	-4.6059	0.000231006	0.00540758							Serf2	378702	1.23783	-3.62022	0.00094839	0.0100313	Ruvbl2	20174	1.14482	-3.5843	0.00104782	0.0111206							Asph	65973	1.08298	-3.78325	0.00165712	0.01872
Sept11	52398	1.22576	-4.59983	0.000234076	0.00543548							Hdac7	56233	1.20079	-3.60658	0.000985018	0.0103111	6330578E17Rik	76178	1.18781	-3.56828	0.00109537	0.0114605							Zfp512	269639	1.09309	-3.77797	0.00167558	0.0187677
Zfyve21	68520	1.34483	-4.59292	0.000237619	0.0054779							Haus5	71909	1.1613	-3.59903	0.00100589	0.0104392	Ankle2	71782	1.24793	-3.56096	0.00111778	0.0116619							Ran	19384	1.11455	-3.77589	0.00168289	0.0188134
Galc	14420	1.16589	-4.58879	0.000239762	0.0054779							Tpd52l2	66314	1.16705	-3.59851	0.00100735	0.0104392	Fam135a	68187	1.15268	-3.54568	0.001166	0.0119766							Gabarapl2	93739	1.12326	-3.7547	0.00175946	0.0194002
Mvp	78388	1.29577	-4.57836	0.000245258	0.00558723							Gnb1l	13972	1.17742	-3.58478	0.00104643	0.0106719	Usp22	216825	1.17328	-3.54343	0.00117327	0.0120257							Mll1	214162	1.16351	-3.75053	0.00177495	0.0195265
Tom1l1	71943	1.40169	-4.56334	0.000253406	0.00572465							Neurl1a	18011	1.22192	-3.56597	0.00110239	0.0110462	Sept11	52398	1.30979	-3.53913	0.00118726	0.0121019							Parl	381038	1.09126	-3.7294	0.0018555	0.0201305
Cav1	12389	1.16792	-4.5621	0.000254091	0.00572816							Zkscan17	268417	1.15527	-3.557	0.0011301	0.0112463	Ap1g1	11765	1.32802	-3.53713	0.00119385	0.0121358							Tpi1	21991	1.12265	-3.72822	0.0018601	0.0201305
Clic6	209195	1.14608	-4.54427	0.000264145	0.00589344							Wdr45l	66840	1.14102	-3.54859	0.00115664	0.0114285	Ap3m1	55946	1.18447	-3.53465	0.00120202	0.0121852							Nhsl2	100042480	1.10648	-3.71933	0.00189519	0.0202951
Klhl21	242785	1.24871	-4.53718	0.000268254	0.00596397							Ifitm1	68713	1.27481	-3.53487	0.00120131	0.0117445	Slc19a2	116914	1.14564	-3.52794	0.00122449	0.0123227							Tctn3	67590	1.07757	-3.71492	0.00191282	0.0204162
Acaa2	52538	1.21064	-4.53512	0.000269459	0.00596397							Ring1	19763	1.25399	-3.52642	0.00122961	0.0119268	Traf6	22034	1.2118	-3.51685	0.00126248	0.0125681							Fkbp14	231997	1.08442	-3.71439	0.00191494	0.0204162
4933426M11Rik	217684	1.33549	-4.53409	0.000270063	0.00596397							Lrrtm1	74342	1.1561	-3.52283	0.00124185	0.0119508	Htatsf1	72459	1.31731	-3.51268	0.00127703	0.0126901							Peg3	18616	1.07449	-3.71172	0.0019257	0.0204562
Rfx1	19724	1.20672	-4.53011	0.000272417	0.00599152							Smo	319757	1.19533	-3.51996	0.0012517	0.0119764	Pppde2	28075	1.26155	-3.50263	0.00131285	0.0129647							Dpf1	29861	1.06791	-3.70945	0.00193494	0.0204719
Skp2	27401	1.22008	-4.52577	0.000275006	0.0060118							Slc1a4	55963	1.14232	-3.50083	0.00131935	0.0122285	Akap12	83397	1.20554	-3.49886	0.0013265	0.0130762							Myo5a	17918	1.08718	-3.70753	0.00194274	0.0204757
2310044H10Rik	69683	1.1881	-4.49165	0.000296235	0.00633503							Ubtf	21429	1.1569	-3.5006	0.00132019	0.0122285	Ndufv1	17995	1.12564	-3.48435	0.00138046	0.0135197							Sav1	64010	1.08419	-3.69014	0.00201505	0.0209422
S1pr3	13610	1.12365	-4.48894	0.000297991	0.00634755							Dpm2	13481	1.21298	-3.4911	0.00135511	0.0123969	Sema5a	20356	1.16909	-3.47537	0.0014149	0.0137804							Ptp4a3	19245	1.07642	-3.64025	0.0022378	0.02224
Zmpste24	230709	1.2288	-4.48273	0.000302058	0.00641775							Xrcc2	57434	1.14116	-3.48156	0.00139105	0.0126114	Larp4	207214	1.1753	-3.4702	0.00143506	0.013899							Utp6	216987	1.10288	-3.63062	0.00228355	0.0225096
Cntn2	21367	1.22157	-4.47564	0.000306765	0.00645234							Anxa3	11745	1.36933	-3.45385	0.00150078	0.0132474	Ece1	230857	1.14852	-3.46982	0.00143658	0.0139016							Erlin1	226144	1.09752	-3.62222	0.00232425	0.0227946
Tmed1	17083	1.17819	-4.46197	0.000316055	0.00661516							2810046L04Rik	212127	1.12835	-3.43734	0.00157005	0.013644	6330503K22Rik	101565	1.19891	-3.45251	0.00150629	0.0144625							Cln5	211286	1.09598	-3.60794	0.00239508	0.0231836
Dnali1	75563	1.34793	-4.46069	0.000316939	0.00662084							Hgs	15239	1.15935	-3.43307	0.00158847	0.0137502	Ace	11421	1.1991	-3.44812	0.00152449	0.0145672							Sdhc	66052	1.07644	-3.60519	0.00240897	0.0232714
Rela	19697	1.27386	-4.4517	0.000323225	0.00671328							Akt2	11652	1.137	-3.43213	0.00159255	0.0137666	Tmed10	68581	1.15433	-3.44788	0.00152548	0.0145672							Sfrs2ip	72193	1.09889	-3.59052	0.00248441	0.0237629
Pskh1	244631	1.37634	-4.44586	0.00032737	0.00677337							Bcl2l13	94044	1.15585	-3.42748	0.0016129	0.0138752	Spop	20747	1.24838	-3.44663	0.00153072	0.0145959							Rad9b	231724	1.06881	-3.58203	0.00252917	0.0240957
Slc12a2	20496	1.22468	-4.43847	0.000332702	0.00683868							Zmat3	22401	1.20717	-3.42654	0.00161702	0.0138891	Ireb2	64602	1.1967	-3.43392	0.00158477	0.0148973							Rarb	218772	1.08329	-3.57166	0.00258487	0.0243623
Dbndd2	52840	1.42376	-4.4153	0.000349977	0.00706638							Tpst2	22022	1.17177	-3.42062	0.00164336	0.0140827	Adpgk	72141	1.18055	-3.42571	0.00162071	0.0151668							Amotl1	75723	1.09846	-3.5499	0.00270589	0.0250757
Sema6d	214968	1.20052	-4.41524	0.000350021	0.00706638							Npy	109648	1.16622	-3.41992	0.00164647	0.0140984	Cdc7	12545	1.24456	-3.41187	0.00168299	0.0156702							Rnf13	24017	1.10732	-3.54158	0.00275362	0.0252486
Acp6	66659	1.1516	-4.40727	0.000356174	0.00709789							St6galnac2	20446	1.16631	-3.38938	0.00178917	0.0149067	Copg	54161	1.36761	-3.40506	0.00171448	0.0158986							Bcl2	12043	1.07542	-3.54094	0.00275736	0.0252486
Atp1a1	11928	1.22118	-4.38911	0.000370611	0.00727836							Zdhhc3	69035	1.18362	-3.37732	0.00184876	0.0152317	Ap2b1	71770	1.38549	-3.40502	0.00171469	0.0158986							Irak2	108960	1.05528	-3.53782	0.00277548	0.025272
Cytsb	432572	1.20264	-4.38814	0.000371391	0.00728047							Ncaph2	52683	1.12413	-3.37528	0.00185901	0.0152515	Gabrb3	14402	1.38182	-3.39944	0.00174092	0.0160765							Tollip	54473	1.12835	-3.50549	0.0029707	0.0264762
Gria3	53623	1.20511	-4.38549	0.000373552	0.00730278							Klc2	16594	1.22615	-3.3699	0.00188634	0.0153815	Mkln1	27418	1.27142	-3.39793	0.00174807	0.0161137							Atp6v1c1	66335	1.08641	-3.49453	0.00303989	0.0269192
Aldh4a1	212647	1.36423	-4.38345	0.000375228	0.00730278							Casp2	12366	1.14733	-3.35595	0.00195895	0.0158804	Nrip3	78593	1.20896	-3.37683	0.00185119	0.0167498							Zfp667	384763	1.08246	-3.49371	0.00304519	0.0269414
Rnf135	71956	1.28199	-4.35442	0.000399846	0.00757746							Fam63a	75007	1.14475	-3.35167	0.00198182	0.0159725	Pnpla8	67452	1.18379	-3.3731	0.00187004	0.0168182							2810453I06Rik	67238	1.14544	-3.49012	0.00306825	0.0271206
Rab34	19376	1.18089	-4.35146	0.000402439	0.00759999							Dusp7	235584	1.18169	-3.34292	0.00202923	0.0161553	Fhl1	14199	1.17168	-3.36696	0.00190141	0.0169717							Dullard	67181	1.0822	-3.47915	0.00313977	0.0275513
Ski	20481	1.18743	-4.33247	0.000419539	0.00776039							Alkbh5	268420	1.19077	-3.33541	0.00207084	0.0163926	Spc24	67629	1.1909	-3.36616	0.00190557	0.0169717							Ppp1r2	66849	1.07952	-3.45961	0.00327145	0.0281951
Acss1	68738	1.18486	-4.33135	0.000420564	0.00776607							Atg7	74244	1.15942	-3.30567	0.00224374	0.017341	Gprc5a	232431	1.17422	-3.36503	0.00191139	0.0169717							Yeats4	64050	1.10147	-3.45631	0.00329421	0.0283155
Vamp4	53330	1.15372	-4.31531	0.000435611	0.00796242							Dgkz	104418	1.22203	-3.2839	0.00237895	0.0179488	Dusp3	72349	1.13479	-3.35909	0.00194237	0.0171213							Ptges3	56351	1.09096	-3.42877	0.00349047	0.029239
Zfp36l1	12192	1.33143	-4.3086	0.000442067	0.00805321							Vapb	56491	1.15255	-3.28343	0.00238191	0.0179589	Glo1	109801	1.13741	-3.35476	0.00196529	0.017173							Anapc4	52206	1.13722	-3.42008	0.00355475	0.0295821
Slc12a8	171286	1.26942	-4.2927	0.000457749	0.00818728							Svop	68666	1.17641	-3.27307	0.00244908	0.0183285	Nop58	55989	1.24456	-3.33852	0.00205353	0.0177898							Ezr	22350	1.15531	-3.41961	0.00355828	0.0295861
Sdc4	20971	1.38739	-4.28635	0.000464169	0.00826114							Nadk	192185	1.1219	-3.27249	0.00245286	0.0183444	Flnb	286940	1.23246	-3.334	0.00207876	0.0179522							LOC100043555	100043555	1.11757	-3.40888	0.00363936	0.0297738
Cbln4	228942	1.37094	-4.25071	0.00050193	0.00867999							Mmd2	75104	1.12549	-3.26776	0.00248419	0.0184792	Manea	242362	1.19362	-3.32859	0.00210933	0.0181455							Fam102b	329739	1.06063	-3.4006	0.00370324	0.030118
Itfg3	106581	1.25613	-4.25052	0.000502142	0.00867999							Taok2	381921	1.14698	-3.25263	0.00258684	0.019001	Ncl	17975	1.22298	-3.31709	0.00217577	0.0186302							Pdp1	381511	1.07048	-3.37518	0.0039063	0.0310696
Oscp1	230751	1.13651	-4.24777	0.000505177	0.00868457							Tcf25	66855	1.12192	-3.2439	0.00264789	0.0193216	Rtkn	20166	1.16613	-3.31326	0.00219833	0.0186647							Gjc1	14615	1.07558	-3.37421	0.00391424	0.0310696
Rab22a	19334	1.1413	-4.2292	0.000526206	0.00885548							Slc25a42	73095	1.17221	-3.24333	0.00265193	0.0193257	Gfpt1	14583	1.35748	-3.31109	0.0022112	0.0187162							Rpa2	19891	1.06894	-3.37127	0.00393852	0.0310696
Plekhf1	72287	1.25072	-4.22079	0.000536016	0.00895096							Akr1b10	67861	1.13991	-3.24196	0.0026617	0.0193588	Wasf2	242687	1.32847	-3.30441	0.00225136	0.0189697							Impact	16210	1.12861	-3.36951	0.00395307	0.031105
Sdk1	330222	1.18331	-4.21027	0.000548552	0.00911092							Cln5	211286	1.13254	-3.22743	0.0027669	0.0197607	Col8a2	329941	1.13379	-3.29704	0.0022964	0.0192447							Ppid	67738	1.09262	-3.36158	0.00401942	0.0314974
Fam76a	230789	1.15656	-4.20786	0.000551461	0.00913051							Bre	107976	1.15916	-3.21216	0.00288176	0.0203205	Ndufa10	67273	1.15706	-3.29684	0.00229766	0.0192447							Rsl24d1	225215	1.14288	-3.3553	0.00407282	0.031787
Fam38a	234839	1.14559	-4.1937	0.000568888	0.00931307							Olfml3	99543	1.1859	-3.21076	0.0028925	0.0203704	Cycs	13063	1.1196	-3.27932	0.00240835	0.0198398							Ankfy1	11736	1.08453	-3.32084	0.0043782	0.0332397
Usp2	53376	1.18944	-4.18964	0.000573986	0.00936892							Dnajb1	81489	1.11944	-3.20913	0.00290508	0.0204072	Zdhhc21	68268	1.22827	-3.26741	0.0024865	0.0201983							St3gal6	54613	1.07822	-3.32073	0.00437925	0.0332397
Pkn2	109333	1.17247	-4.18512	0.000579726	0.00943341							Ext2	14043	1.1411	-3.1924	0.00303718	0.0208731	Aars	234734	1.30015	-3.26621	0.00249452	0.0202418							Stag1	20842	1.09197	-3.30891	0.00448922	0.0337789
Nras	18176	1.18761	-4.18335	0.000581979	0.00945585							Myadm	50918	1.18022	-3.18929	0.00306234	0.0209811	Slitrk4	245446	1.17727	-3.2623	0.00252074	0.0203273							Eif4e3	66892	1.10888	-3.30274	0.00454762	0.0339579
Scamp2	24044	1.17545	-4.15714	0.000616515	0.00976765							Megf11	214058	1.14684	-3.18021	0.00313697	0.0213214	Asap2	211914	1.22213	-3.25479	0.00257196	0.0206151							Ube2q1	70093	1.06772	-3.29564	0.00461587	0.0341772
Arfip1	99889	1.22284	-4.13225	0.000651211	0.0101388							Cacnb3	12297	1.18447	-3.17168	0.00320864	0.0217006	Atxn2	20239	1.16887	-3.25002	0.00260494	0.0207645							1190002N15Rik	68861	1.08539	-3.28216	0.00474822	0.0347181
Megf10	70417	1.2178	-4.13124	0.000652661	0.0101388							Fbxo46	243867	1.18113	-3.15882	0.00331971	0.0221967	Cyr61	16007	1.20043	-3.24721	0.00262458	0.0208461							Supt7l	72195	1.0639	-3.2706	0.00486464	0.0352344
0610037L13Rik	74098	1.16433	-4.13096	0.000653057	0.0101388							Trim26	22670	1.13015	-3.14311	0.00346027	0.022753	Zfp869	66869	1.18164	-3.24595	0.00263345	0.0208717							Peli1	67245	1.06748	-3.26678	0.00490376	0.0353692
Unc119b	106840	1.26165	-4.10304	0.000694452	0.0105543							Pacsin1	23969	1.20957	-3.14005	0.0034883	0.0228561	Pi4k2b	67073	1.13731	-3.24007	0.00267517	0.0211268							Cycs	13063	1.10281	-3.23426	0.00524956	0.036573
Kctd10	330171	1.32037	-4.09606	0.000705202	0.0106429							Ampd3	11717	1.17638	-3.13901	0.00349791	0.0229055	B3gntl1	210004	1.18688	-3.23946	0.0026795	0.0211308							Hspa4	15525	1.07124	-3.23178	0.00527691	0.0366842
Ccdc96	66717	1.15793	-4.09098	0.000713143	0.0107179							Hmga1-rs1	111241	1.20312	-3.13585	0.00352716	0.0230424	Antxr2	71914	1.13755	-3.23857	0.00268584	0.0211528							Ppm1h	319468	1.15554	-3.22709	0.00532897	0.0369134
Bre	107976	1.17063	-4.08635	0.000720453	0.0107531							5730494N06Rik	70612	1.17905	-3.13131	0.00356955	0.0232513	Ppp1r13b	21981	1.15967	-3.2345	0.00271521	0.0213349							2310044G17Rik	217732	1.07036	-3.20556	0.00557468	0.037936
Cmtm6	67213	1.29476	-4.08247	0.000726626	0.0108006							Vamp3	22319	1.11399	-3.11509	0.00372521	0.0239284	Mbp	17196	1.24551	-3.23389	0.00271963	0.0213349							Fam73b	108958	1.08659	-3.18904	0.00577066	0.0387998
Fcho2	218503	1.24136	-4.07905	0.000732125	0.0108542							Arhgef1	16801	1.17318	-3.11309	0.00374481	0.023985	Ppih	66101	1.10783	-3.23075	0.00274248	0.0214444							Clspn	269582	1.07515	-3.18054	0.00587415	0.0392892
Ppp1r3d	228966	1.15344	-4.07641	0.000736388	0.0108918							Psme3	19192	1.19148	-3.10592	0.003816	0.0243286	LOC100043555	100043555	1.21692	-3.22451	0.00278851	0.0217277							Arfip1	99889	1.06722	-3.17708	0.0059169	0.039324
Wtip	101543	1.21636	-4.06982	0.000747159	0.0109257							Coq5	52064	1.11177	-3.09868	0.00388915	0.0246216	Nxt2	237082	1.15946	-3.21402	0.00286752	0.0222099							Sec61a2	57743	1.07175	-3.17363	0.0059597	0.0395217
Ak2	11637	1.17381	-4.06837	0.000749546	0.0109458							Lancl1	14768	1.15701	-3.07978	0.00408651	0.0255689	Bzw1	66882	1.22271	-3.20536	0.00293433	0.022492							Pkib	18768	1.06039	-3.14382	0.00634279	0.0408593
Ptpn11	19247	1.14951	-4.06753	0.000750935	0.0109513							Ier5l	72500	1.17654	-3.07862	0.00409889	0.0256175	Trub2	227682	1.31917	-3.20446	0.00294141	0.022492							Sfrs2	20382	1.08354	-3.14092	0.0063814	0.0410294
Mbp	17196	1.18439	-4.05577	0.000770645	0.0111486							Cryz	12972	1.12342	-3.07379	0.00415093	0.0258265	Cox7a2l	20463	1.11348	-3.19752	0.00299611	0.0227547							Rbm12	75710	1.05978	-3.11228	0.00677453	0.0424897
Kif1b	16561	1.20622	-4.05355	0.000774426	0.0111883							Ampd2	109674	1.16702	-3.04488	0.00447604	0.0271725	Bach2	12014	1.22734	-3.18607	0.00308856	0.0232008							Gm608	207806	1.07322	-3.10836	0.00683019	0.0426996
Frmd6	319710	1.48561	-4.0429	0.000792803	0.0113478							Nfatc1	18018	1.13548	-3.0344	0.00459972	0.0275834	Clmn	94040	1.1474	-3.17709	0.00316297	0.023557							Ttc3	22129	1.12684	-3.09554	0.00701539	0.0433198
G3bp1	27041	1.17375	-4.04203	0.000794325	0.0113546							Cdca2	108912	1.15437	-3.02995	0.00465321	0.0277991	Nuak1	77976	1.11604	-3.17702	0.00316362	0.023557							Csnk1d	104318	1.07344	-3.0879	0.00712802	0.0437083
Dnahc9	237806	1.24063	-4.02658	0.000821837	0.0116707							Prr3	75210	1.21058	-3.02536	0.00470905	0.0279751	Limd1	29806	1.13377	-3.17399	0.00318907	0.0237306							Stxbp5	78808	1.0881	-3.08233	0.00721133	0.0439849
Acadvl	11370	1.1873	-4.02001	0.000833832	0.0117792							Saal1	78935	1.10413	-3.02425	0.00472259	0.0280147	8430410K20Rik	78100	1.28065	-3.17195	0.00320631	0.0238073							Mthfs	107885	1.06549	-3.05459	0.0076404	0.0455114
Fmnl2	71409	1.19452	-4.00071	0.000870055	0.0120549							Hk2	15277	1.19262	-3.023	0.00473791	0.0280337	Gorasp1	74498	1.2289	-3.17176	0.00320797	0.0238073							Bnip3l	12177	1.09278	-3.05271	0.00767034	0.045634
Rab3d	19340	1.22734	-3.99711	0.000876997	0.0120919							Rab36	76877	1.15101	-2.99856	0.00504759	0.0292123	Clock	12753	1.12456	-3.17034	0.00322	0.0238646							Sfrs13a	14105	1.10107	-3.04871	0.00773442	0.0457654
Icam1	15894	1.25694	-3.98853	0.000893742	0.0122265							Usp39	28035	1.0956	-2.99517	0.00509193	0.0292973	Dusp11	72102	1.22338	-3.16961	0.00322628	0.0238792							Smarcb1	20587	1.09727	-3.03631	0.00793675	0.0465142
Tmem184b	223693	1.22601	-3.98492	0.000900883	0.0122777							D4Ertd22e	213491	1.13154	-2.992	0.0051339	0.029451	Dlgap1	224997	1.31843	-3.1616	0.00329533	0.0242445							Pik3cb	74769	1.07851	-3.03472	0.00796294	0.0466186
Samd4b	233033	1.18347	-3.9738	0.000923237	0.0125036							Pdxp	57028	1.16437	-2.98599	0.0052141	0.0297677	Tcfcp2l1	81879	1.26926	-3.15639	0.00334104	0.0245146							Mycbp	56309	1.07272	-3.0283	0.00807011	0.0469543
Abca3	27410	1.13829	-3.96273	0.000946055	0.0126699							Cecr6	94047	1.19177	-2.96951	0.00544048	0.0306244	Nln	75805	1.27986	-3.1559	0.00334536	0.0245146							Mfsd7b	226844	1.11225	-3.02428	0.00813786	0.0470652
Iqgap2	544963	1.26963	-3.95258	0.000967481	0.0128613							Ubac2	68889	1.14771	-2.96506	0.00550312	0.0307433	Mterfd2	69821	1.16471	-3.15285	0.00337245	0.0246158							Ppp3r1	19058	1.1668	-3.02282	0.00816266	0.0471641
Snta1	20648	1.14763	-3.9496	0.000973858	0.0128961							Creld1	171508	1.15394	-2.95407	0.00566084	0.0314661	Nsun4	72181	1.14626	-3.14745	0.00342088	0.0248486							Rag1ap1	19729	1.06668	-3.02192	0.0081779	0.047184
Gpr146	80290	1.20391	-3.94278	0.00098862	0.0130462							Ercc1	13870	1.15937	-2.95283	0.00567881	0.0315344	Purb	19291	1.1455	-3.14729	0.00342229	0.0248486							Cugbp2	14007	1.12058	-3.01955	0.00821832	0.047248
BC046331	230967	1.12808	-3.9408	0.000992943	0.0130873							Spc25	66442	1.14384	-2.95213	0.00568899	0.0315436	Sfxn1	14057	1.20012	-3.14325	0.00345901	0.0250006							Mapk1ip1l	218975	1.07536	-3.01706	0.00826098	0.0472979
Wdr54	75659	1.12736	-3.93427	0.00100735	0.0132449							Tbc1d13	70296	1.16832	-2.94696	0.00576509	0.0318226	Sfxn5	94282	1.18487	-3.14195	0.00347087	0.0250536							Nudt11	58242	1.10374	-3.01175	0.0083527	0.0476396
Mcm2	17216	1.17485	-3.92584	0.00102626	0.013412							Apitd1	69928	1.13686	-2.92389	0.00611593	0.0330528	Usp33	170822	1.23238	-3.13202	0.0035629	0.0256344							Zfx	22764	1.09425	-3.00082	0.00854453	0.0483191
Tcf4	21413	1.17229	-3.91941	0.00104091	0.0135381							Ttyh1	57776	1.13456	-2.91223	0.0063009	0.0336917	Abcf3	27406	1.20286	-3.12846	0.00359643	0.0258562							Cnst	226744	1.0533	-2.99693	0.00861394	0.0483257
Abcc4	239273	1.14363	-3.91106	0.00106026	0.0137327							Golgb1	224139	1.12082	-2.90702	0.00638519	0.0339952	Sall3	20689	1.19234	-3.12449	0.00363423	0.0260461							Trit1	66966	1.06668	-2.99675	0.00861714	0.0483257
Tnfrsf22	79202	1.18276	-3.89913	0.00108854	0.0140061							Isg20l2	229504	1.10466	-2.89897	0.00651759	0.0344688	Kif5c	16574	1.3076	-3.12327	0.0036459	0.0261128							Igsf1	209268	1.07119	-2.99593	0.00863187	0.0483605
Sdad1	231452	1.15316	-3.88684	0.00111848	0.0142536							Mrpl38	60441	1.13006	-2.87214	0.00697764	0.0362248	Ikbkg	16151	1.23649	-3.12167	0.00366132	0.0261556							Soat1	20652	1.08532	-2.97637	0.00898961	0.0497309
Uhrf1	18140	1.26448	-3.87709	0.00114279	0.0144633							Ankrd54	223690	1.15975	-2.86539	0.00709812	0.0366319	March1	72925	1.15956	-3.11755	0.00370121	0.0263693							Fzd3	14365	1.08182	-2.9752	0.00901144	0.0497946
1700026D08Rik	75556	1.18888	-3.87175	0.00115633	0.0145665							Bcl2l11	12125	1.11515	-2.85766	0.00723846	0.0370975	Slc31a1	20529	1.21742	-3.1171	0.00370551	0.0263693
Kpnb1	16211	1.10711	-3.86058	0.0011852	0.0147438							Ciapin1	109006	1.15408	-2.85024	0.00737552	0.0375057	Tbc1d5	72238	1.16744	-3.10551	0.00382008	0.0269424
Apip	56369	1.16164	-3.85691	0.00119483	0.0147763							Ick	56542	1.10961	-2.83959	0.0075766	0.0380922	Ipo9	226432	1.24128	-3.10367	0.00383861	0.0270215
Phldb1	102693	1.2097	-3.84846	0.00121733	0.014969							Cmtm6	67213	1.11239	-2.83454	0.00767371	0.0383375	Ppp2r3a	235542	1.20368	-3.1001	0.00387469	0.0272259
Erbb2	13866	1.16715	-3.84682	0.00122174	0.0150027							Golt1a	68338	1.13637	-2.82485	0.00786331	0.0389171	Taok1	216965	1.20515	-3.10007	0.00387502	0.0272259
Tsku	244152	1.16552	-3.83701	0.00124846	0.0151453							1500011B03Rik	66236	1.12115	-2.81742	0.0080118	0.0393712	Pter	19212	1.15792	-3.09962	0.00387956	0.0272364
Uhmk1	16589	1.15808	-3.83552	0.00125259	0.0151636							Cox17	12856	1.12499	-2.81145	0.00813274	0.0397545	Stxbp4	20913	1.14446	-3.09896	0.00388635	0.0272364
Fam57a	116972	1.1308	-3.80715	0.00133351	0.0158051							Hexim1	192231	1.11404	-2.78976	0.00858743	0.0413707	Usp52	103135	1.17376	-3.09797	0.00389637	0.0272894
Gnpda2	67980	1.16112	-3.80665	0.00133498	0.0158051							Txnl4a	27366	1.10693	-2.78707	0.0086453	0.0415109	AU040320	100317	1.18534	-3.08916	0.00398739	0.0276299
Fam163a	329274	1.11582	-3.8013	0.00135083	0.0158884							Stard5	170460	1.16129	-2.776	0.00888803	0.0423468	Papss2	23972	1.12017	-3.08638	0.00401651	0.0277623
Traf3	22031	1.15847	-3.7878	0.00139168	0.0162292							Mtg1	212508	1.10102	-2.77281	0.00895903	0.0425391	Fbxl3	50789	1.18741	-3.08355	0.00404642	0.0278959
Nedd1	17997	1.2691	-3.78656	0.0013955	0.0162373							Ube2j2	140499	1.11392	-2.77052	0.00901046	0.0426325	Paip2b	232164	1.24704	-3.07661	0.00412046	0.0283218
6330578E17Rik	76178	1.13964	-3.77236	0.00143994	0.0165336							Morn5	75495	1.14423	-2.76921	0.00903983	0.042695	Rgl1	19731	1.25598	-3.07256	0.00416434	0.028482
Gmcl1	23885	1.15738	-3.75553	0.0014944	0.016952							Mfsd9	211798	1.15258	-2.76912	0.00904183	0.042695	Swap70	20947	1.18422	-3.06939	0.00419899	0.0286836
Ccnd1	12443	1.64904	-3.75288	0.00150319	0.0169614							Plod3	26433	1.14413	-2.76661	0.00909874	0.0428725	Dhx15	13204	1.19489	-3.06833	0.00421058	0.0287451
Rcan1	54720	1.3424	-3.74482	0.00153016	0.0171407							Fbxl18	231863	1.10944	-2.76237	0.00919542	0.0432364	Mmp16	17389	1.14387	-3.06785	0.00421594	0.0287577
Ankfy1	11736	1.15655	-3.73426	0.00156622	0.0173116							1110031I02Rik	66179	1.13987	-2.7549	0.00936786	0.0438061	Map2k4	26398	1.18781	-3.06727	0.00422224	0.0287577
Angpt1	11600	1.14602	-3.719	0.00161986	0.0176698							Cecr5	214932	1.14727	-2.75109	0.00945724	0.0441868	Map3k1	26401	1.23279	-3.06697	0.00422554	0.0287577
Dusp6	67603	1.1835	-3.71533	0.00163304	0.01776							Dusp16	70686	1.12311	-2.73227	0.00990949	0.045453	Plxnd1	67784	1.16151	-3.06652	0.0042306	0.0287577
Mapk14	26416	1.19388	-3.71238	0.00164372	0.0178402							Nagk	56174	1.13744	-2.72353	0.0101263	0.046186	Ppp1r9a	243725	1.21986	-3.0614	0.00428749	0.0289806
2810459M11Rik	72792	1.18008	-3.70704	0.00166319	0.0179794							Arfgap2	77038	1.11663	-2.72121	0.0101847	0.0462727	Thrap3	230753	1.16734	-3.06059	0.00429656	0.0289926
Ror2	26564	1.10302	-3.69927	0.00169194	0.0181272							Synpo	104027	1.14715	-2.71993	0.0102168	0.0463513	Cdc37l1	67072	1.15114	-3.05942	0.00430968	0.0290281
Imp3	102462	1.12531	-3.69757	0.00169831	0.0181595							Rabggta	56187	1.13611	-2.71326	0.0103869	0.046924	Rsf1	233532	1.12	-3.05761	0.00433004	0.0291476
Slc30a7	66500	1.15703	-3.69285	0.00171606	0.018277							Gpt2	108682	1.1271	-2.70643	0.0105636	0.0474975	Fam178a	226151	1.15138	-3.05417	0.00436908	0.0293675
Folr1	14275	1.14569	-3.68186	0.0017582	0.0186891							Hps1	192236	1.13571	-2.69813	0.0107818	0.0480096	Sephs1	109079	1.17216	-3.05334	0.00437852	0.0293675
Mcm4	17217	1.22552	-3.6776	0.00177478	0.0187679							Evc	59056	1.13078	-2.69314	0.0109151	0.0483924	Ppp3ca	19055	1.25245	-3.05306	0.00438168	0.0293702
P4ha1	18451	1.19189	-3.66342	0.00183117	0.0191081							Trabd	67976	1.1617	-2.68955	0.011012	0.0487384	Kif3a	16568	1.45476	-3.04975	0.00441964	0.0295224
Ctdspl	69274	1.1642	-3.64068	0.00192536	0.0197295													Arhgap29	214137	1.14006	-3.04969	0.00442037	0.0295224
Plekha2	83436	1.51301	-3.63427	0.00195277	0.0198379													Zw10	26951	1.18709	-3.04796	0.00444027	0.0295811
Cetn4	207175	1.31843	-3.6216	0.00200809	0.0202135													Brwd1	93871	1.14762	-3.04768	0.00444351	0.0295811
Mtmr10	233315	1.19448	-3.61536	0.0020359	0.0204175													Ccdc3	74186	1.17526	-3.04218	0.00450759	0.0299066
Sdcbp	53378	1.1457	-3.61374	0.00204317	0.0204525													Raet1d	56554	1.13054	-3.03753	0.00456242	0.0301211
Zfp36	22695	1.21303	-3.60555	0.00208041	0.0205927													Wnt7b	22422	1.20544	-3.03737	0.00456438	0.0301211
Elmo2	140579	1.10785	-3.6023	0.00209535	0.0206501													Mical3	194401	1.14728	-3.03611	0.00457929	0.0301716
Bmp6	12161	1.12767	-3.59482	0.0021302	0.0209061													Rbmx	19655	1.13964	-3.03002	0.0046524	0.0305261
Nxn	18230	1.15766	-3.59363	0.0021358	0.0209069													Dnajb12	56709	1.12622	-3.02446	0.00471996	0.0307304
Fah	14085	1.16791	-3.59008	0.00215259	0.0209831													Kbtbd13	74492	1.10643	-3.02306	0.00473722	0.0308051
Bckdha	12039	1.20802	-3.58394	0.0021819	0.0211136													Cnot6	104625	1.28292	-3.02247	0.0047445	0.0308051
Mycbp	56309	1.1821	-3.5822	0.00219029	0.0211227													Cops2	12848	1.21828	-3.01907	0.00478645	0.0309777
Man2a1	17158	1.14097	-3.56883	0.00225578	0.0216016													Pard3b	72823	1.11996	-3.01738	0.00480753	0.0310779
Nfix	18032	1.17304	-3.56576	0.00227107	0.0217096													Etaa1	68145	1.16626	-3.01421	0.00484712	0.0312973
Slc35d1	242585	1.14802	-3.56007	0.00229972	0.0218368													Kifap3	16579	1.28611	-3.01217	0.00487281	0.0314082
Sec13	110379	1.14045	-3.55706	0.00231501	0.0219359													Phf20	228829	1.3306	-3.01173	0.00487842	0.0314261
Mfap2	17150	1.15128	-3.54295	0.00238811	0.0224321													Gpd2	14571	1.31054	-3.00493	0.0049651	0.0317629
Gart	14450	1.12771	-3.5302	0.00245609	0.0228524													Mysm1	320713	1.15055	-2.99913	0.00504017	0.032058
Ascc2	75452	1.12395	-3.52211	0.00250024	0.0230846													Zfp60	22718	1.1456	-2.98378	0.00524392	0.0329007
Pgm2	72157	1.18804	-3.52072	0.00250791	0.0231356													Rmnd1	66084	1.17627	-2.97168	0.00541014	0.0337524
E2f5	13559	1.17016	-3.5167	0.00253024	0.0232821													Med20	56771	1.12158	-2.97145	0.00541327	0.033753
Slc27a1	26457	1.21979	-3.51287	0.00255164	0.0233994													Gli3	14634	1.20264	-2.96869	0.00545195	0.0338607
Litaf	56722	1.23876	-3.51015	0.00256697	0.0235201													Zfp277	246196	1.18044	-2.96596	0.00549038	0.0340092
Tor3a	30935	1.12274	-3.50106	0.00261883	0.0237937													Ophn1	94190	1.13747	-2.95965	0.00558015	0.0343624
Tmem188	382030	1.15201	-3.483	0.00272498	0.0244516													Vasn	246154	1.17559	-2.95736	0.00561306	0.0344224
Col8a1	12837	1.40687	-3.47638	0.00276498	0.0246254													Zbtb41	226470	1.16142	-2.95735	0.00561331	0.0344224
Rhbdf1	13650	1.22031	-3.47379	0.00278079	0.0246647													Avl9	78937	1.16743	-2.95692	0.00561947	0.0344224
Ythdf3	229096	1.13497	-3.46231	0.0028519	0.025007													Prpf4	70052	1.12888	-2.95651	0.00562534	0.0344224
Ak3	56248	1.30822	-3.44906	0.00293617	0.0254586													Pdcd10	56426	1.13371	-2.95587	0.00563471	0.0344513
Efcab2	68226	1.10486	-3.44324	0.00297399	0.0256689													Fam198b	68659	1.15011	-2.95437	0.00565639	0.0344735
1300010F03Rik	219189	1.12713	-3.44017	0.00299412	0.0257547													Slmap	83997	1.15349	-2.94531	0.00578954	0.0350728
Wdr51b	382406	1.13284	-3.43882	0.00300307	0.0257702													Zfp334	228876	1.24923	-2.93646	0.00592236	0.0357211
Dpcd	226162	1.11604	-3.43582	0.00302289	0.0258378													Slc35b3	108652	1.12374	-2.92522	0.00609521	0.0362312
Eno4	226265	1.12906	-3.43447	0.00303189	0.025862													Sri	109552	1.1361	-2.92007	0.00617599	0.036574
Inf2	70435	1.09923	-3.43193	0.00304884	0.0259438													Tgfbrap1	73122	1.17214	-2.91272	0.00629312	0.0370105
Timp3	21859	1.13737	-3.43026	0.00306008	0.0260119													Exosc10	50912	1.22473	-2.91034	0.00633137	0.0371565
Abcd1	11666	1.15586	-3.41862	0.00313931	0.0264362													Ctnnd1	12388	1.16327	-2.90756	0.00637642	0.0372827
Ncapg2	76044	1.14342	-3.41827	0.00314176	0.0264362													Ica1l	70375	1.13626	-2.9012	0.00648068	0.0377529
Hist2h3c1	15077	1.2448	-3.41778	0.00314514	0.0264441													Hddc2	69692	1.1202	-2.90068	0.00648922	0.0377655
BC017612	170748	1.15198	-3.41364	0.00317384	0.0265735													Ptch1	19206	1.14986	-2.89958	0.00650742	0.0378097
Lrig1	16206	1.19847	-3.40714	0.00321953	0.0268401													Os9	216440	1.14812	-2.89692	0.0065518	0.0379704
2810004N23Rik	66523	1.17244	-3.39088	0.00333656	0.0276032													Rev3l	19714	1.14519	-2.89169	0.00663946	0.0383551
Atp6v0a2	21871	1.15159	-3.38751	0.00336126	0.0277199													Fads1	76267	1.124	-2.88991	0.00666974	0.038461
Rhpn2	52428	1.096	-3.38721	0.00336348	0.0277199													D430041D05Rik	241589	1.13463	-2.88899	0.00668537	0.03852
Trib3	228775	1.1299	-3.38148	0.00340606	0.0279643													Slc30a10	226781	1.14124	-2.88848	0.006694	0.0385496
Mybl2	17865	1.21321	-3.37862	0.00342752	0.028096													Rimklb	108653	1.12777	-2.88297	0.00678834	0.0389109
Orai3	269999	1.11841	-3.36599	0.00352388	0.0284514													Ahcyl1	229709	1.18149	-2.87255	0.00697038	0.0396875
Cd82	12521	1.21924	-3.35924	0.00357637	0.0286707													Pmp22	18858	1.14967	-2.8712	0.0069942	0.0397495
LOC100047856	100047856	1.39743	-3.35904	0.00357795	0.0286707													C79407	217653	1.10667	-2.86407	0.00712187	0.0402652
Abhd14b	76491	1.17114	-3.33415	0.00377868	0.0296728													Ptrf	19285	1.20724	-2.86136	0.00717087	0.0404754
Mib1	225164	1.12253	-3.33254	0.00379201	0.029727													Zbtb44	235132	1.12761	-2.85033	0.00737381	0.0410768
Nt5e	23959	1.12057	-3.33117	0.00380342	0.0297591													Cyb5b	66427	1.20411	-2.85011	0.00737784	0.0410786
Nfatc1	18018	1.12882	-3.3276	0.00383332	0.029885													Hnrnpul2	68693	1.17023	-2.84569	0.00746079	0.0414354
Spg20	229285	1.17108	-3.32185	0.00388188	0.0301333													Sap130	269003	1.18451	-2.84373	0.00749785	0.0415797
Gins4	109145	1.15273	-3.31203	0.00396626	0.0306344													Rprd1a	225283	1.23909	-2.84215	0.00752777	0.0416265
Ntrk2	18212	1.17478	-3.30074	0.00406552	0.0310466													Pds5b	100710	1.15792	-2.84029	0.00756321	0.0416503
Fermt2	218952	1.30247	-3.28544	0.00420405	0.0316371													Cln5	211286	1.11556	-2.83569	0.00765138	0.0419292
Oaf	102644	1.09121	-3.27817	0.00427138	0.0318373													Bat2l2	226562	1.11768	-2.83526	0.0076597	0.0419523
0610007P08Rik	76251	1.16606	-3.26338	0.00441186	0.0326768													Eif3j	78655	1.12296	-2.83331	0.00769744	0.0420758
Irf1	16362	1.15774	-3.25812	0.00446284	0.0328743													Plekhm3	241075	1.16012	-2.83265	0.00771045	0.0421112
Pcsk6	18553	1.1418	-3.2527	0.004516	0.0331082													Grm5	108071	1.18349	-2.82736	0.00781376	0.0423922
LOC100048877	100048877	1.09251	-3.24464	0.00459627	0.0335025													Fbxo18	50755	1.2781	-2.82722	0.00781653	0.0423922
Dnajb12	56709	1.09968	-3.24313	0.00461144	0.033571													Dph3	105638	1.17727	-2.81628	0.0080347	0.0432158
Fam101b	76566	1.12793	-3.23916	0.00465166	0.0336418													Vps26a	30930	1.17022	-2.81538	0.00805299	0.0432358
Nid1	18073	1.14619	-3.23828	0.00466057	0.0336418													Rcor1	217864	1.14707	-2.81404	0.00807999	0.0432527
Tor1b	30934	1.14145	-3.23694	0.00467427	0.0336529													Akap9	100986	1.17795	-2.80892	0.00818467	0.0437042
Zmat3	22401	1.1065	-3.22675	0.00477942	0.0341374													Prdx6	11758	1.12683	-2.79741	0.00842439	0.0445335
Lrrc58	320184	1.83766	-3.22381	0.00481021	0.0342668													Slc40a1	53945	1.13312	-2.79206	0.00853815	0.0450275
Nubp1	26425	1.10155	-3.2212	0.00483771	0.0343272													Ptp4a2	19244	1.12447	-2.77828	0.00883738	0.0459926
Ttl	69737	1.31981	-3.21717	0.00488045	0.0344544													Mobkl2b	214944	1.11676	-2.76221	0.00919886	0.0473622
Gnai2	14678	1.30372	-3.21329	0.00492187	0.0346245													Sema6a	20358	1.13062	-2.76132	0.00921928	0.0474012
D19Ertd652e	70806	1.12627	-3.21306	0.00492441	0.0346245													Mbtd1	103537	1.17482	-2.74649	0.00956579	0.0486188
Fgfrl1	116701	1.32844	-3.20727	0.00498703	0.0348384													Clip1	56430	1.14523	-2.74308	0.00964726	0.0489655
Lfng	16848	1.09717	-3.20023	0.00506415	0.035286													Tmem181a	77106	1.19098	-2.73978	0.00972673	0.0492111
Smad3	17127	1.33144	-3.17001	0.00540894	0.0369742													Tiam1	21844	1.20979	-2.73797	0.00977044	0.0493645
Heg1	77446	1.10673	-3.16827	0.00542951	0.0370241													Myo6	17920	1.12916	-2.73392	0.00986911	0.0497045
Apba3	57267	1.12351	-3.15865	0.00554434	0.0375675													Fam120b	67544	1.13937	-2.73146	0.00992948	0.0499375
Endod1	71946	1.11696	-3.15188	0.00562674	0.0378824													Orc3l	50793	1.11592	-2.73044	0.00995452	0.0499756
Lipa	16889	1.10967	-3.15034	0.00564557	0.037944
Snx9	66616	1.12909	-3.144	0.00572401	0.0382456
Slc22a21	56517	1.10101	-3.13345	0.00585682	0.0387625
Bicd2	76895	1.13738	-3.11991	0.00603184	0.0395579
Lgi2	246316	1.09275	-3.11133	0.00614522	0.0400346
Clock	12753	1.13964	-3.10296	0.00625801	0.0405963
Capn2	12334	1.14423	-3.09818	0.00632332	0.0408018
Stat3	20848	1.17187	-3.09699	0.00633961	0.0408339
Ephb4	13846	1.15869	-3.09385	0.00638296	0.0409892
Ctxn1	330695	1.09595	-3.0936	0.00638646	0.0409892
Nsmaf	18201	1.11173	-3.08788	0.00646619	0.0413417
E130203B14Rik	320736	1.14108	-3.07898	0.00659227	0.0416277
Rrbp1	81910	1.13576	-3.06768	0.00675571	0.0421103
Pcdh1	75599	1.11961	-3.06578	0.0067835	0.0421864
4931406C07Rik	70984	1.09375	-3.06486	0.00679715	0.0422102
Zfp275	27081	1.12626	-3.06224	0.00683584	0.0423004
Mcm10	70024	1.10293	-3.06138	0.0068485	0.0423004
Smad5	17129	1.15177	-3.04962	0.0070252	0.0431685
Cmpk2	22169	1.17153	-3.04256	0.00713337	0.0435365
Cops5	26754	1.09887	-3.0409	0.00715905	0.0436194
Gpt2	108682	1.08607	-3.03879	0.00719176	0.0437524
Papss2	23972	1.19958	-3.0336	0.00727304	0.0439428
LOC100045343	100045343	1.23471	-3.02794	0.00736261	0.0442616
Itih5	209378	1.12221	-3.02663	0.00738351	0.0443369
Zfp449	78619	1.08234	-3.02504	0.00740893	0.0443674
Nfib	18028	1.14787	-3.0169	0.00754032	0.0447825
Mcm9	71567	1.13516	-2.99441	0.00791557	0.0461807
Sspn	16651	1.23384	-2.98865	0.00801456	0.0464269
Srgap3	259302	1.10364	-2.98592	0.0080619	0.0465021
Ddit4l	73284	1.20902	-2.98259	0.00811996	0.0467622
LOC100046855	100046855	1.11938	-2.96915	0.00835873	0.0476572
Sept9	53860	1.14458	-2.96732	0.00839169	0.0477929
Add1	11518	1.11031	-2.94869	0.00873516	0.0490494

## Sheet: Table S1 Legend
Putative targets of transfected miRNA derived from mRNA profiling data
Symbol	an official symbol of a putative direct target of a transfected miRNA (shown in bold font)
Entrez	a GenBank identifier (http://www.ncbi.nlm.nih.gov/genbank/)
FoldInhibition	fold change of downregulation upon overexression of a miRNA compared to miRNA knockdown (apart from cel-miR-67, where comparison is to mock transfection). As determined by microarrays
t-statistic	t-statistic for p-value of differential expression (i.e. p-value for the fold change)
P-value	p-value of differential expression (i.e. p-value for the fold change)
Adj. P-value	multiple test adjusted p-value of differential expression (i.e. p-value for the fold change)

## Sheet: Table S2
HeLa miR-124 targets	Ageing Down	Ageing Up	Kainate Down						Kainate Up						KCl Down						KCl Up						Blank Transfection Down						Blank Transfection Up
EntrezID	EntrezID	EntrezID	Symbol	EntrezID	FoldInhibition	t-statistic	P-value	Adj. P-value	Symbol	EntrezID	FoldUpregulation	t-statistic	P-value	Adj. P-value	Symbol	EntrezID	FoldInhibition	t-statistic	P-value	Adj. P-value	Symbol	EntrezID	FoldUpregulation	t-statistic	P-value	Adj. P-value	Symbol	EntrezID	FoldInhibition	t-statistic	P-value	Adj. P-value	Symbol	EntrezID	FoldUpregulation	t-statistic	P-value	Adj. P-value
71712	238871	320404	Rasd1	19416	2.23555	-9.54553	3.48213e-11	1.20791e-08	Mup3	17842	1.10988	2.03306	0.049848	0.319232	Cpne4	74020	2.09521	-31.5107	2.1075e-16	2.18737e-12	Vegfb	22340	1.11431	2.18781	0.0430923	0.0997891	Rgs4	19736	1.85325	-7.62419	7.41834e-09	8.04815e-06	Phf19	74016	1.13284	2.62382	0.0129325	0.0997192
100561	12308	18952	Sst	20604	1.514	-9.26833	7.26743e-11	2.21355e-08	Bmp2k	140780	1.12028	2.03378	0.0497713	0.318904	Camk2n1	66259	2.06587	-23.0698	3.57302e-14	4.89258e-11	Eif1ad	69860	1.07872	2.18832	0.0430498	0.099713	Arhgdib	11857	1.42427	-7.10077	3.35533e-08	1.81474e-05	RP23-433P19.11	574418	1.09783	2.63085	0.0127131	0.0982496
28146	16561	12955	Fdps	110196	1.47738	-7.75596	4.77775e-09	8.06278e-07	Il17a	16171	1.09329	2.03399	0.0497492	0.318904	Rapgefl1	268480	1.57099	-22.4705	5.49106e-14	5.12152e-11	Lrdd	57913	1.04444	2.18877	0.0430119	0.0996682	Gpc5	103978	1.45603	-7.01311	4.3316e-08	2.04319e-05	Serpinb6a	20719	1.15464	2.6332	0.0126406	0.0980256
245886	16524	13007	Cck	12424	1.3832	-7.70913	5.46277e-09	8.85963e-07	Ikbip	67454	1.10676	2.03513	0.0496278	0.318639	Ypel1	106369	1.8315	-22.3668	5.9214e-14	5.12152e-11	Hnrnpul1	232989	1.04154	2.19023	0.0428888	0.0994289	Gm8163	666559	1.43949	-6.82001	7.62145e-08	3.01651e-05	Rabl4	67042	1.16258	2.63355	0.0126299	0.098013
13078	26413	13078	Idi1	319554	1.64084	-7.58291	7.8483e-09	1.20999e-06	Cd36	12491	1.10516	2.0362	0.0495149	0.318077	Sez6l	56747	2.34335	-21.2566	1.35657e-13	1.0057e-10	Vcl	22330	1.13682	2.19065	0.0428537	0.099392	Fst	14313	1.35969	-6.57805	1.55381e-07	4.95803e-05	Epm2aip1	77781	1.14529	2.63592	0.0125573	0.0976587
19411	12296	22339	Mast3	546071	1.37181	-7.53634	8.97478e-09	1.339e-06	Kcnd3	56543	1.1131	2.03836	0.049287	0.316939	Sox11	20666	1.68185	-19.4795	5.58355e-13	3.86344e-10	Maged1	94275	1.07905	2.19151	0.0427808	0.0992894	Tes	21753	1.39202	-6.49393	1.99244e-07	6.00443e-05	Rassf4	213391	1.21601	2.637	0.0125243	0.0975653
333883	20604	20190	Hsd11b1	15483	1.33816	-7.06924	3.48817e-08	4.49074e-06	Srgn	19073	1.11962	2.04025	0.0490884	0.316287	Ldb2	16826	1.6588	-17.8995	2.17841e-12	1.13049e-09	Mcoln3	171166	1.04104	2.19174	0.042762	0.099268	Gm12451	100040919	1.36514	-6.1543	5.46235e-07	0.000126087	Acy1	109652	1.18134	2.63707	0.012522	0.0975653
17886	214158	17698	Fdft1	14137	1.34304	-6.74577	9.03764e-08	9.98779e-06	F2r	14062	1.115	2.04272	0.0488296	0.315818	Lin7b	22342	2.06587	-17.4336	3.323e-12	1.49954e-09	Nt5m	103850	1.04529	2.19226	0.0427182	0.0992292	Acss2	60525	1.2852	-6.0453	7.55983e-07	0.000167381	Fkbp7	14231	1.12124	2.63751	0.0125088	0.0975653
75698	18619	20363	Ryr1	20190	1.36892	-6.65571	1.17985e-07	1.27017e-05	Nr5a1	26423	1.153	2.05286	0.0477813	0.312078	Chst1	76969	2.17899	-17.2493	3.93854e-12	1.70325e-09	Slc7a2	11988	1.08003	2.19353	0.0426125	0.0990982	Dok5	76829	1.36451	-5.95532	9.8895e-07	0.000202436	Msrb2	76467	1.13482	2.63785	0.0124982	0.0975653
108657	12653	71175	Cdk14	18647	1.40659	-6.57664	1.4917e-07	1.55236e-05	Ebf3	13593	1.14072	2.05412	0.0476523	0.311724	D11Bwg0517e	52897	1.923	-17.1418	4.35197e-12	1.80676e-09	Mtmr14	97287	1.07034	2.19462	0.042521	0.0989518	Rell2	225392	1.34571	-5.94095	1.03232e-06	0.000207096	6330562C20Rik	76193	1.14679	2.63791	0.0124965	0.0975653
100017	26398	27494	Spnb3	20743	1.28155	-6.49667	1.89192e-07	1.90535e-05	Adra2b	11552	1.11199	2.0558	0.0474808	0.310928	Sla	20491	2.61808	-17.0658	4.67167e-12	1.86489e-09	2310016E02Rik	67695	1.07819	2.19492	0.0424958	0.0989155	Tpi1	21991	1.43856	-5.9353	1.04989e-06	0.000207096	Ampd3	11717	1.17081	2.63895	0.0124648	0.0975653
269941	52808	407800	D10Ertd610e	52666	1.23044	-6.40096	2.51574e-07	2.45442e-05	Has3	15118	1.12086	2.05807	0.0472493	0.309737	Ppp1r1b	19049	2.00058	-16.8015	5.9917e-12	2.30325e-09	Sec24c	218811	1.06831	2.19538	0.0424582	0.09885	Tssc1	380752	1.31461	-5.7388	1.88954e-06	0.000326342	Dpp7	83768	1.19351	2.64168	0.012382	0.0970655
12567	77891	229709	Ndnl2	66647	1.29644	-6.07985	6.56978e-07	6.0326e-05	Aebp1	11568	1.13411	2.05917	0.0471383	0.309334	Ntsr1	18216	2.08351	-16.6228	7.10428e-12	2.5426e-09	Cox17	12856	1.11621	2.19669	0.0423489	0.0986621	Elmo1	140580	1.30817	-5.72211	1.98636e-06	0.000326515	Matr3	17184	1.23789	2.64246	0.0123585	0.0970171
71918	100039535	14245	Sqle	20775	1.34221	-6.06428	6.88371e-07	6.27472e-05	Col1a1	12842	1.09731	2.05922	0.0471335	0.309334	Synm	233335	1.25951	-16.4584	8.32073e-12	2.87869e-09	Slc7a7	20540	1.05145	2.19737	0.0422925	0.098557	Lss	16987	1.26548	-5.70299	2.10331e-06	0.000340122	Trip12	14897	1.19696	2.64511	0.0122788	0.096601
11622	75560	56508	Mapk10	26414	1.35131	-5.69574	2.08229e-06	0.000168855	Slc6a12	14411	1.096	2.05956	0.0470985	0.309334	Sobp	109205	1.78616	-16.4214	8.62409e-12	2.8874e-09	Mgp	17313	1.0485	2.19815	0.042228	0.0984908	Ensa	56205	1.40565	-5.62454	2.66022e-06	0.000379746	Gstt1	14871	1.14382	2.64538	0.0122708	0.096601
70385	17755	22340	Frzb	20378	1.2765	-5.61799	2.63095e-06	0.000205346	Skap2	54353	1.12092	2.06049	0.0470051	0.308947	Doc2b	13447	1.30814	-16.3222	9.49542e-12	3.07978e-09	Mfsd1	66868	1.09494	2.19883	0.0421715	0.0983812	Pcmt1	18537	1.25852	-5.52208	3.61558e-06	0.000484264	Pcgf5	76073	1.13117	2.64623	0.0122454	0.0964781
11768	22631	18024	Hmgcs1	208715	1.56376	-5.59136	2.85039e-06	0.000218379	Srgap2	14270	1.11578	2.06054	0.0469996	0.308947	Pds5b	100710	1.35891	-16.042	1.24972e-11	3.70596e-09	Prpf6	68879	1.0944	2.19977	0.0420937	0.0982873	Eef2	13629	1.47611	-5.43213	4.73339e-06	0.000590259	Relb	19698	1.15461	2.64699	0.0122228	0.0964781
29875	18751	269941	Cpne6	12891	1.24368	-5.42405	4.71518e-06	0.000340365	Csf2rb	12983	1.11323	2.06056	0.0469974	0.308947	Cacna1h	58226	1.81096	-15.5052	2.14109e-11	6.00606e-09	Leprotl1	68192	1.10578	2.20269	0.0418532	0.0978146	Gabbr1	54393	1.31468	-5.39542	5.28339e-06	0.00064404	Lpar2	53978	1.1469	2.65223	0.0120672	0.0958398
244152	22145	11758	Dhcr7	13360	1.30155	-5.40881	4.93642e-06	0.000348164	Gna15	14676	1.11982	2.06255	0.0467969	0.308391	Hpca	15444	2.49186	-15.4057	2.36996e-11	6.21002e-09	Car5b	56078	1.05075	2.20312	0.0418179	0.0977541	Ptprf	19268	1.31162	-5.38446	5.45968e-06	0.000658135	Msx1	17701	1.13207	2.65309	0.012042	0.0957098
208647	15228	66066	Hmgcr	15357	1.39132	-5.40717	4.96081e-06	0.000348164	1190007F08Rik	68859	1.10991	2.06286	0.0467657	0.308348	Lrrn1	16979	1.39453	-15.2676	2.73134e-11	6.74967e-09	Ggn	243897	1.03513	2.20315	0.0418152	0.0977541	Arpp21	74100	1.41056	-5.37179	5.67076e-06	0.000676066	Hexb	15212	1.20342	2.65367	0.012025	0.0956443
116972	353187	21813	Prkcc	18752	1.28231	-5.40705	4.96262e-06	0.000348164	Hist1h2bp	319188	1.10134	2.06782	0.0462701	0.306374	Cpne6	12891	2.05219	-15.2211	2.86603e-11	6.9178e-09	Nox4	50490	1.05409	2.20375	0.0417662	0.0976992	LOC673501	673501	1.43605	-5.34328	6.1759e-06	0.000720455	Taar4	209513	1.15032	2.65598	0.011957	0.0953134
23986	12426	14360	Git1	216963	1.24614	-5.25333	7.87791e-06	0.000515605	Pou2f1	18986	1.0911	2.06803	0.0462485	0.306374	Kndc1	76484	1.50598	-14.9683	3.7299e-11	8.41578e-09	Gprasp1	67298	1.05297	2.20517	0.0416498	0.0974928	Hdac5	15184	1.31263	-5.32606	6.50256e-06	0.000734857	Hsp90b1	22027	1.26869	2.6574	0.0119157	0.095194
66147	110651	216616	Pkp2	67451	1.38984	-5.06069	1.40444e-05	0.000881341	Atp1b2	11932	1.17339	2.07537	0.0455227	0.302871	Car11	12348	1.78034	-14.8704	4.13473e-11	8.94049e-09	BC049807	381066	1.06199	2.20518	0.0416493	0.0974928	Stra13	20892	1.27157	-5.30904	6.84253e-06	0.000757496	Mia1	12587	1.16574	2.65867	0.0118786	0.0950378
71946	56705	71918	Ppp3r1	19058	1.24574	-5.02386	1.56829e-05	0.000964766	Igh-VJ558	16061	1.12559	2.0765	0.0454117	0.302473	Rab33a	19337	1.60234	-14.5722	5.6806e-11	1.20324e-08	Rbm12	75710	1.05314	2.20684	0.0415137	0.0972401	Capzb	12345	1.31165	-5.27443	7.58931e-06	0.00080722	Hk2	15277	1.19597	2.65977	0.0118468	0.0950001
22319	271457	64297	Pacsin1	23969	1.21561	-5.01867	1.59285e-05	0.000968227	Stxbp3a	20912	1.20915	2.07675	0.0453876	0.302473	Jph4	319984	1.92673	-14.461	6.40418e-11	1.26337e-08	Socs5	56468	1.12545	2.2071	0.0414925	0.0972343	Atp9a	11981	1.39526	-5.23049	8.65546e-06	0.000902914	Naprt1	223646	1.18152	2.66071	0.0118195	0.0950001
227292	18738	29875	D15Wsu169e	223666	1.27285	-5.01777	1.59717e-05	0.000968227	Pigt	78928	1.08733	2.08063	0.0450088	0.30154	Accn2	11419	1.62438	-14.4216	6.6834e-11	1.28457e-08	Rpl5	19983	1.11468	2.20959	0.0412894	0.0968021	Npm3	18150	1.39722	-5.13888	1.13823e-05	0.00108297	H2-D1	14964	1.17392	2.66092	0.0118135	0.0950001
20583	56370	208647	Grin1	14810	1.16924	-4.99264	1.72201e-05	0.00103887	Crlf3	54394	1.11926	2.08261	0.0448175	0.300731	Igfbp4	16010	1.38668	-14.379	6.99926e-11	1.32082e-08	Trim32	69807	1.14843	2.21129	0.0411523	0.0965242	Sumo3	20610	1.40903	-5.13604	1.14796e-05	0.00108297	Ifi27l1	52668	1.2457	2.66124	0.0118042	0.0950001
72136	12918	11815	Egr1	13653	1.47817	-4.94619	1.97877e-05	0.00117671	Igl-V1	16142	1.09095	2.08339	0.0447417	0.300395	Mpped1	223726	1.88106	-14.3603	7.14367e-11	1.324e-08	Gm10362	100040929	1.1154	2.21178	0.0411125	0.0964526	Gpr162	14788	1.30511	-5.10327	1.26603e-05	0.00116399	Rpain	69723	1.15594	2.66541	0.0116844	0.0946002
225049	18762	98363	Adarb1	110532	1.18048	-4.92271	2.1227e-05	0.00125039	Rapsn	19400	1.10345	2.08466	0.0446186	0.299891	Prkcb	18751	1.84665	-13.9192	1.16189e-10	1.91417e-08	3110043O21Rik	73205	1.1633	2.21214	0.0410828	0.0964266	Trpc4ap	56407	1.2926	-5.06372	1.42471e-05	0.00125664	2610035D17Rik	72386	1.18254	2.6718	0.0115027	0.0934074
108705	19736	210126	Prkcb	18751	1.23576	-4.89151	2.33018e-05	0.00135346	Ctf1	13019	1.13606	2.08623	0.0444679	0.299361	Rhof	23912	1.5331	-13.5141	1.83741e-10	2.88946e-08	Cul4b	72584	1.09451	2.2126	0.0410459	0.0963618	Gdi1	14567	1.32284	-5.06066	1.43776e-05	0.00125793	Tet1	52463	1.12477	2.67253	0.0114821	0.0933103
53599	70231	432467	Atf6	226641	1.32818	-4.8535	2.61022e-05	0.00150214	Scarb2	12492	1.15476	2.08628	0.0444628	0.299361	Mycl1	16918	1.93304	-13.3105	2.32358e-10	3.46524e-08	Irf1	16362	1.06066	2.21348	0.0409752	0.0962255	Ssbp2	66970	1.4061	-4.99813	1.73267e-05	0.00144372	Aif1l	108897	1.11379	2.67519	0.0114075	0.0929129
72157	17756	15251	Rgs8	67792	1.22521	-4.84914	2.64442e-05	0.00150792	Net1	56349	1.12003	2.087	0.0443941	0.299349	Nudt2	66401	1.46087	-13.3077	2.33117e-10	3.46524e-08	Casc4	319996	1.06895	2.21348	0.040975	0.0962255	Cxx1b	553127	1.26694	-4.99608	1.74327e-05	0.00144372	Pmm2	54128	1.12361	2.67701	0.0113565	0.092637
235504	74769	22240	Tmem50b	77975	1.26664	-4.75871	3.46268e-05	0.0018948	Cotl1	72042	1.21767	2.08792	0.0443052	0.299079	Camkk2	207565	1.51159	-13.3055	2.33709e-10	3.46524e-08	Slc39a13	68427	1.14099	2.21401	0.0409326	0.0961829	Mvk	17855	1.30239	-4.9902	1.77413e-05	0.00144921	Stard8	236920	1.12384	2.67797	0.01133	0.092637
18140	14799	545389	Dsp	109620	1.45481	-4.75609	3.48978e-05	0.0018948	Fgf5	14176	1.15668	2.09689	0.0434529	0.295878	Prrt4	101359	1.51662	-13.132	2.86163e-10	4.06861e-08	Ccdc96	66717	1.04513	2.21449	0.0408936	0.0961348	Stmn4	56471	1.54804	-4.93981	2.06156e-05	0.00164455	Tax1bp1	52440	1.22995	2.68294	0.0111924	0.0919343
20187	12805	22319	Vegfa	22339	1.26751	-4.74342	3.62389e-05	0.00195065	AA414993	103569	1.09241	2.09778	0.0433692	0.295523	Camkv	235604	1.88731	-13.0952	2.98828e-10	4.08097e-08	Nat5	67877	1.08856	2.21641	0.0407396	0.0958161	Ngef	53972	1.38085	-4.93679	2.08019e-05	0.0016473	Alg5	66248	1.1181	2.6845	0.0111498	0.0917782
14700	19646	22371	Cttn	13043	1.19013	-4.74018	3.65901e-05	0.00195921	Nfatc1	18018	1.09285	2.10327	0.0428549	0.293334	Klf7	93691	1.4981	-12.9949	3.36377e-10	4.5341e-08	Mrps10	64657	1.0992	2.21692	0.0406987	0.0957632	Tmem158	72309	1.32412	-4.90552	2.28318e-05	0.00173935	Llgl1	16897	1.17266	2.68469	0.0111444	0.0917782
13830	224647	20377	Slc32a1	22348	1.31282	-4.71726	3.91724e-05	0.0020468	LOC100045546	100045546	1.13731	2.10531	0.0426658	0.292779	Met	17295	1.39396	-12.9024	3.75428e-10	4.86118e-08	Ddx31	227674	1.04927	2.21798	0.0406143	0.0956079	Sgk1	20393	1.26971	-4.86915	2.54411e-05	0.00185811	Gm3411	100041569	1.24521	2.68549	0.0111224	0.0917738
26433	56717	20347	Errfi1	74155	1.28841	-4.69653	4.16624e-05	0.00216783	Tram1	72265	1.14971	2.10862	0.0423594	0.291757	Ajap1	230959	1.39042	-12.8185	4.14984e-10	5.18929e-08	Cpox	12892	1.05125	2.21896	0.0405356	0.0954444	Camkk2	207565	1.25697	-4.86812	2.55192e-05	0.00185811	Kcnk5	16529	1.13916	2.68551	0.0111219	0.0917738
20520	11946	212647	Maged1	94275	1.24671	-4.68728	4.2823e-05	0.00220138	Nptx2	53324	1.08623	2.10902	0.0423232	0.291757	Mgll	23945	1.39377	-12.4936	6.1482e-10	7.42001e-08	Egfl8	81701	1.05727	2.21949	0.0404932	0.095388	6430548M08Rik	234797	1.31898	-4.84019	2.77293e-05	0.00200557	Serpina3n	20716	1.18221	2.68791	0.0110565	0.0917738
16801	72821	73296	Zdhhc14	224454	1.28535	-4.64982	4.78617e-05	0.00242966	BC013529	215751	1.08011	2.11053	0.0421838	0.291206	Bcl7a	77045	1.47575	-12.4153	6.76764e-10	7.9655e-08	Dgki	320127	1.09147	2.21976	0.0404717	0.0953589	Mtch1	56462	1.3437	-4.8308	2.85137e-05	0.00204864	Zfp35	22694	1.14361	2.6903	0.0109916	0.0916587
68539	26420	19651	Kcnq2	16536	1.24674	-4.64094	4.91396e-05	0.00247442	C80012	97458	1.09823	2.1137	0.0418942	0.289687	Nav1	215690	1.34292	-12.4078	6.83043e-10	7.9655e-08	Ubl5	66177	1.09816	2.22251	0.0402531	0.0948869	Acot7	70025	1.33959	-4.82251	2.9225e-05	0.0020723	Tnfrsf10b	21933	1.13996	2.69245	0.0109338	0.0913876
16456	216080	16324	Pip5k1a	18720	1.18267	-4.63641	4.98045e-05	0.0024896	Capn3	12335	1.10591	2.11436	0.041834	0.289687	Gprin1	26913	1.65113	-12.2854	7.94491e-10	8.86669e-08	Rad51c	114714	1.08557	2.22288	0.0402243	0.0948406	Mrps5	77721	1.2402	-4.81322	3.00423e-05	0.00210277	Peci	23986	1.20191	2.69304	0.0109179	0.0913248
320685	226971	71306	Tpd52l1	21987	1.28185	-4.62109	5.21188e-05	0.00258278	Znfx1	98999	1.0819	2.11847	0.0414608	0.287805	Islr2	320563	2.22949	-12.263	8.16808e-10	9.01877e-08	Olfr320	216783	1.0426	2.22302	0.0402126	0.0948345	Ppp2r1a	51792	1.20837	-4.77485	3.3668e-05	0.0022829	Mocs1	56738	1.14603	2.69526	0.0108583	0.0910098
56722	14586	211401	Crmp1	12933	1.21345	-4.59257	5.67148e-05	0.00277747	Rnh1	107702	1.09787	2.12029	0.0412964	0.287172	Mex3a	72640	1.35428	-12.2406	8.39901e-10	9.08055e-08	Puf60	67959	1.07221	2.22511	0.0400474	0.0945307	Fgf13	14168	1.29032	-4.76134	3.5044e-05	0.00236144	Rbm38	56190	1.19351	2.69765	0.0107946	0.090643
11836	12326	54123	Dnajb1	81489	1.28658	-4.5385	6.65557e-05	0.00316026	Sirpa	19261	1.11947	2.12064	0.041265	0.287172	Slc6a11	243616	1.40509	-12.1734	9.13217e-10	9.58508e-08	Sec61g	20335	1.21108	2.2252	0.0400409	0.0945307	Ramp3	56089	1.24732	-4.74854	3.64003e-05	0.00242274	Slc8a1	20541	1.13349	2.69765	0.0107946	0.090643
26416	11941	69537	Rasl11b	68939	1.20026	-4.49671	7.52977e-05	0.00351858	Ppargc1a	19017	1.10021	2.122	0.0411429	0.287035	Dok4	114255	1.91143	-12.1476	9.43159e-10	9.78904e-08	Golga2	99412	1.16067	2.22523	0.0400382	0.0945307	Mark1	226778	1.3149	-4.73643	3.77311e-05	0.002496	Nxph2	18232	1.17725	2.69913	0.0107552	0.0905301
19729	75234	18823	Necap1	67602	1.21212	-4.48445	7.80703e-05	0.00362432	Pou2f3	18988	1.09562	2.1222	0.0411247	0.287035	St6galnac5	26938	1.51385	-12.1314	9.62459e-10	9.89046e-08	Ypel5	383295	1.05631	2.22536	0.0400277	0.0945307	Eif5a	276770	1.37512	-4.7293	3.85369e-05	0.00253386	Spsb1	74646	1.15809	2.70167	0.0106881	0.0902378
224250	74006	21817	Ppp1r7	66385	1.26457	-4.45928	8.40839e-05	0.00385455	Dmrtb1	56296	1.12194	2.12362	0.0409971	0.286976	Thsd7b	210417	1.34502	-12.0003	1.13511e-09	1.15503e-07	Aggf1	66549	1.1184	2.22623	0.0399592	0.0944301	Gm16039	100036521	1.25985	-4.72078	3.95222e-05	0.00257146	Fam53b	77938	1.14681	2.70175	0.0106862	0.0902378
107305	19417	70790	Myo5b	17919	1.29501	-4.45856	8.42644e-05	0.00385455	Crhr2	12922	1.11021	2.12436	0.0409313	0.28684	Matk	17179	1.4469	-11.9554	1.2014e-09	1.18756e-07	Rassf7	66985	1.06081	2.22695	0.039903	0.0943478	Ppm1l	242083	1.23253	-4.71896	3.97358e-05	0.00257146	Smad6	17130	1.14085	2.70218	0.0106748	0.0902378
76893	13205	12747	Gabbr1	54393	1.20994	-4.43262	9.09512e-05	0.00411521	Rassf2	215653	1.10052	2.12699	0.0406962	0.285995	Kcnip4	80334	1.3494	-11.9465	1.21501e-09	1.18968e-07	Ndn	17984	1.08947	2.22767	0.039846	0.0942912	Mlf2	30853	1.38898	-4.70742	4.11181e-05	0.00263958	Hs3st3a1	15478	1.13772	2.7038	0.0106323	0.0899763
12388	11964	12162	Camk2b	12323	1.17588	-4.40358	9.9062e-05	0.00441714	Gypa	14934	1.10987	2.12952	0.0404718	0.285612	Homer2	26557	1.66159	-11.8827	1.3176e-09	1.27802e-07	Mapk8ip3	30957	1.04513	2.22889	0.0397506	0.0941084	Hpcal4	170638	1.26723	-4.68687	4.36974e-05	0.00275624	Atp6v1b1	110935	1.16541	2.70526	0.010594	0.0897225
72114	22627	53609	Pdia6	71853	1.21283	-4.39419	0.000101834	0.00450957	LOC100045165	100045165	1.09997	2.12994	0.0404349	0.285606	Lor	16939	1.69566	-11.7867	1.48955e-09	1.40955e-07	Skap2	54353	1.09076	2.2295	0.0397031	0.094039	Baiap2	108100	1.24075	-4.67098	4.58006e-05	0.00285569	LOC633360	633360	1.15452	2.70572	0.010582	0.0896911
18824	108155	66205	Faah	14073	1.17671	-4.36875	0.000109732	0.00482513	Aqr	11834	1.10593	2.13129	0.040316	0.285089	Cbfa2t3	12398	1.37788	-11.7778	1.50655e-09	1.40955e-07	Olfml3	99543	1.1445	2.23059	0.0396172	0.0938568	Cd52	23833	1.2977	-4.66255	4.69569e-05	0.00291106	Ehd4	98878	1.13904	2.70612	0.0105716	0.0896724
74754	19277	13830	Epha7	13841	1.30937	-4.3566	0.000113716	0.00496873	Itgb1	16412	1.09821	2.1313	0.0403146	0.285089	A2bp1	268859	1.63337	-11.7774	1.50746e-09	1.40955e-07	BC031781	208768	1.13654	2.23411	0.0393438	0.0933303	1700047I17Rik1	73385	1.31167	-4.6576	4.76508e-05	0.00293729	Amy2a5	109959	1.17333	2.70693	0.0105505	0.0895639
14051	12721	19317	Sec14l1	74136	1.1895	-4.3487	0.000116382	0.00505272	En2	13799	1.10739	2.13198	0.040255	0.285089	Nrgn	64011	1.63632	-11.4986	2.16272e-09	1.88735e-07	Papss2	23972	1.13985	2.23492	0.0392805	0.0932294	Rnd2	11858	1.22597	-4.65283	4.83276e-05	0.00294554	Ncl	17975	1.20887	2.70704	0.0105476	0.0895639
16589	11980	51801	Mpp3	13384	1.17612	-4.34827	0.000116527	0.00505272	Tpsb2	17229	1.11478	2.13414	0.0400653	0.284282	Mapt	17762	1.46853	-11.4087	2.43324e-09	2.05322e-07	Zc3h10	103284	1.05846	2.23654	0.0391554	0.0929538	Eef1a2	13628	1.28048	-4.60543	5.55917e-05	0.00320044	Aspdh	68352	1.17772	2.70724	0.0105425	0.0895639
218294	108123	66481	Mlf2	30853	1.19436	-4.33658	0.000120589	0.00515726	Krt86	16679	1.12584	2.1377	0.039754	0.282876	Caln1	140904	1.56109	-11.3988	2.46503e-09	2.06157e-07	Kdsr	70750	1.04493	2.23981	0.0389035	0.0924826	Ykt6	56418	1.23314	-4.58882	5.83852e-05	0.00329823	Lenep	57275	1.13049	2.70743	0.0105375	0.0895639
237542	19324	104725	Pip5k1b	18719	1.34803	-4.28823	0.000138919	0.00582154	Gadd45a	13197	1.1179	2.14138	0.0394345	0.280763	Prkcz	18762	1.51843	-11.3933	2.48286e-09	2.06157e-07	Asah2	54447	1.06071	2.24013	0.0388787	0.092477	Arpc1a	56443	1.33317	-4.57704	6.04488e-05	0.00337449	Muted	17828	1.10292	2.70762	0.0105324	0.0895639
19697	18807	209456	Deaf1	54006	1.19489	-4.26337	0.000149387	0.0061773	Prim1	19075	1.09867	2.14252	0.0393359	0.28022	Lypd6	320343	1.43255	-11.3711	2.55661e-09	2.08958e-07	Tnfrsf12a	27279	1.14123	2.24088	0.0388215	0.0924147	Zfp821	75871	1.24636	-4.56507	6.26208e-05	0.00344859	Cd83	12522	1.12946	2.70806	0.0105211	0.0895639
14679	104010	18858	Car4	12351	1.23078	-4.25788	0.000151797	0.00623567	Rpa1	68275	1.10257	2.14412	0.0391983	0.2794	Capn5	12337	1.5258	-11.371	2.55686e-09	2.08958e-07	Akna	100182	1.04969	2.24282	0.038673	0.0920823	Scd1	20249	1.43532	-4.56181	6.32254e-05	0.00346055	Igfbpl1	75426	1.19033	2.70861	0.0105068	0.0895639
214345	76820	77574	Pard6a	56513	1.21752	-4.25395	0.000153552	0.00628707	C76472	97784	1.10812	2.14515	0.0391097	0.279087	Tmem91	320208	1.34658	-11.3293	2.70168e-09	2.1737e-07	Ftl1	14325	1.13521	2.24562	0.0384595	0.0916582	Arpc3	56378	1.2359	-4.55717	6.40969e-05	0.00346055	Mms19	72199	1.10582	2.71174	0.010426	0.0892751
70568	14167	14184	Gstm1	14862	1.16153	-4.25076	0.000154986	0.00632503	Cox7a1	12865	1.10296	2.14624	0.0390161	0.278897	Cdh15	12555	1.3223	-11.2882	2.85262e-09	2.27749e-07	Pofut2	80294	1.07929	2.25134	0.0380271	0.0908361	Vgf	381677	1.40505	-4.55715	6.41004e-05	0.00346055	Pskh1	244631	1.13888	2.71582	0.0103214	0.0885193
74838	14402	22612	Lin7b	22342	1.24539	-4.24742	0.000156502	0.00636611	Hoxd1	15429	1.13238	2.14717	0.0389364	0.27866	Pgbd5	209966	1.62204	-11.2693	2.92509e-09	2.31752e-07	Fbp1	14121	1.05209	2.25185	0.0379886	0.0907736	Med10	28077	1.2906	-4.55543	6.44256e-05	0.00346055	Ddx3y	26900	1.20446	2.7173	0.0102836	0.0882651
19027	14312	18704	Guk1	14923	1.26186	-4.22983	0.00016474	0.00667945	Col18a1	12822	1.09787	2.14804	0.0388621	0.27866	Ssbp2	66970	1.78679	-11.1855	3.27049e-09	2.49592e-07	Pi4k2b	67073	1.07285	2.25243	0.0379452	0.0907032	Coro1a	12721	1.30458	-4.55207	6.50676e-05	0.00346055	Itgb5	16419	1.16654	2.71898	0.010241	0.0879689
218503	16432	14701	Klc2	16594	1.15048	-4.21083	0.000174115	0.00701401	Elk4	13714	1.12849	2.14858	0.0388157	0.27866	Cecr6	94047	1.34739	-11.1751	3.31625e-09	2.51236e-07	Tnip2	231130	1.03751	2.25286	0.0379131	0.0906474	Kcnf1	382571	1.24595	-4.54834	6.57855e-05	0.00346055	9930012K11Rik	268759	1.14294	2.71979	0.0102206	0.0878628
74016	20510	16784	Pitpnm1	18739	1.17274	-4.20139	0.000178966	0.00714035	Esyt1	23943	1.10166	2.14973	0.0387178	0.278518	Cdk19	78334	1.61588	-11.1526	3.41767e-09	2.57043e-07	Taf1d	75316	1.1028	2.2536	0.0378573	0.0905557	Nrn1	68404	1.26142	-4.54725	6.59983e-05	0.00346055	Vtn	22370	1.18553	2.7202	0.0102101	0.0878421
19248	67155	22057	Lmo1	109594	1.20308	-4.17665	0.000192313	0.00757604	Rgr	57811	1.09782	2.15337	0.0384096	0.277423	Vstm2l	277432	1.71104	-11.1324	3.51126e-09	2.6031e-07	Eif3d	55944	1.1279	2.25379	0.0378433	0.0905431	Eri3	140546	1.30423	-4.53299	6.88283e-05	0.00358999	Syngr2	20973	1.1317	2.72062	0.0101994	0.0878202
56016	56305	68581	Psd	73728	1.14361	-4.16647	0.000198086	0.00776955	Alppl2	11650	1.11059	2.15505	0.0382676	0.277046	Slc16a6	104681	1.2602	-11.1165	3.58687e-09	2.6217e-07	Plekhb1	27276	1.11772	2.25612	0.0376689	0.0902088	Slc6a6	21366	1.20914	-4.52702	7.00501e-05	0.00363624	Homer1	26556	1.14587	2.72278	0.0101452	0.0875051
227737	20226	100042773	Trp53bp1	27223	1.23766	-4.15887	0.000202503	0.00787806	Gab2	14389	1.10496	2.15533	0.0382437	0.277046	Acaca	107476	1.33701	-10.9822	4.29936e-09	3.09883e-07	Arl8b	67166	1.10737	2.25667	0.0376285	0.0901539	Atp6v1g1	66290	1.28608	-4.52342	7.07952e-05	0.00364008	Glt25d1	234407	1.11401	2.72441	0.0101042	0.0873796
105732	108124	83924	Map3k4	26407	1.15138	-4.13099	0.000219558	0.00846246	Pla2g4a	18783	1.09554	2.15617	0.0381733	0.277046	Cdk14	18647	1.33298	-10.8483	5.15829e-09	3.61743e-07	Nol4	319211	1.12058	2.25851	0.0374915	0.0899085	Rn18s	19791	1.40188	-4.52018	7.14743e-05	0.00365766	Hist3h2a	319162	1.14816	2.72548	0.0100777	0.0873265
19205	18752	213109	Lrpprc	72416	1.26855	-4.09527	0.000243482	0.00910359	Dcx	13193	1.12967	2.15617	0.0381731	0.277046	Slc30a10	226781	1.2586	-10.8214	5.35189e-09	3.70315e-07	Lrig1	16206	1.07313	2.25884	0.0374665	0.0898694	Synj2bp	24071	1.23404	-4.51328	7.29409e-05	0.00368063	Batf3	381319	1.14329	2.72854	0.0100014	0.086753
78829	22276	27400	Calb1	12307	1.44388	-4.08741	0.000249079	0.00925745	Ptgfrn	19221	1.1278	2.16196	0.0376894	0.27605	Slc25a1	13358	1.20018	-10.8077	5.45352e-09	3.74848e-07	Sbno2	216161	1.04722	2.26015	0.0373699	0.0896585	Dctn3	53598	1.26345	-4.51016	7.36126e-05	0.00369733	Cdc25c	12532	1.12345	2.73022	0.00995991	0.0865133
13418	15558	72313	Idh3a	67834	1.15057	-4.07676	0.000256857	0.00951819	Hoxa5	15402	1.1297	2.16261	0.0376358	0.275849	Kcnv1	67498	1.33335	-10.792	5.57226e-09	3.8049e-07	Glrx5	73046	1.11589	2.26089	0.0373149	0.0895678	Atp6v0d1	11972	1.39218	-4.48517	7.92266e-05	0.00390979	Rbms3	207181	1.16228	2.73315	0.00988792	0.0860257
70804	58998	218952	Dio2	13371	1.24625	-4.07116	0.000261049	0.00964493	Aldh3a1	11670	1.11583	2.16514	0.0374261	0.275404	Fam155a	270028	1.39612	-10.7789	5.67361e-09	3.82927e-07	Dtd1	66044	1.10666	2.26105	0.037303	0.0895599	Rab6b	270192	1.21782	-4.47538	8.1539e-05	0.00400279	Ttc3	22129	1.26073	2.73602	0.00981782	0.0856907
77569	21838	19244	Ndufb6	230075	1.23265	-4.05522	0.000273338	0.0100692	F3	14066	1.15683	2.16609	0.0373475	0.274999	Lypd6b	71897	1.3785	-10.7621	5.80569e-09	3.88757e-07	Ank3	11735	1.05032	2.26422	0.0370695	0.0891024	Prmt7	214572	1.27252	-4.46131	8.49782e-05	0.00407933	Scrn2	217140	1.1827	2.73787	0.00977289	0.085436
20683	21974	56722	1700040I03Rik	73327	1.26025	-4.05327	0.00027488	0.0100962	Ptgds	19215	1.14793	2.16702	0.0372709	0.274847	8430427H17Rik	329540	1.41573	-10.7413	5.97423e-09	3.94946e-07	Wfikkn1	215001	1.03595	2.2654	0.0369831	0.0889359	Mff	75734	1.35508	-4.45083	8.76348e-05	0.00416995	Ntrk2	18212	1.15221	2.73925	0.00973937	0.0852804
11974	52392	226101	Ptk2b	19229	1.31044	-4.04595	0.000280741	0.0102204	Sag	20215	1.1348	2.16731	0.0372476	0.274847	Hrh3	99296	1.18497	-10.5715	7.56023e-09	4.69866e-07	Nod1	107607	1.05718	2.26542	0.0369819	0.0889359	Pgbd5	209966	1.22084	-4.44514	8.91097e-05	0.00422162	Frmd4a	209630	1.13207	2.74279	0.00965423	0.0846032
269702	12419	11745	Nckap1	50884	1.31267	-4.03764	0.000287548	0.0103484	Rb1	19645	1.14458	2.16774	0.0372117	0.274808	Garnl3	99326	1.3005	-10.5446	7.84858e-09	4.82014e-07	Atxn10	54138	1.14331	2.26696	0.0368689	0.0887229	Iyd	70337	1.24052	-4.421	9.56467e-05	0.00447253	Usp24	329908	1.15921	2.74408	0.00962344	0.0844698
226519	54375	12830	Tnk2	51789	1.19784	-4.00934	0.000311949	0.0111622	P2ry1	18441	1.12156	2.17095	0.0369496	0.273694	Rhou	69581	1.56151	-10.4484	8.98224e-09	5.42016e-07	Slc25a36	192287	1.06669	2.26725	0.0368481	0.0886934	Rxrb	20182	1.25078	-4.41598	9.7064e-05	0.00447253	Lama1	16772	1.14104	2.74485	0.00960504	0.0844698
102644	14697	19733	Traf3	22031	1.32682	-4.00263	0.000318032	0.0112895	Il1r2	16178	1.11606	2.17381	0.0367165	0.272926	Ipcef1	320495	1.21117	-10.4394	9.09686e-09	5.45759e-07	Arntl	11865	1.09652	2.26793	0.0367981	0.0886649	Fxr2	23879	1.23732	-4.4123	9.81166e-05	0.00447253	Lrrc56	70552	1.14326	2.74485	0.00960502	0.0844698
103266	269878	16410	Traip	22036	1.19763	-4.00243	0.000318216	0.0112895	Mvp	78388	1.13824	2.17639	0.0365071	0.27215	Neurl1a	18011	1.42234	-10.42	9.34861e-09	5.54452e-07	Fam125a	73711	1.1447	2.26814	0.0367828	0.0886596	Tsc22d1	21807	1.57796	-4.41222	9.8141e-05	0.00447253	Hmox1	15368	1.13124	2.74605	0.00957647	0.0844053
67951	105559	215653	Gstm5	14866	1.19188	-3.99093	0.000328907	0.0115701	Ppap2b	67916	1.22992	2.1772	0.0364419	0.271856	Calb2	12308	1.6652	-10.3927	9.71586e-09	5.7296e-07	5330438D12Rik	327824	1.08952	2.26879	0.0367359	0.0886083	Sqle	20775	1.62146	-4.4029	0.000100858	0.00452151	Hist1h3d	319149	1.16368	2.74943	0.00949635	0.0839657
21873	333605	21955	Adora1	11539	1.27483	-3.98971	0.00033006	0.0115781	Nr2c1	22025	1.12574	2.17762	0.0364086	0.27177	Fibcd1	98970	1.39036	-10.3739	9.97753e-09	5.85066e-07	Cdipt	52858	1.08331	2.26906	0.0367158	0.0885804	Arl3	56350	1.28121	-4.394	0.00010352	0.00460283	Pus10	74467	1.11958	2.75024	0.00947717	0.0839329
59126	76108	74030	Nop56	67134	1.17675	-3.96925	0.000350019	0.0121418	Ptpn11	19247	1.10322	2.17786	0.0363889	0.27177	Cbln1	12404	1.69638	-10.3281	1.06463e-08	6.10484e-07	Vim	22352	1.16236	2.26952	0.0366821	0.0885197	Tubb2b	73710	1.9099	-4.3747	0.000109535	0.00481112	Pcdh7	54216	1.13343	2.75286	0.00941568	0.0835247
77622	74325	26949	Tpp2	22019	1.22909	-3.96814	0.000351132	0.0121466	Stat5a	20850	1.09603	2.17994	0.036222	0.270922	Rac3	170758	2.06423	-10.3106	1.09151e-08	6.2246e-07	Dcbld2	73379	1.05451	2.2725	0.0364663	0.0881015	Ppp1ca	19045	1.34275	-4.37187	0.000110448	0.00483168	Srr	27364	1.29668	2.75453	0.00937663	0.0833828
13430	17260	76267	Hpca	15444	1.37794	-3.93678	0.000384144	0.0130005	Mms19	72199	1.09464	2.18072	0.036159	0.270716	Fgf10	14165	1.41215	-10.2456	1.19732e-08	6.68118e-07	Synpo	104027	1.16624	2.27258	0.0364607	0.0881015	D11Wsu99e	28081	1.22027	-4.36984	0.000111105	0.00484089	Hist1h2ac	319164	1.12779	2.75466	0.00937364	0.0833828
11752	13426	18145	Fkbp1b	14226	1.14192	-3.92537	0.000396887	0.0132363	Sema3c	20348	1.15566	2.18152	0.0360954	0.270414	Mmp17	23948	1.53883	-10.2081	1.2632e-08	6.9738e-07	Ftsj1	54632	1.06706	2.27323	0.0364132	0.0880346	Stk25	59041	1.24552	-4.3509	0.000117432	0.00501583	Mpp6	56524	1.1706	2.75633	0.00933457	0.0832819
170707	68219	319168	Pcyt2	68671	1.19199	-3.92225	0.000400439	0.0132997	1810013D10Rik	66278	1.09472	2.18194	0.0360619	0.270414	Akt3	23797	1.3135	-10.1695	1.33509e-08	7.33169e-07	Ift74	67694	1.07254	2.27508	0.03628	0.0877739	Laptm5	16792	1.31758	-4.34095	0.000120896	0.00514352	Hist1h4c	319155	1.11472	2.75846	0.00928526	0.0829784
170748	30928	13003	Fam65b	193385	1.19413	-3.91603	0.000407624	0.0135024	Tec	21682	1.10912	2.18618	0.0357244	0.269516	Wasf1	83767	1.85415	-10.1558	1.36159e-08	7.43786e-07	Psmc5	19184	1.10446	2.27664	0.0361679	0.0875232	Bex2	12069	1.22556	-4.33054	0.000124624	0.00522026	Notch3	18131	1.16403	2.76468	0.00914249	0.0821764
67469	12307	268977	Hspa1a	193740	1.22948	-3.91077	0.000413797	0.0136346	Cd2ap	12488	1.11873	2.18634	0.0357117	0.269516	Thra	21833	1.80857	-10.0286	1.63592e-08	8.75218e-07	Snip1	76793	1.11185	2.27737	0.0361157	0.0874171	Spock1	20745	1.23603	-4.32291	0.000127434	0.00529202	Nol8	70930	1.16567	2.76707	0.0090882	0.081892
56529	22317	26432	Doc2b	13447	1.19091	-3.90784	0.00041727	0.0136564	Igdcc3	19289	1.11967	2.19024	0.0354042	0.268934	Gpr12	14738	1.59819	-10.0106	1.67935e-08	8.8932e-07	Deb1	26901	1.15447	2.27884	0.0360106	0.0872237	Dlg4	13385	1.26152	-4.32256	0.000127563	0.00529202	Eml3	225898	1.13509	2.7693	0.00903792	0.0815743
214424	228550	70693	Prkdc	19090	1.16004	-3.90646	0.000418924	0.0136593	S100b	20203	1.12639	2.19305	0.0351836	0.268073	Ppp1r9a	243725	1.36501	-10.0106	1.67942e-08	8.8932e-07	Gm414	229389	1.05309	2.27934	0.0359748	0.0871573	Atp6v0a1	11975	1.26659	-4.31572	0.000130135	0.00534785	Smarca1	93761	1.16952	2.77177	0.00898225	0.0812644
11637	72349	56376	Fam82a2	67809	1.22127	-3.89861	0.000428413	0.0138243	Psenen	66340	1.09209	2.19637	0.0349249	0.266756	Epb4.1	269587	1.33862	-10.0029	1.69828e-08	8.94741e-07	Aktip	14339	1.08336	2.28032	0.035905	0.0870086	Stxbp1	20910	1.23977	-4.30077	0.000135932	0.00550271	Cntnap2	66797	1.14307	2.77218	0.00897308	0.0812595
53415	18537	17112	Mmp17	23948	1.2392	-3.85841	0.000480403	0.0151861	Pcx	18563	1.08434	2.19818	0.0347847	0.266756	Zfp46	22704	1.37129	-9.96091	1.8052e-08	9.39125e-07	LOC667337	667337	1.0565	2.28054	0.0358888	0.0869953	Nkd2	72293	1.18065	-4.29231	0.000139327	0.00561918	Txndc5	105245	1.14323	2.77752	0.00885436	0.0805156
14595	19662	225870	St8sia3	20451	1.2695	-3.85573	0.000484087	0.0152274	Ghr	14600	1.10752	2.20152	0.0345274	0.266159	Foxo6	329934	1.33541	-9.95921	1.80966e-08	9.39125e-07	Fgf7	14178	1.06447	2.28054	0.0358886	0.0869953	Arpc5	67771	1.29781	-4.28908	0.000140646	0.00564026	BC057079	230393	1.20871	2.7793	0.00881489	0.0803636
20947	110920	17988	Gdap2	14547	1.17777	-3.83622	0.000511691	0.015975	Prkcdbp	109042	1.13152	2.20193	0.0344959	0.266131	Macrod2	72899	1.42971	-9.94204	1.85557e-08	9.56381e-07	Rps26	27370	1.09645	2.28087	0.0358657	0.0869947	Tox4	268741	1.21766	-4.27121	0.000148156	0.00583199	Ifngr1	15979	1.11413	2.77933	0.00881435	0.0803636
52538	19346	15529	Pcmt1	18537	1.219	-3.83493	0.000513557	0.0159933	Slfn4	20558	1.11156	2.21078	0.0338218	0.263321	Rap1gap2	380711	1.42981	-9.92408	1.90485e-08	9.73914e-07	Cdc37l1	67072	1.07959	2.28114	0.0358463	0.0869824	Rab3d	19340	1.19951	-4.26576	0.000150527	0.00589556	4930432O21Rik	74670	1.21585	2.78017	0.00879586	0.0803636
27205	14811	14164	Ndrg1	17988	1.2276	-3.83165	0.00051836	0.0161027	Cdk2	12566	1.13058	2.21174	0.0337498	0.263088	Ephb1	270190	1.37078	-9.91404	1.93303e-08	9.83475e-07	Peg3	18616	1.16322	2.28203	0.0357831	0.0868551	Adap1	231821	1.28503	-4.2473	0.00015883	0.00615261	Smek2	104570	1.17093	2.7827	0.00874031	0.0800875
214137	19358	407823	Elovl6	170439	1.23916	-3.82267	0.000531751	0.0164369	Ifi30	65972	1.21125	2.21405	0.0335762	0.262062	Ctxn2	381418	1.40889	-9.83719	2.16362e-08	1.07963e-06	Rhpn2	52428	1.06979	2.28234	0.0357607	0.0868372	Stk32c	57740	1.22287	-4.24227	0.000161168	0.0061785	Igfbp7	29817	1.26276	2.78336	0.00872589	0.080023
56501	68611	210009	Scn8a	20273	1.1858	-3.81674	0.000540767	0.0166743	Oat	18242	1.12558	2.21557	0.0334621	0.261335	Tmie	20776	1.19163	-9.83062	2.18463e-08	1.08489e-06	Cnot4	53621	1.06477	2.28292	0.0357196	0.0867822	Zfp212	232784	1.19079	-4.23739	0.000163473	0.00622288	Zmym6	100177	1.12622	2.78678	0.00865169	0.0796117
21894	72948	20148	Nsun2	28114	1.28295	-3.81321	0.000546201	0.0167284	Itih3	16426	1.0899	2.21694	0.03336	0.260863	Prph	19132	1.35147	-9.7875	2.32794e-08	1.15056e-06	Gm4589	100043687	1.05911	2.28326	0.0356955	0.0867643	Mapk8ip1	19099	1.36217	-4.23429	0.000164953	0.00623544	5031425E22Rik	75977	1.12646	2.78889	0.00860605	0.0793937
11867	12322	97064	Dctn3	53598	1.22617	-3.813	0.000546539	0.0167284	4931406C07Rik	70984	1.16982	2.21736	0.0333286	0.260781	Mast3	546071	1.62072	-9.78132	2.34927e-08	1.1556e-06	Trim25	217069	1.11336	2.28406	0.0356388	0.0866873	Nsdhl	18194	1.47767	-4.23256	0.00016578	0.00624497	Plod1	18822	1.19181	2.793	0.00851802	0.0788498
94185	320472	56456	Calm3	12315	1.20288	-3.80682	0.000556188	0.0169178	Cpt2	12896	1.08814	2.21838	0.0332531	0.260439	Tmem158	72309	1.52543	-9.7709	2.38571e-08	1.16799e-06	LOC100044948	100044948	1.18382	2.28579	0.0355163	0.0864705	Dnajc27	217378	1.23283	-4.22429	0.000169812	0.00628769	1700009P17Rik	75472	1.13861	2.79341	0.00850918	0.0788352
15983	329165	108052	Bcl6	12053	1.34898	-3.79798	0.000570289	0.0171609	Sall3	20689	1.10848	2.21939	0.0331784	0.260422	Cdk5r1	12569	1.50102	-9.74578	2.47604e-08	1.20088e-06	Arhgef2	16800	1.06008	2.28656	0.0354625	0.0863815	Actr3b	242894	1.27525	-4.22271	0.000170593	0.0062951	Igf2	16002	1.37616	2.79464	0.00848314	0.0786612
70599	11459	70568	Tac1	21333	1.33849	-3.79063	0.000582277	0.0174795	Mtvr2	17826	1.08054	2.22524	0.0327468	0.258824	2410018L13Rik	69732	1.16706	-9.73921	2.50023e-08	1.20697e-06	Arv1	68865	1.05999	2.28867	0.035314	0.0861193	Rerg	232441	1.23099	-4.19526	0.000184737	0.00669415	Blvrb	233016	1.26008	2.79721	0.00842866	0.0782228
245945	15569	15904	Rps6ka2	20112	1.23913	-3.78541	0.00059094	0.0176547	Abcc3	76408	1.09049	2.228	0.032545	0.257882	Vip	22353	1.42274	-9.7202	2.57168e-08	1.23002e-06	Bfar	100043196	1.04718	2.29031	0.035199	0.0858994	Sh3gl2	20404	1.31693	-4.19461	0.000185087	0.00669415	Scarf2	224024	1.18513	2.79908	0.00838925	0.0779906
227753	18189	59125	Arf1	11840	1.15361	-3.77877	0.000602149	0.0179039	Cd81	12520	1.09707	2.22848	0.0325099	0.257767	Zcchc14	142682	1.26511	-9.68482	2.71043e-08	1.28455e-06	Zfp429	72807	1.05866	2.29089	0.0351584	0.0858775	Map1lc3a	66734	1.35126	-4.18541	0.000190086	0.00680607	Psg23	56868	1.11955	2.80053	0.00835871	0.0778401
14629	382423	56274	Dctn5	59288	1.15062	-3.76074	0.000633612	0.0187173	Ncf4	17972	1.14182	2.23295	0.0321862	0.256176	Tubb2b	73710	1.57044	-9.65796	2.821e-08	1.31888e-06	Fbxl20	72194	1.08535	2.29216	0.0350699	0.0856852	March4	381270	1.23434	-4.1729	0.000197103	0.00701104	5430435G22Rik	226421	1.14027	2.80204	0.00832716	0.0777164
56752	71713	233977	Pmm1	29858	1.18923	-3.75892	0.000636886	0.0187581	Pik3c2a	18704	1.08625	2.23819	0.0318098	0.254642	Slc8a2	110891	1.18985	-9.57158	3.2098e-08	1.46116e-06	Sertad2	58172	1.04841	2.29295	0.0350146	0.0855702	Hk1	15275	1.2284	-4.16867	0.000199532	0.00705122	Gnl3	30877	1.18662	2.80537	0.00825799	0.0774339
12606	14415	19027	Tmem160	69094	1.17986	-3.75735	0.0006397	0.0187822	Ang2	11731	1.14106	2.23833	0.0317996	0.254642	Galnt9	231605	1.42713	-9.56293	3.25171e-08	1.47378e-06	Gmeb2	229004	1.06314	2.29412	0.034933	0.0854693	Zcchc14	142682	1.2853	-4.16375	0.000202393	0.00712909	Miip	28010	1.16449	2.80641	0.00823647	0.0772988
107351	18479	21815	Praf2	54637	1.18812	-3.75679	0.000640712	0.0187822	Tmem123	71929	1.22161	2.23853	0.0317854	0.254642	Oprl1	18389	1.35057	-9.55047	3.3131e-08	1.49507e-06	Cops2	12848	1.15244	2.29447	0.0349091	0.0854331	Pcsk6	18553	1.1721	-4.16136	0.000203795	0.00715524	Prkd3	75292	1.27089	2.80658	0.0082328	0.0772988
69660	12351	19684	Coro2b	235431	1.18062	-3.74847	0.000655942	0.0191388	Aldh7a1	110695	1.09525	2.24061	0.0316372	0.253911	Kcnh1	16510	1.30934	-9.54677	3.3316e-08	1.49691e-06	Kcne1l	66240	1.23011	2.29461	0.0348992	0.0854288	Ube2e3	22193	1.33436	-4.14394	0.000214329	0.00735842	Onecut2	225631	1.1296	2.80714	0.00822136	0.0772908
56520	94185	99929	Gna11	14672	1.26979	-3.73433	0.0006826	0.019778	Eif5b	226982	1.09016	2.24548	0.0312928	0.251956	Ptpru	19273	1.17529	-9.4623	3.7839e-08	1.65709e-06	Aen	68048	1.06269	2.29576	0.0348191	0.085273	Marcksl1	17357	1.34274	-4.13966	0.000217	0.00742659	Tgfbr2	21813	1.1827	2.80924	0.00817814	0.0769511
20501	14403	16206	Arf3	11842	1.18169	-3.73163	0.000687821	0.0198639	Itga8	241226	1.11291	2.24595	0.0312597	0.251956	Cmtm5	67272	1.31491	-9.45647	3.81739e-08	1.66133e-06	Wdr70	545085	1.13167	2.29577	0.034819	0.085273	Gas7	14457	1.19259	-4.13622	0.000219165	0.00747712	Rab7l1	226422	1.14506	2.81336	0.00809391	0.0762909
71943	14168	54326	Pnpo	103711	1.19929	-3.72578	0.000699242	0.019982	Lrp10	65107	1.13116	2.24793	0.0311205	0.251217	Rxfp3	239336	1.33231	-9.43932	3.91779e-08	1.68725e-06	Tmem17	103765	1.0638	2.29674	0.0347517	0.0851483	Fkbp2	14227	1.25257	-4.13445	0.000220286	0.00747836	Heatr1	217995	1.22989	2.81393	0.00808236	0.0762483
56249	14025	16431	Myt1l	17933	1.24894	-3.72428	0.000702198	0.0200194	Phlda3	27280	1.07321	2.24844	0.0310852	0.251094	Emx1	13796	1.31688	-9.4306	3.96988e-08	1.70262e-06	Lipt2	67164	1.05504	2.29767	0.0346875	0.085011	Snrpn	20646	1.45428	-4.12911	0.000223715	0.00751419	Aldh16a1	69748	1.16316	2.81649	0.00803054	0.0761503
16412	269180	70152	Dynll1	56455	1.15715	-3.72349	0.000703757	0.0200194	Galc	14420	1.10271	2.25142	0.0308769	0.250769	Ido1	15930	1.29138	-9.40172	4.14764e-08	1.77154e-06	Acvr1	11477	1.08503	2.29803	0.0346622	0.0849689	Vdac1	22333	1.25662	-4.11133	0.000235496	0.00778933	Zbtb33	56805	1.1729	2.81764	0.0080072	0.0760684
54354	14225	16337	Adam11	11488	1.16382	-3.72215	0.000706414	0.0200493	Atp6v0a2	21871	1.11007	2.25297	0.0307696	0.250163	Sema4a	20351	1.47286	-9.38201	4.27375e-08	1.81792e-06	Pramel4	347710	1.19217	2.29872	0.0346147	0.0848726	Tpm3	59069	1.29458	-4.10358	0.00024082	0.00788951	Prdx4	53381	1.11686	2.81805	0.00799913	0.0760584
13368	24030	20280	Josd1	74158	1.20153	-3.71757	0.00071557	0.0202173	Smc6	67241	1.12976	2.26212	0.0301406	0.246494	Tmod2	50876	1.45236	-9.32895	4.63368e-08	1.96298e-06	Colec11	71693	1.05181	2.29936	0.034571	0.0848055	Camk2n2	73047	1.16987	-4.10269	0.000241438	0.00788951	Jun	16476	1.14557	2.81837	0.0079926	0.0760584
14219	15159	17750	Reep6	70335	1.16088	-3.7039	0.000743609	0.0209148	Sun2	223697	1.08706	2.26577	0.0298936	0.245116	AA388235	433100	1.20019	-9.32417	4.66763e-08	1.96932e-06	Rps19	20085	1.07367	2.30086	0.0344674	0.0846515	8430427H17Rik	329540	1.2416	-4.09952	0.000243655	0.00788951	Usp48	170707	1.20205	2.81981	0.00796375	0.0758549
20418	22192	17153	Sh3bp5	24056	1.22413	-3.7011	0.000749471	0.0210323	Akr1b8	14187	1.12185	2.26832	0.0297214	0.244128	Cyth3	19159	1.30719	-9.30664	4.79434e-08	2.01459e-06	Ppl	19041	1.04426	2.30314	0.0343115	0.0842886	Trabd	67976	1.21352	-4.09919	0.000243891	0.00788951	Psip1	101739	1.19459	2.82158	0.00792823	0.0755829
12389	67252	56016	Cx3cl1	20312	1.17119	-3.69977	0.000752286	0.021064	Cyp2j5	13109	1.09068	2.27042	0.029581	0.243973	6330403A02Rik	381310	1.13119	-9.26061	5.14466e-08	2.15308e-06	Wwtr1	97064	1.14367	2.30331	0.0342998	0.0842798	Tdg	21665	1.27769	-4.09854	0.000244343	0.00788951	Iqgap3	404710	1.16175	2.82202	0.00791955	0.0755829
54325	23872	22117	Adcy6	11512	1.14786	-3.67731	0.000801218	0.0221854	Dlk1	13386	1.13268	2.27189	0.0294826	0.243827	Vat1l	270097	1.52951	-9.21466	5.52128e-08	2.28308e-06	Tlr2	24088	1.06727	2.30477	0.0341999	0.0840742	Plxnd1	67784	1.24026	-4.0897	0.00025065	0.00799796	1190002H23Rik	66214	1.16176	2.82241	0.00791175	0.0755829
13345	19384	15203	Slc22a17	59049	1.14086	-3.63505	0.000901754	0.0242174	Dtna	13527	1.15554	2.28156	0.0288434	0.240612	5330431K02Rik	68189	1.39011	-9.17872	5.83586e-08	2.39409e-06	Spin2	278240	1.07473	2.30665	0.0340723	0.0838002	Atf4	11911	1.33754	-4.08265	0.000255793	0.00811432	Zfp39	22698	1.15515	2.82904	0.00778073	0.0745699
15107	19339	103080	Gng3	14704	1.19147	-3.63414	0.00090405	0.024227	Tff2	21785	1.12283	2.28165	0.0288375	0.240612	Trpc7	26946	1.16171	-9.17416	5.87713e-08	2.40153e-06	Gm12270	668239	1.0992	2.30736	0.0340241	0.0837014	Hnrnpa0	77134	1.20349	-4.07422	0.00026208	0.00828951	Dusp23	68440	1.17297	2.8299	0.00776391	0.0744745
	26879	18294	Snrk	20623	1.20261	-3.62465	0.000928322	0.024777	Ikbke	56489	1.12389	2.28251	0.0287814	0.240577	Pip4k2a	18718	1.32159	-9.15851	6.02103e-08	2.4411e-06	Gm7567	665281	1.17289	2.30767	0.0340032	0.0836774	Rangap1	19387	1.20457	-4.07014	0.000265179	0.00833892	Nupr1	56312	1.15578	2.82998	0.00776236	0.0744745
	71514	11606	Cacnb3	12297	1.20346	-3.62456	0.000928542	0.024777	Smc2	14211	1.20538	2.28293	0.0287538	0.240507	2210008F06Rik	70057	1.27653	-9.11649	6.42592e-08	2.58829e-06	Dgka	13139	1.0426	2.30937	0.0338878	0.0834254	Stradb	227154	1.22114	-4.06835	0.000266546	0.00835768	Fam129a	63913	1.15377	2.83196	0.00772368	0.0742857
	21983	94187	Armcx2	67416	1.23353	-3.62039	0.000939423	0.0249607	Dok1	13448	1.13819	2.28354	0.0287146	0.240465	Pde2a	207728	1.44046	-9.0482	7.14601e-08	2.83086e-06	Agtrap	11610	1.06253	2.31032	0.0338241	0.0833082	Gnao1	14681	1.32528	-4.04294	0.000286755	0.0087634	Peg3	18616	1.1771	2.83202	0.00772269	0.0742857
	108664	237082	Grlf1	232906	1.21495	-3.61329	0.000958204	0.0253518	Tpt1	22070	1.12562	2.28648	0.0285231	0.239577	Pgm2l1	70974	1.63467	-9.02962	7.35615e-08	2.90302e-06	Fam131a	78408	1.16759	2.31069	0.0337987	0.0832654	4833424O15Rik	75769	1.21972	-4.03811	0.000290756	0.0088607	Ccpg1	72278	1.22672	2.83571	0.00765104	0.0737177
	14682	78829	Atf4	11911	1.1586	-3.60258	0.000987217	0.0259545	Ugt2b5	22238	1.10322	2.28676	0.0285053	0.239577	Plxnd1	67784	1.39037	-9.00778	7.61156e-08	2.99244e-06	Gpr88	64378	1.28407	2.31174	0.0337284	0.0831316	A930005I04Rik	403174	1.20687	-4.02706	0.000300134	0.00912088	Zfp639	67778	1.15877	2.83649	0.00763614	0.0737051
	56205	68010	Npdc1	18146	1.18527	-3.59185	0.00101712	0.026583	Il10ra	16154	1.12845	2.28972	0.028314	0.239163	Ydjc	69101	1.4552	-8.99195	7.80246e-08	3.04442e-06	Reps1	19707	1.08709	2.31276	0.0336595	0.0829882	Sc4mol	66234	1.24592	-4.02194	0.000304574	0.00920596	Sema3a	20346	1.14867	2.83662	0.00763348	0.0737051
	68051	330260	Nr4a1	15370	1.38237	-3.59171	0.00101751	0.026583	Csn3	12994	1.12127	2.29167	0.0281889	0.238822	2210018M11Rik	233545	1.19204	-8.986	7.8755e-08	3.06142e-06	Rmnd5a	68477	1.07961	2.31303	0.0336417	0.0829771	Chga	12652	1.24731	-4.02144	0.000305015	0.00920596	Aqp4	11829	1.32142	2.83756	0.0076154	0.0736359
	621832	56312	Pnkd	56695	1.20284	-3.59085	0.00101994	0.0265909	Cln6	76524	1.08045	2.29453	0.028006	0.238242	2310014H01Rik	76448	1.40097	-8.95723	8.23905e-08	3.16864e-06	Sort1	20661	1.05553	2.31342	0.0336157	0.0829325	Hs3st1	15476	1.19221	-4.01802	0.00030802	0.00923124	Cdc7	12545	1.23394	2.83904	0.00758716	0.0734939
	100043462	77125	Ube2o	217342	1.12394	-3.58851	0.00102661	0.026709	Mfap2	17150	1.09891	2.29744	0.0278214	0.237968	Smarca2	67155	1.41521	-8.87302	9.40759e-08	3.5506e-06	Wfdc3	71856	1.0701	2.31457	0.0335386	0.082762	Fus	233908	1.2393	-4.01375	0.000311816	0.00925789	Tmem5	216395	1.12654	2.84213	0.00752816	0.0731837
	18196	233489	Pom121	107939	1.15955	-3.58656	0.0010322	0.026718	Vkorc1	27973	1.13149	2.30274	0.0274875	0.236083	Fbxo41	330369	1.3998	-8.82927	1.0082e-07	3.75058e-06	Vamp8	22320	1.1251	2.31482	0.0335216	0.0827397	Rnf19b	75234	1.17815	-4.01169	0.000313664	0.00927233	Foxs1	14239	1.12088	2.84323	0.00750737	0.073047
	636544	103978	Coq7	12850	1.21518	-3.58615	0.00103337	0.026718	Shc1	20416	1.13023	2.30325	0.0274554	0.236083	Adcy5	224129	1.57461	-8.80593	1.04624e-07	3.8644e-06	Etf1	225363	1.09544	2.31526	0.0334923	0.0827264	Hprt	15452	1.19588	-3.99992	0.000324423	0.00943609	Dyrk1b	13549	1.13923	2.84405	0.00749175	0.0729605
	66237	56332	Ryr3	20192	1.31111	-3.57195	0.00107493	0.0276777	Casp3	12367	1.12759	2.30449	0.0273781	0.236083	Mpp3	13384	1.2918	-8.7892	1.07443e-07	3.94047e-06	Itgav	16410	1.1105	2.3173	0.0333561	0.0824292	Psd2	74002	1.26331	-3.99828	0.00032595	0.00945515	Tnfaip2	21928	1.17677	2.84566	0.00746139	0.0728571
	11938	19230	Fam103a1	67148	1.19962	-3.57006	0.0010806	0.0277664	Pign	27392	1.15204	2.30487	0.0273544	0.236076	Bai2	230775	1.69092	-8.77544	1.09821e-07	4.01349e-06	Ergic2	67456	1.13411	2.31752	0.0333418	0.0824135	Hdac9	79221	1.25151	-3.99182	0.000332037	0.00956126	Gpx1	14775	1.13395	2.84871	0.00740408	0.072373
	20965	70750	Hspa1b	15511	1.22327	-3.56519	0.00109528	0.0279711	Inca1	103844	1.12531	2.30546	0.0273176	0.235922	Ccdc85a	216613	1.29506	-8.76695	1.11315e-07	4.0538e-06	Prss12	19142	1.13282	2.31756	0.0333388	0.0824135	Olfr748	258113	1.19696	-3.9916	0.000332251	0.00956126	Mavs	228607	1.15158	2.85127	0.00735628	0.0720942
	12569	12305	Ankrd43	237761	1.43737	-3.56354	0.0011003	0.0279849	Trak2	70827	1.22805	2.30973	0.027053	0.234447	Dcx	13193	1.78272	-8.75402	1.13632e-07	4.12269e-06	Fbxl4	269514	1.08197	2.31797	0.0333115	0.0824135	Akap1	11640	1.22077	-3.98751	0.000336167	0.00964836	Slc39a13	68427	1.16362	2.85577	0.00727303	0.071472
	71765	387609	Adcy2	210044	1.17302	-3.56152	0.00110651	0.0280854	Pim1	18712	1.0974	2.31388	0.0267974	0.233203	Enpp2	18606	1.28741	-8.74764	1.14795e-07	4.12269e-06	Cd164	53599	1.13978	2.31894	0.0332472	0.082376	Cort	12854	1.32005	-3.97741	0.000346022	0.009853	Apoe	11816	1.23322	2.856	0.00726877	0.071472
	231440	434232	Ndufb2	68198	1.223	-3.55888	0.00111464	0.0281773	Lasp1	16796	1.12933	2.32373	0.0262006	0.229127	LOC100048589	100048589	1.18548	-8.70447	1.22991e-07	4.37199e-06	Rhot1	59040	1.11539	2.31895	0.0332467	0.082376	Uck1	22245	1.21852	-3.97149	0.000351931	0.00999503	Tssc4	56844	1.20659	2.85775	0.00723669	0.0713087
	104394	74747	Neurl4	216860	1.16005	-3.54775	0.00114952	0.0288257	Il9r	16199	1.17392	2.32746	0.0259776	0.228135	Pik3r1	18708	1.43361	-8.67619	1.28691e-07	4.51806e-06	Iqgap2	544963	1.12816	2.31934	0.0332205	0.0823682	Psme2	19188	1.26211	-3.96977	0.000353671	0.0100182	Hus1	15574	1.18617	2.8588	0.00721751	0.0711844
	15481	232341	Ldha	16828	1.23412	-3.54522	0.0011576	0.0289702	Phka2	110094	1.10638	2.3283	0.0259278	0.227858	Larp6	67557	1.36998	-8.67542	1.28851e-07	4.51806e-06	Aoc2	237940	1.05602	2.32153	0.0330755	0.0820681	Lsamp	268890	1.20019	-3.96774	0.000355722	0.0100501	Apobec1	11810	1.14878	2.86569	0.00709262	0.0701439
	232087	18613	Hspa5	14828	1.40623	-3.54374	0.00116235	0.0290309	Was	22376	1.10003	2.33691	0.0254201	0.224027	Zfp238	30928	1.8618	-8.64021	1.36346e-07	4.7329e-06	Ndufs4	17993	1.14268	2.3216	0.0330708	0.0820681	Psmb7	19177	1.31536	-3.96273	0.000360853	0.0101422	Ppm1m	67905	1.19762	2.86842	0.00704375	0.0697241
		74340	Igfbp4	16010	1.21678	-3.54226	0.00116714	0.0290651	Klf3	16599	1.09779	2.3373	0.0253975	0.224027	Igsf21	230868	1.38476	-8.6273	1.39207e-07	4.80011e-06	Prkab1	19079	1.07698	2.32162	0.0330696	0.0820681	Hsd17b7	15490	1.26214	-3.95869	0.000365048	0.0102072	Sdsl	257635	1.14074	2.86855	0.0070415	0.0697241
		22256	Col19a1	12823	1.28774	-3.5384	0.00117967	0.0292877	Rrbp1	81910	1.15748	2.33815	0.025348	0.223987	Tmem191c	224019	1.32459	-8.60137	1.45145e-07	4.97419e-06	Mical1	171580	1.07185	2.32241	0.0330176	0.0819831	Ranbp3	71810	1.20144	-3.95449	0.000369449	0.0103037	Chaf1b	110749	1.16499	2.86902	0.0070331	0.0697241
		24136	Edem3	66967	1.19316	-3.52822	0.00121333	0.0298009	Arhgap5	11855	1.22126	2.33919	0.0252876	0.223807	Agap3	213990	1.58534	-8.59995	1.4548e-07	4.97419e-06	Lars	107045	1.09762	2.32316	0.0329684	0.0819001	Psmc5	19184	1.21404	-3.93679	0.000388602	0.0107445	Wdr70	545085	1.13602	2.87149	0.00698907	0.0694999
		27360	Dhodh	56749	1.1373	-3.52373	0.0012285	0.0300226	Bach1	12013	1.15082	2.34368	0.0250278	0.222628	Abhd11	68758	1.42399	-8.59102	1.47591e-07	5.01965e-06	S1pr2	14739	1.0411	2.32336	0.0329548	0.081886	Cdk10	234854	1.17226	-3.93133	0.000394697	0.0108682	Klhl15	236904	1.11688	2.87264	0.00696879	0.0694255
		18035	Fgf1	14164	1.15958	-3.51778	0.00124886	0.0302831	Cfhr1	50702	1.18704	2.34717	0.0248278	0.221481	Smpd3	58994	1.50324	-8.58934	1.47992e-07	5.01965e-06	Ccdc155	384619	1.05301	2.3238	0.0329259	0.0818338	Ptcd2	68927	1.24921	-3.92868	0.000397693	0.0108878	Limd1	29806	1.14024	2.87334	0.00695634	0.0693652
		17355	BC018242	235044	1.14794	-3.51682	0.00125218	0.0303046	Arhgap9	216445	1.10696	2.34839	0.0247582	0.221317	Grin3a	242443	1.33283	-8.55477	1.56496e-07	5.27361e-06	Rpp25	102614	1.05895	2.32535	0.0328243	0.0816594	2310003C23Rik	76425	1.17495	-3.9275	0.00039903	0.0108878	Efs	13644	1.18955	2.87779	0.00687831	0.0688906
		208263	P4ha1	18451	1.20966	-3.51102	0.00127236	0.0307336	Nnat	18111	1.20522	2.35204	0.0245508	0.219936	Dlk2	106565	1.3678	-8.54288	1.59538e-07	5.35873e-06	Nell2	54003	1.21604	2.32794	0.0326547	0.0812764	Ldb2	16826	1.26475	-3.92714	0.000399444	0.0108878	Rela	19697	1.15292	2.88331	0.00678254	0.0681963
		20203	Dync1i1	13426	1.14194	-3.49534	0.00132858	0.0317841	Anxa1	16952	1.14205	2.35339	0.0244744	0.219409	Hexdc	238023	1.39077	-8.53199	1.62378e-07	5.3783e-06	Glipr2	384009	1.14292	2.32989	0.0325276	0.0809795	Psen1	19164	1.18842	-3.92609	0.000400646	0.0108878	Atp1b2	11932	1.18187	2.88343	0.00678051	0.0681963
		17909	4933426M11Rik	217684	1.19694	-3.49213	0.00134037	0.0320048	Plau	18792	1.12005	2.35589	0.0243337	0.218775	Lemd1	213409	1.30292	-8.53073	1.62712e-07	5.3783e-06	Cox18	231430	1.07613	2.33128	0.0324372	0.0807933	Mpped1	223726	1.19486	-3.92121	0.000406257	0.0109912	Arpc1b	11867	1.24335	2.88688	0.00672132	0.0678322
		54403	Scd1	20249	1.33098	-3.49063	0.00134592	0.0320761	Pcsk6	18553	1.10259	2.36124	0.0240355	0.216875	Txnrd3	232223	1.1739	-8.50891	1.68575e-07	5.53683e-06	Apol9b	71898	1.05361	2.33145	0.0324266	0.0807864	Smyd2	226830	1.24818	-3.91824	0.000409712	0.0110571	Hspb1	15507	1.14777	2.88765	0.00670805	0.0677613
		26408	Atp2a2	11938	1.22693	-3.46131	0.00145887	0.0344393	Rsu1	20163	1.10656	2.36955	0.0235779	0.214078	Tmem90a	627191	1.24169	-8.47598	1.77849e-07	5.80468e-06	Zfp747	269997	1.09248	2.33206	0.032387	0.0807069	Gpr88	64378	1.23687	-3.91649	0.000411755	0.0110573	Smpd4	77626	1.12744	2.88885	0.00668759	0.0676176
		66395	Med24	23989	1.1293	-3.45016	0.00150419	0.0353089	Syngr2	20973	1.10369	2.37038	0.0235327	0.214078	Pcsk6	18553	1.23882	-8.46183	1.81997e-07	5.92145e-06	Pcbd2	72562	1.07121	2.3321	0.032384	0.0807069	Lmtk2	231876	1.34067	-3.91161	0.00041752	0.0111294	Chka	12660	1.18723	2.88965	0.00667412	0.0675443
		19752	Rnf19a	30945	1.26975	-3.44363	0.00153137	0.0357454	Prr15	78004	1.12963	2.37252	0.0234168	0.214078	Rasgrp2	19395	1.1961	-8.45603	1.83726e-07	5.95903e-06	Htra1	56213	1.11997	2.33286	0.0323352	0.0806554	Ybx1	22608	1.38369	-3.90348	0.000427295	0.0113107	Fhod1	234686	1.13942	2.89193	0.00663541	0.0672781
		15129	Junb	16477	1.21838	-3.43377	0.00157327	0.0365185	Pvrl2	19294	1.13628	2.37534	0.023264	0.213305	6430598A04Rik	243300	1.31041	-8.45123	1.8517e-07	5.98717e-06	Tmem20	240660	1.07183	2.33423	0.0322464	0.0804532	8430419L09Rik	74525	1.20046	-3.88921	0.000444998	0.0116478	C4a	625018	1.17714	2.89199	0.00663451	0.0672781
		52639	Psmc3	19182	1.19503	-3.42304	0.00162013	0.0375366	Ggh	14590	1.14823	2.3766	0.0231966	0.212917	Frat2	212398	1.27353	-8.42763	1.92445e-07	6.16477e-06	Fam33a	66140	1.06362	2.33433	0.0322399	0.0804532	Rem2	140743	1.27006	-3.88876	0.00044557	0.0116478	Arfip1	99889	1.14791	2.89341	0.00661056	0.0671517
		12380	Slc1a1	20510	1.28347	-3.41903	0.00163799	0.0377398	Tcf7	21414	1.10257	2.38223	0.0228956	0.211324	Tubb5	22154	1.43497	-8.41153	1.97578e-07	6.27113e-06	Riok3	66878	1.10988	2.33495	0.0322003	0.080377	Kat5	81601	1.24742	-3.88443	0.000451087	0.0117097	Slc44a2	68682	1.15503	2.89798	0.00653407	0.0665616
		18718	Epn2	13855	1.12176	-3.41769	0.00164401	0.0377398	B4galt1	14595	1.09699	2.38365	0.0228204	0.210785	Unc13c	208898	1.17369	-8.40411	1.99993e-07	6.30921e-06	Faf2	76577	1.18879	2.33833	0.0319834	0.0799316	Txnl4a	27366	1.1907	-3.88437	0.000451164	0.0117097	Dmrta2	242620	1.19247	2.9004	0.00649384	0.0664012
		170442	Dnajb11	67838	1.3245	-3.41396	0.00166082	0.0380555	Gjb1	14618	1.10788	2.3877	0.0226068	0.209899	Fam196b	574403	1.27538	-8.40198	2.00691e-07	6.31204e-06	Pgam1	18648	1.08379	2.33849	0.0319728	0.0799244	Nt5c3l	68106	1.17179	-3.86291	0.000479518	0.0123277	Ckap2l	70466	1.21499	2.9045	0.00642635	0.0659453
		72333	Cdc123	98828	1.17709	-3.41094	0.0016746	0.038231	Itsn1	16443	1.08833	2.38883	0.0225473	0.209502	Chrna4	11438	1.21966	-8.38649	2.05848e-07	6.45467e-06	Snrpa1	68981	1.13585	2.33885	0.0319502	0.0799033	Dync1i1	13426	1.24353	-3.86111	0.000481965	0.0123613	Bag3	29810	1.2262	2.90528	0.00641369	0.0659453
		268527	Ncdn	26562	1.14875	-3.40625	0.00169618	0.0385826	Il6st	16195	1.1759	2.39019	0.0224766	0.209502	Nkd2	72293	1.26325	-8.35494	2.16789e-07	6.71659e-06	2500003M10Rik	66511	1.06749	2.33985	0.0318863	0.0797656	Tatdn2	381801	1.28717	-3.85704	0.000487562	0.0124754	Tmed1	17083	1.16418	2.90608	0.00640063	0.0658828
		13867	A430005L14Rik	97159	1.13965	-3.40015	0.00172462	0.039083	Pdk1	228026	1.17933	2.39322	0.0223187	0.208932	Ptprd	19266	1.52674	-8.34645	2.19838e-07	6.78085e-06	Cend1	57754	1.11098	2.34103	0.0318105	0.0796465	Foxk2	68837	1.1917	-3.8445	0.000505213	0.0128362	D8Ertd82e	244418	1.14673	2.90631	0.00639686	0.0658828
		66314	Apc2	23805	1.18097	-3.39952	0.00172756	0.039083	Rbp1	19659	1.22953	2.39424	0.022266	0.208595	Htr1d	15552	1.12896	-8.34553	2.2017e-07	6.78085e-06	Clptm1l	218335	1.06496	2.34114	0.0318037	0.0796465	Gm6339	622655	1.28491	-3.83463	0.000519542	0.0130778	A330021E22Rik	207686	1.14277	2.90637	0.00639584	0.0658828
		387285	Cdc42se2	72729	1.23017	-3.3865	0.00178998	0.0403489	Atp4a	11944	1.11355	2.39505	0.0222239	0.208393	Gmip	78816	1.24651	-8.29452	2.39474e-07	7.26756e-06	Rad9	19367	1.07346	2.34347	0.0316559	0.0793231	Actb	11461	1.49078	-3.82749	0.000530136	0.0132828	Trip10	106628	1.12516	2.90986	0.00633912	0.0654359
		14580	Abcc8	20927	1.1734	-3.37434	0.00185019	0.0414815	Il13ra1	16164	1.12782	2.39778	0.022083	0.207504	Nlgn3	245537	1.28359	-8.28778	2.42154e-07	7.31205e-06	Ccnl1	56706	1.0934	2.34411	0.0316149	0.0792396	B4galt6	56386	1.26143	-3.81956	0.000542167	0.0135333	Mfn1	67414	1.15947	2.91034	0.00633137	0.0654182
		14609	Chordc1	66917	1.17514	-3.37289	0.00185747	0.0415701	Jun	16476	1.09619	2.40237	0.0218484	0.206542	Caskin1	268932	1.33813	-8.28287	2.44128e-07	7.31267e-06	Pwwp2a	70802	1.05422	2.34684	0.031443	0.0788606	Rab1b	76308	1.26143	-3.81926	0.000542631	0.0135333	Evi5	14020	1.16657	2.91083	0.00632349	0.0654182
		170790	Rbm10	236732	1.17655	-3.37074	0.00186836	0.041739	Itih5	209378	1.18106	2.40268	0.0218324	0.206542	Sema6b	20359	1.36304	-8.26876	2.4989e-07	7.45289e-06	Nckap1	50884	1.26318	2.34739	0.0314078	0.0787965	Ablim3	319713	1.1553	-3.8044	0.000565903	0.0139601	Clic1	114584	1.15057	2.91195	0.0063055	0.0653375
		54673	Timm23	53600	1.20219	-3.36451	0.00190029	0.0421976	Shkbp1	192192	1.08652	2.40529	0.0217004	0.206542	Jakmip1	76071	1.66586	-8.25405	2.56048e-07	7.54977e-06	Gm10063	671641	1.15771	2.34834	0.0313481	0.0786849	Tusc2	80385	1.1759	-3.80423	0.000566178	0.0139601	Erbb2	13866	1.14857	2.91236	0.00629887	0.0653375
		215449	Synj2	20975	1.19576	-3.3636	0.00190495	0.0421976	Tlr7	170743	1.12926	2.41106	0.0214103	0.204883	Gfod2	70575	1.23311	-8.24764	2.5878e-07	7.55105e-06	Syvn1	74126	1.16816	2.34939	0.0312825	0.0785582	Rab24	19336	1.17613	-3.79997	0.000573038	0.0140973	Cyr61	16007	1.20847	2.91498	0.00625689	0.0651449
		237222	Map4k3	225028	1.21345	-3.36142	0.00191627	0.0423547	Pold4	69745	1.09748	2.41465	0.0212315	0.204037	Kdm2b	30841	1.33577	-8.24712	2.59001e-07	7.55105e-06	Nup133	234865	1.09147	2.35006	0.0312405	0.0785098	Gga2	74105	1.16831	-3.7987	0.000575092	0.0141158	BC051142	407788	1.1442	2.91588	0.00624254	0.0651101
		21888	Asns	27053	1.12995	-3.35913	0.00192822	0.0425436	Kif11	16551	1.17076	2.41636	0.0211465	0.203607	Eml1	68519	1.3285	-8.19904	2.8052e-07	8.06514e-06	Zkscan3	72739	1.06922	2.35041	0.0312188	0.0784756	Sept5	18951	1.17083	-3.79502	0.000581103	0.0141991	Wwtr1	97064	1.25901	2.91698	0.00622493	0.0651101
		19249	D16H22S680E	27883	1.11866	-3.35528	0.00194847	0.042791	Eno3	13808	1.08446	2.41787	0.0210723	0.203362	Rasd2	75141	1.52318	-8.179	2.90033e-07	8.29272e-06	Igf2bp3	140488	1.05948	2.35108	0.0311763	0.0784244	Fam134b	66270	1.23387	-3.78876	0.000591452	0.0143871	Sytl2	83671	1.18413	2.91746	0.00621729	0.0651101
		76952	Mal	17153	1.24453	-3.35505	0.00194972	0.042791	Foxj1	15223	1.1061	2.41899	0.0210171	0.203143	Hn1	15374	1.26305	-8.15378	3.02488e-07	8.5989e-06	Sbds	66711	1.12198	2.352	0.0311193	0.0783	Rab6	19346	1.41094	-3.78513	0.000597551	0.014503	Smpdl3a	57319	1.15616	2.918	0.00620872	0.0651101
		17161	Prps1	19139	1.20538	-3.35342	0.00195833	0.0429047	Rnf26	213211	1.11171	2.41971	0.0209816	0.20311	5430405G05Rik	108832	1.33666	-8.15231	3.03227e-07	8.5989e-06	1810027O10Rik	69186	1.14318	2.35335	0.0310348	0.0781253	Ppp3r1	19058	1.3693	-3.78341	0.000600451	0.0145408	Ptpn14	19250	1.13488	2.91904	0.00619227	0.0651101
		22352	Slc39a3	106947	1.13137	-3.35022	0.00197541	0.0430502	Daglb	231871	1.08406	2.42115	0.0209111	0.202779	Myh8	17885	1.34343	-8.11738	3.21455e-07	9.01725e-06	Itga3	16400	1.16222	2.35339	0.0310325	0.0781253	Klhl8	246293	1.19474	-3.7815	0.000603685	0.0145866	Zfp219	69890	1.17732	2.9201	0.00617559	0.0650779
		14048	Chpf	74241	1.108	-3.33687	0.0020482	0.0442524	Hus1	15574	1.10651	2.42745	0.0206051	0.200715	Flot2	14252	1.2163	-8.08994	3.36577e-07	9.36761e-06	Msx3	17703	1.05776	2.35345	0.0310288	0.0781253	Pfdn4	109054	1.18757	-3.77469	0.000615386	0.0148363	Ttyh1	57776	1.15525	2.92015	0.00617483	0.0650779
		106021	Trak1	67095	1.20226	-3.32748	0.00210089	0.0450017	Ggnbp2	217039	1.14905	2.42807	0.0205753	0.200715	Fam184b	58227	1.49545	-8.0891	3.37048e-07	9.36761e-06	Gm5959	546638	1.0528	2.35643	0.0308441	0.0777394	Mvd	192156	1.27901	-3.77328	0.000617836	0.0148623	Plekhg3	263406	1.17305	2.92147	0.00615394	0.0650089
		12406	Jagn1	67767	1.17909	-3.32514	0.00211422	0.0452095	Mertk	17289	1.1527	2.4372	0.0201397	0.197703	Rpl22	19934	1.33538	-8.0878	3.37783e-07	9.36761e-06	Diap3	56419	1.10943	2.35791	0.0307525	0.0775462	Slc32a1	22348	1.16468	-3.76947	0.000624511	0.0149236	Slc46a1	52466	1.16656	2.92374	0.00611832	0.064822
		67092	Robo1	19876	1.17185	-3.32189	0.00213288	0.0454529	Mtmr10	233315	1.15673	2.44302	0.0198663	0.195655	Iqsec2	245666	1.47468	-8.08557	3.39052e-07	9.36761e-06	Bnip3l	12177	1.12249	2.35833	0.0307266	0.0774998	Ube2v1	66589	1.26922	-3.76484	0.000632705	0.015049	Sun2	223697	1.11599	2.92634	0.00607779	0.0645817
		56188	Ggct	110175	1.25107	-3.3087	0.00221021	0.0469407	Gltp	56356	1.15718	2.45414	0.0193533	0.192576	Enc1	13803	1.75904	-8.05991	3.53979e-07	9.71943e-06	8430410K20Rik	78100	1.10369	2.35841	0.0307218	0.0774998	2900011O08Rik	67254	1.34013	-3.75982	0.000641719	0.0151348	Sgol2	68549	1.15658	2.92879	0.00603979	0.064304
		12390	Per2	18627	1.28722	-3.3015	0.0022536	0.0476979	Cytip	227929	1.13053	2.45676	0.0192342	0.191697	Gng13	64337	1.72638	-8.02113	3.77851e-07	1.03475e-05	Atp1b1	11931	1.1966	2.35843	0.0307203	0.0774998	Tmem14c	66154	1.21602	-3.75616	0.000648361	0.0152464	Lrp2	14725	1.22339	2.92943	0.00602987	0.064304
		58175	Acot13	66834	1.19209	-3.29548	0.00229043	0.0482343	Ctnna1	12385	1.11751	2.45705	0.019221	0.191697	Slc4a8	59033	1.32468	-8.01585	3.81235e-07	1.03854e-05	C230004F18Rik	331424	1.10611	2.359	0.0306855	0.0774526	Cyp51	13121	1.39332	-3.75566	0.000649263	0.0152464	Setd2	235626	1.17239	2.93782	0.00590175	0.06326
		192216	Carm1	59035	1.12917	-3.29426	0.00229798	0.0483118	Evi2a	14017	1.28477	2.45761	0.0191957	0.19162	Rep15	66532	1.26139	-8.00884	3.85767e-07	1.04481e-05	Lrrc24	378937	1.11182	2.35958	0.0306494	0.0773802	Rap2c	72065	1.19512	-3.75047	0.000658828	0.0153054	Fam111a	107373	1.16934	2.94274	0.00582783	0.0626001
		52538	Anapc4	52206	1.1807	-3.28791	0.00233758	0.0490617	Cer1	12622	1.12761	2.45896	0.0191345	0.191503	Dusp7	235584	1.25875	-8.00763	3.86555e-07	1.04481e-05	Myo1c	17913	1.04137	2.35966	0.0306446	0.0773802	Mfhas1	52065	1.18872	-3.74367	0.000671535	0.0155341	Adamts9	101401	1.17036	2.94528	0.00578996	0.062255
		56213	Entpd6	12497	1.1115	-3.28631	0.00234768	0.049191	Pdk4	27273	1.14869	2.46107	0.0190396	0.191052	Sdc3	20970	1.36437	-8.00381	3.89058e-07	1.04884e-05	Nupl1	71844	1.07959	2.36007	0.0306194	0.0773422	Ube2k	53323	1.1971	-3.74079	0.000676998	0.015594	Otx1	18423	1.17531	2.95083	0.00570811	0.061558
		12609	Large	16795	1.16451	-3.285	0.00235602	0.049283	Lhx5	16873	1.11814	2.46473	0.0188761	0.190408	Asphd2	72898	1.20712	-7.99489	3.94957e-07	1.06198e-05	Arhgap6	11856	1.04296	2.36017	0.0306135	0.0773422	Poldip3	73826	1.22296	-3.73555	0.000687047	0.0157585	Ndufa2	17991	1.11413	2.95364	0.00566701	0.0611756
		27205	Kctd10	330171	1.14056	-3.28426	0.00236069	0.0492982	Wnt10a	22409	1.12093	2.46873	0.0186985	0.189074	Shroom2	110380	1.27939	-7.96149	4.17907e-07	1.11503e-05	Klhdc4	234825	1.07773	2.36037	0.0306008	0.0773328	Nudt2	66401	1.18374	-3.73294	0.000692092	0.0157617	Mrpl24	67707	1.16128	2.95437	0.00565645	0.0611756
		19012	St6galnac5	26938	1.26769	-3.27303	0.00243307	0.0507248	Cav1	12389	1.12734	2.46924	0.0186761	0.189001	Nhsl2	100042480	1.2429	-7.95967	4.19199e-07	1.11561e-05	Rbm15	229700	1.04638	2.3619	0.0305074	0.0772095	Aacs	78894	1.21909	-3.71509	0.000727657	0.0163783	Arap2	212285	1.18568	2.95783	0.00560637	0.0608162
		56338	Synrg	217030	1.14453	-3.26811	0.00246542	0.0510582	Ikbkg	16151	1.14357	2.47029	0.0186298	0.188838	Aldh3b2	621603	1.20997	-7.94597	4.29044e-07	1.13598e-05	Cog5	238123	1.09329	2.36193	0.0305054	0.0772095	Fam19a2	268354	1.27869	-3.7135	0.0007309	0.0163845	Dusp1	19252	1.15886	2.96438	0.00551279	0.0599281
		13609	Dhx30	72831	1.14358	-3.26023	0.00251814	0.0518107	Fgfr2	14183	1.12297	2.47166	0.0185693	0.188531	Ak5	229949	1.24221	-7.89881	4.64821e-07	1.2175e-05	Lamc1	226519	1.20919	2.36518	0.0303068	0.0767857	Khdrbs1	20218	1.21438	-3.71347	0.000730953	0.0163845	Smg1	233789	1.13043	2.96638	0.0054844	0.0596792
		20619	Herpud1	64209	1.17693	-3.2602	0.00251834	0.0518107	Cdt1	67177	1.13381	2.47334	0.018496	0.187939	Cacng4	54377	1.43561	-7.8887	4.72889e-07	1.23319e-05	Cyp1b1	13078	1.18958	2.36526	0.0303017	0.0767857	Rtn3	20168	1.19694	-3.70527	0.000747953	0.0166686	Sertad1	55942	1.17416	2.96925	0.00544412	0.0593601
		21894	Ndufb8	67264	1.18706	-3.25686	0.00254102	0.0521851	Sh3bp1	20401	1.10098	2.47372	0.0184793	0.187939	Cacnb3	12297	1.55467	-7.87717	4.82269e-07	1.25104e-05	Zdhhc16	74168	1.09236	2.36583	0.0302673	0.0767329	Ap1ar	211556	1.19522	-3.70447	0.000749624	0.0166686	Casp2	12366	1.15081	2.97041	0.00542784	0.0593017
		19299	B3galnt1	26879	1.19587	-3.25348	0.00256413	0.0524324	Tmem141	51875	1.10273	2.49224	0.0176862	0.182684	Ccdc120	54648	1.26036	-7.87586	4.83347e-07	1.25104e-05	0610037L13Rik	74098	1.0869	2.36639	0.0302333	0.0766654	Rnf41	67588	1.22404	-3.7044	0.00074977	0.0166686	Fes	14159	1.159	2.97692	0.00533754	0.058374
		70599	1500032L24Rik	69029	1.16602	-3.25292	0.00256802	0.0524324	Plec	18810	1.11294	2.49266	0.0176684	0.182684	Pbx3	18516	1.28871	-7.8703	4.8795e-07	1.25668e-05	Srrd	70118	1.09769	2.36642	0.0302314	0.0766654	Trappc3	27096	1.27668	-3.70351	0.000751647	0.0166761	1700019E19Rik	76411	1.13443	2.98212	0.00526648	0.05783
		16651	Lancl1	14768	1.18937	-3.25269	0.00256956	0.0524324	Cd320	54219	1.11529	2.49557	0.0175467	0.182679	Aatk	11302	1.39647	-7.86286	4.94187e-07	1.26603e-05	Pamr1	210622	1.0488	2.36684	0.0302058	0.0766595	C85492	215494	1.18842	-3.69839	0.000762509	0.0168139	Dusp16	70686	1.17606	2.98355	0.00524701	0.0576931
		18212	Psmb7	19177	1.17802	-3.24585	0.00261709	0.0532285	Mr1	15064	1.13275	2.49737	0.0174716	0.18243	Rasip1	69903	1.2037	-7.86161	4.95239e-07	1.26603e-05	Uggt2	66435	1.10784	2.36705	0.0301934	0.0766579	Dgcr2	13356	1.1805	-3.67336	0.000817806	0.0176967	2610101N10Rik	67958	1.26226	2.98787	0.00518884	0.0573269
		71382	Cdk16	18555	1.12836	-3.24238	0.00264154	0.0535512	Islr	26968	1.13717	2.49849	0.0174253	0.182098	Unc5a	107448	1.23581	-7.85638	4.99678e-07	1.27424e-05	2310044H10Rik	69683	1.09961	2.36709	0.0301906	0.0766579	Ube2ql1	76980	1.20783	-3.6729	0.000818854	0.0176967	Lamc1	226519	1.26258	2.99048	0.00515405	0.0571742
		233744	Taf1d	75316	1.1913	-3.24164	0.0026468	0.0535709	Tor3a	30935	1.1496	2.50228	0.0172693	0.181378	Gng7	14708	1.61724	-7.85009	5.05076e-07	1.28164e-05	Ooep	67968	1.09064	2.3684	0.0301113	0.0765056	Eif4e3	66892	1.1588	-3.66514	0.000836809	0.0180488	Rtkn	20166	1.1739	2.99338	0.00511562	0.0569482
		227753	Neurod6	11922	1.37807	-3.23902	0.00266539	0.0538599	Cox6b2	333182	1.12814	2.50601	0.0171164	0.180532	Nrbp2	223649	1.46126	-7.84869	5.06285e-07	1.28164e-05	Osbpl8	237542	1.07458	2.36854	0.0301032	0.0765037	Ppp3cc	19057	1.15904	-3.66222	0.00084366	0.0180887	Gli2	14633	1.18402	2.99565	0.00508565	0.056822
		15512	Cyp51	13121	1.18721	-3.23804	0.00267242	0.0539146	Timp1	21857	1.131	2.51136	0.0168997	0.178699	Hivep3	16656	1.24143	-7.84615	5.08481e-07	1.28407e-05	Prdm8	77630	1.08531	2.36868	0.0300946	0.0765006	Nudt4	71207	1.31765	-3.65099	0.000870499	0.018512	Gm13669	623453	1.15552	2.99732	0.0050638	0.0566362
		13644	2010107E04Rik	70257	1.18862	-3.23728	0.00267783	0.0539367	Fabp6	16204	1.12501	2.51496	0.0167553	0.177623	Fcho1	74015	1.52304	-7.79187	5.57993e-07	1.39889e-05	Zfp260	26466	1.05019	2.36968	0.0300342	0.0764033	Vti1b	53612	1.33003	-3.6504	0.000871937	0.018512	Nes	18008	1.37268	3.00308	0.00498894	0.05603
		12411	Parm1	231440	1.20064	-3.22725	0.0027506	0.0550473	Cks1b	54124	1.11812	2.51591	0.0167174	0.177523	Bzw2	66912	1.28653	-7.78856	5.61173e-07	1.4001e-05	Slc25a14	20523	1.14336	2.37178	0.0299074	0.0761781	Emd	13726	1.18521	-3.64393	0.000887819	0.0187273	S100a1	20193	1.17925	3.00462	0.00496902	0.0559029
		50798	Polr2g	67710	1.17732	-3.224	0.00277464	0.0553366	Asah1	11886	1.1942	2.51892	0.0165979	0.177007	6330407J23Rik	67412	1.43093	-7.78601	5.63633e-07	1.40286e-05	Pi4ka	224020	1.13425	2.37327	0.0298182	0.0760026	Rpl7a	27176	1.3868	-3.64331	0.000889341	0.0187273	Cebpb	12608	1.17157	3.00659	0.00494373	0.0557254
		67903	Uqcrq	22272	1.20073	-3.22002	0.00280422	0.0556742	Plcd1	18799	1.10971	2.53391	0.0160139	0.173294	Baiap2	108100	1.27466	-7.75273	5.96804e-07	1.47482e-05	Adam23	23792	1.07122	2.37394	0.0297781	0.0759751	Hs3st2	195646	1.17067	-3.64276	0.000890709	0.0187273	Scube3	268935	1.15691	3.00822	0.00492294	0.0556343
		14173	Npr3	18162	1.17053	-3.20961	0.00288326	0.0568926	Scpep1	74617	1.16521	2.53409	0.0160067	0.173294	Cobl	12808	1.27973	-7.74985	5.99766e-07	1.47861e-05	Iars2	381314	1.14724	2.37468	0.0297336	0.0758802	Ppapdc1b	71910	1.17432	-3.64061	0.00089607	0.0187673	Ppap2b	67916	1.16764	3.00856	0.00491868	0.0556343
		11747	Trpc4	22066	1.16103	-3.20445	0.0029232	0.057488	Sp100	20684	1.1149	2.53972	0.0157926	0.172093	Dpysl5	65254	1.29518	-7.70966	6.42781e-07	1.55875e-05	Cd83	12522	1.06718	2.37491	0.0297198	0.0758636	Insig1	231070	1.22924	-3.6389	0.000900328	0.0188202	Aldh2	11669	1.16565	3.01035	0.00489594	0.0555027
		16593	Snapc3	77634	1.13468	-3.20077	0.00295196	0.0578714	St6gal1	20440	1.11775	2.54125	0.0157347	0.171762	Scn3b	235281	1.38722	-7.68991	6.65092e-07	1.60909e-05	Rnf138	56515	1.04456	2.37675	0.0296099	0.0756391	Galnt2	108148	1.16945	-3.63273	0.000915939	0.019079	9630025I21Rik	408067	1.12437	3.01177	0.00487789	0.0554139
		14183	Jmjd6	107817	1.12916	-3.19467	0.00300025	0.0587259	Tll1	21892	1.13026	2.54727	0.015509	0.17064	9430038I01Rik	77252	1.15165	-7.68655	6.68961e-07	1.61444e-05	Epb4.1l2	13822	1.10432	2.3774	0.0295715	0.0755594	Bcl11b	58208	1.21432	-3.63262	0.000916229	0.019079	Fadd	14082	1.19429	3.01252	0.00486838	0.0553638
		56752	Tm2d3	68634	1.17053	-3.19347	0.0030099	0.0588226	Trim30	20128	1.20942	2.5493	0.0154337	0.170111	Zfp326	54367	1.2042	-7.6853	6.70414e-07	1.61444e-05	Paox	212503	1.04692	2.37763	0.0295578	0.0755431	D17Wsu92e	224647	1.21448	-3.61624	0.000958933	0.0197439	Igsf1	209268	1.18744	3.01502	0.00483696	0.0551221
		22393	Chchd6	66098	1.1756	-3.19176	0.0030236	0.0589861	Atp13a3	224088	1.11335	2.55405	0.0152589	0.16893	Shd	20420	1.3671	-7.68348	6.72525e-07	1.61577e-05	Car12	76459	1.05269	2.37765	0.0295566	0.0755431	Rmnd5b	66089	1.19103	-3.61574	0.000960264	0.0197439	Dnajc3	100037258	1.18081	3.01692	0.00481321	0.054909
		50913	Sept6	56526	1.18115	-3.18863	0.00304884	0.0589861	Nkx2-2	18088	1.19635	2.56273	0.0149436	0.167069	Shisa2	219134	1.1826	-7.6663	6.92822e-07	1.65687e-05	Usp28	235323	1.08259	2.37789	0.0295423	0.0755406	2810032G03Rik	72669	1.18793	-3.61415	0.000964535	0.0197439	Ranbp3l	223332	1.15715	3.01829	0.00479612	0.0547717
		98432	Kcnab2	16498	1.27103	-3.18846	0.00305029	0.0589861	Rsad2	58185	1.15553	2.56444	0.0148821	0.166554	Plch2	269615	1.30798	-7.65348	7.08387e-07	1.68632e-05	Itpkb	320404	1.09841	2.37884	0.0294861	0.0754156	Necap1	67602	1.24429	-3.60754	0.000982406	0.0200341	Sdc4	20971	1.2109	3.02097	0.00476301	0.0544509
		94180	Zscan21	22697	1.18083	-3.18827	0.00305179	0.0589861	Plac8	231507	1.18815	2.56469	0.0148732	0.166554	Apcdd1	494504	1.26813	-7.64372	7.20475e-07	1.71117e-05	Pdlim7	67399	1.17851	2.38006	0.0294138	0.0752862	Rabl2a	68708	1.14385	-3.60343	0.000993686	0.0202261	Zeb2	24136	1.22468	3.02101	0.00476241	0.0544509
		71929	Lysmd2	70082	1.19861	-3.18772	0.00305624	0.0589861	S1pr3	13610	1.13616	2.56609	0.014823	0.166554	Wnt7b	22422	1.33837	-7.624	7.45575e-07	1.76489e-05	Pitrm1	69617	1.11507	2.38101	0.0293575	0.0751793	Ergic3	66366	1.23957	-3.6018	0.000998191	0.0202537	Gpc4	14735	1.18747	3.0215	0.00475639	0.0544509
		12626	Ralgds	19730	1.10035	-3.18557	0.00307379	0.0591457	Klhl24	75785	1.16489	2.56628	0.0148164	0.166554	Sphkap	77629	1.6051	-7.62329	7.46493e-07	1.76489e-05	Slc22a23	73102	1.13136	2.38101	0.0293574	0.0751793	Fcer1g	14127	1.21903	-3.5981	0.0010085	0.0204126	Prr13	66151	1.17122	3.02327	0.00473455	0.0543547
		13006	Rad23b	19359	1.14505	-3.18229	0.00310069	0.0595714	Slc7a2	11988	1.11008	2.5707	0.0146592	0.16552	Lrfn2	70530	1.42812	-7.60309	7.73175e-07	1.81022e-05	Ccdc86	108673	1.09833	2.3818	0.0293106	0.0751148	Smap1	98366	1.19759	-3.59262	0.00102395	0.0206483	Zfp157	72154	1.16629	3.0253	0.00470975	0.0541847
		14389	Ttc3	22129	1.18263	-3.18101	0.00311126	0.0596827	Gal	14419	1.13027	2.57082	0.0146553	0.16552	Armc6	76813	1.32704	-7.60219	7.74389e-07	1.81022e-05	Dbt	13171	1.12149	2.38227	0.0292833	0.0750728	Cry2	12953	1.18641	-3.59066	0.00102952	0.0206776	Ric3	320360	1.12089	3.02553	0.0047069	0.0541847
		83679	Tomm5	68512	1.13964	-3.17784	0.00313758	0.0600033	Clec4e	56619	1.10926	2.57377	0.0145513	0.164599	Arrdc3	105171	1.33201	-7.58796	7.9382e-07	1.84732e-05	Pacsin2	23970	1.07645	2.3877	0.0289646	0.0744118	Gmppa	69080	1.19289	-3.59061	0.00102967	0.0206776	B020018G12Rik	545388	1.20068	3.02708	0.00468806	0.0541649
		15896	Zap70	22637	1.16556	-3.16758	0.00322417	0.061471	Sgce	20392	1.12058	2.5755	0.0144908	0.164211	Nln	75805	1.38559	-7.56755	8.22568e-07	1.90568e-05	Samd4b	233033	1.19372	2.3878	0.0289589	0.0744118	Abcf1	224742	1.21702	-3.57455	0.00107653	0.0215088	Mgst1	56615	1.1555	3.02852	0.00467048	0.0541346
		107351	Kifap3	16579	1.17928	-3.15963	0.00329278	0.0623034	Plxna3	18846	1.10002	2.58789	0.0140632	0.161011	1700001L19Rik	69315	1.35538	-7.55713	8.37671e-07	1.93393e-05	Mfsd11	69900	1.06115	2.38877	0.0289026	0.0743169	Setd4	224440	1.16197	-3.5648	0.00110598	0.0219839	Ech1	51798	1.1624	3.02928	0.00466136	0.0540868
		67628	Lphn1	330814	1.18072	-3.15248	0.00335575	0.063303	Plin2	11520	1.13298	2.59871	0.0136999	0.158404	Tmcc2	68875	1.26505	-7.55657	8.38491e-07	1.93393e-05	D730003I15Rik	78721	1.03769	2.38903	0.0288871	0.0743047	Prep	19072	1.15498	-3.55808	0.00112673	0.0221849	Psmd10	53380	1.12668	3.03076	0.00464345	0.0539944
		20501	Cxcl14	57266	1.17807	-3.14984	0.00337929	0.0634594	5033414D02Rik	67759	1.11615	2.59891	0.0136932	0.158404	Thy1	21838	1.57635	-7.54424	8.56744e-07	1.97165e-05	Pltp	18830	1.12495	2.38924	0.0288749	0.0743047	Gucy1a3	60596	1.22229	-3.55456	0.00113774	0.022358	Ogt	108155	1.20396	3.03102	0.00464026	0.0539944
		13853	Ppil2	66053	1.12522	-3.14716	0.0034033	0.0638143	Fmnl3	22379	1.13469	2.60191	0.0135939	0.157917	Nos1	18125	1.13939	-7.51774	8.9741e-07	2.04708e-05	Slc25a24	229731	1.0468	2.39	0.0288311	0.0742157	Phactr1	218194	1.27787	-3.55151	0.00114735	0.0224247	Pttg1ip	108705	1.12918	3.03363	0.00460894	0.0538239
		28071	Flot1	14251	1.14402	-3.14651	0.00340922	0.0638296	Cdkn1a	12575	1.10116	2.60846	0.0133796	0.156154	EG240055	240055	1.21338	-7.48386	9.52337e-07	2.14912e-05	Crebl2	232430	1.03907	2.39067	0.0287921	0.0741338	Ube2g1	67128	1.22666	-3.54238	0.00117665	0.0227403	Micall2	231830	1.23248	3.03637	0.00457629	0.0536157
		667501	Fgfr1op2	67529	1.18107	-3.14048	0.00346396	0.0647574	Zfp703	353310	1.12409	2.60923	0.0133546	0.156154	Rims3	242662	1.53098	-7.48228	9.5499e-07	2.14912e-05	Ptprr	19279	1.08257	2.39333	0.0286377	0.073816	Atp6v1g2	66237	1.16874	-3.54012	0.00118402	0.0227403	Col1a1	12842	1.17354	3.03692	0.00456975	0.053597
		12043	Mapt	17762	1.20974	-3.13893	0.0034782	0.0649264	Kcnj15	16516	1.14048	2.61032	0.0133194	0.156034	Elfn2	207393	1.32089	-7.48181	9.5578e-07	2.14912e-05	Sv2a	64051	1.12124	2.39341	0.0286333	0.073816	Nup88	19069	1.13329	-3.53749	0.00119264	0.0227799	Nr2e1	21907	1.22942	3.03918	0.00454291	0.0533399
		12741	Pvrl3	58998	1.17814	-3.1271	0.00358854	0.0665879	Syngr1	20972	1.30389	2.61396	0.0132021	0.155372	Ank	11732	1.18545	-7.4813	9.56638e-07	2.14912e-05	Isca1	69046	1.28716	2.39353	0.0286265	0.073816	Prickle1	106042	1.19855	-3.53031	0.0012165	0.0230731	Actn4	60595	1.15195	3.04068	0.00452518	0.0531892
		16412	Zfp692	103836	1.12427	-3.12161	0.00364083	0.0673581	Sykb	20963	1.16912	2.61653	0.0131196	0.15471	2310003H01Rik	71885	1.43555	-7.45237	1.00656e-06	2.24668e-05	6330549D23Rik	229613	1.0899	2.39378	0.0286119	0.073816	Tpst1	22021	1.13611	-3.52186	0.00124516	0.0234707	Gjc2	118454	1.1291	3.04253	0.0045035	0.0530606
		268469	Sez6	20370	1.18224	-3.12091	0.00364753	0.0673821	Ebi3	50498	1.13766	2.63239	0.0126228	0.150839	mCG_21548	65115	1.33043	-7.43658	1.03494e-06	2.30508e-05	Hip1r	29816	1.10398	2.39529	0.0285249	0.0736286	Cartpt	27220	1.18563	-3.52158	0.00124612	0.0234707	Hist1h2ak	319169	1.15209	3.04254	0.00450335	0.0530606
		235611	Hdac5	15184	1.15844	-3.1176	0.00367951	0.0678725	Ltbr	17000	1.0923	2.63268	0.0126136	0.150839	Fblim1	74202	1.17228	-7.3927	1.11829e-06	2.48537e-05	Prpf8	192159	1.09544	2.39673	0.0284424	0.0735252	Actl6b	83766	1.22919	-3.51642	0.00126395	0.0236832	Arhgap17	70497	1.12989	3.04747	0.00444597	0.0527178
		29876	Uba1	22201	1.15324	-3.1143	0.00371163	0.068163	Xrn2	24128	1.14057	2.63307	0.0126017	0.150839	Cdc42ep4	56699	1.33131	-7.37798	1.1478e-06	2.5385e-05	Pcdhga4	93712	1.04124	2.39891	0.0283175	0.0732388	Egln1	112405	1.14045	-3.51126	0.00128206	0.0239607	Mxra7	67622	1.17675	3.04792	0.00444082	0.0527178
		268564	Tgfb2	21808	1.19853	-3.11181	0.00373604	0.0683211	Mmp9	17395	1.13448	2.63312	0.0126003	0.150839	Cldn10a	58187	1.25278	-7.35173	1.20244e-06	2.63851e-05	Bckdhb	12040	1.14183	2.399	0.0283122	0.0732388	Pdzd11	72621	1.17172	-3.51031	0.00128539	0.0239607	Zfp60	22718	1.17399	3.0493	0.00442483	0.0527178
		12389	2810453I06Rik	67238	1.14667	-3.11175	0.00373665	0.0683211	Ctla2b	13025	1.14204	2.63579	0.0125184	0.150607	Gucy1a3	60596	1.46948	-7.3431	1.221e-06	2.67357e-05	Ptpn12	19248	1.11806	2.39909	0.0283072	0.0732388	Tmed4	103694	1.23367	-3.50802	0.00129353	0.0240713	Pura	19290	1.17128	3.05151	0.00439944	0.0527178
		228357	Sdhb	67680	1.13666	-3.10724	0.00378127	0.0688207	Bmp15	12155	1.14843	2.64861	0.0121324	0.14724	Icam5	15898	1.32069	-7.33746	1.23329e-06	2.6948e-05	Arfgap3	66251	1.08161	2.39997	0.0282571	0.0731374	Gm10233	100043675	1.20595	-3.5061	0.00130036	0.0241155	Gm10621	100038635	1.13581	3.05755	0.00433075	0.0521469
		76281	Csnk1g2	103236	1.20487	-3.10329	0.00382073	0.0693508	Zfp36	22695	1.15684	2.65229	0.0120235	0.146144	Tmem229b	268567	1.14744	-7.32778	1.25467e-06	2.73087e-05	Aard	239435	1.18908	2.40222	0.0281291	0.0728242	Vac14	234729	1.15082	-3.50468	0.00130547	0.0241397	Cyp7b1	13123	1.18044	3.06185	0.00428246	0.0516801
		100039683	Pgk1	18655	1.1587	-3.10178	0.00383592	0.0695254	0610031J06Rik	56700	1.13241	2.65602	0.0119143	0.145157	Dctd	320685	1.33339	-7.31494	1.28363e-06	2.76407e-05	Adar	56417	1.14249	2.40464	0.0279922	0.0725058	Cox6a2	12862	1.27947	-3.50326	0.00131056	0.0241397	Cbfa2t3	12398	1.13778	3.06354	0.00426363	0.0515923
		54712	Kalrn	545156	1.23568	-3.09578	0.00389687	0.0705277	Icam1	15894	1.16041	2.65639	0.0119034	0.145157	Stx1a	20907	1.39158	-7.30704	1.30182e-06	2.79165e-05	Furin	18550	1.12222	2.40531	0.0279541	0.0724251	Ints3	229543	1.18823	-3.49747	0.0013316	0.0244857	Ncaph	215387	1.17548	3.07465	0.00414163	0.0504861
		11307	Abhd8	64296	1.17357	-3.08921	0.00396469	0.0713415	Dci	13177	1.11921	2.65671	0.0118942	0.145157	A230050P20Rik	319278	1.27517	-7.28232	1.36041e-06	2.89338e-05	Htra2	64704	1.07486	2.40739	0.027837	0.072176	Sdr39u1	654795	1.19123	-3.49447	0.00134263	0.0245636	Cd59a	12509	1.2072	3.07618	0.00412512	0.0503414
		18088	Gyk	14933	1.14034	-3.08283	0.00403165	0.0722342	Pik3r1	18708	1.22757	2.66258	0.0117242	0.143259	Cdadc1	71891	1.16524	-7.28094	1.36376e-06	2.89457e-05	Rbpms2	71973	1.06977	2.40804	0.0278005	0.0721352	C1qbp	12261	1.21737	-3.49256	0.00134969	0.0246512	1700029G01Rik	66938	1.13957	3.07732	0.00411283	0.0502478
		17172	Actl6b	83766	1.14471	-3.07672	0.00409668	0.0731894	Adh7	11529	1.15677	2.66314	0.0117082	0.143205	Pnpla6	50767	1.26051	-7.26667	1.39893e-06	2.95712e-05	Cept1	99712	1.13501	2.40835	0.0277833	0.0721087	Usp12	22217	1.14577	-3.48677	0.00137132	0.0248756	Ift81	12589	1.14978	3.08214	0.00406132	0.0497867
		226026	Alg2	56737	1.15685	-3.07273	0.00413977	0.0737481	P2rx4	18438	1.14925	2.66561	0.0116375	0.142619	Tubb2c	227613	1.19377	-7.26391	1.40584e-06	2.9657e-05	Drg2	13495	1.06067	2.40868	0.0277647	0.0720784	Dhcr24	74754	1.22795	-3.48155	0.0013911	0.0250726	Yme1l1	27377	1.1585	3.08243	0.00405825	0.0497867
		18383	Mrps12	24030	1.16615	-3.06167	0.00426126	0.0754418	Cd82	12521	1.13674	2.67015	0.0115085	0.141455	Brunol4	108013	1.09111	-7.23585	1.47815e-06	3.09309e-05	Trim26	22670	1.05659	2.41208	0.0275747	0.071639	Cpsf1	94230	1.15979	-3.48151	0.00139126	0.0250726	Adamts2	216725	1.15783	3.09207	0.00395713	0.0487852
			Hapln1	12950	1.16552	-3.06133	0.00426505	0.0754418	Tpp1	12751	1.16095	2.6703	0.0115043	0.141455	N28178	230085	1.34975	-7.22362	1.51087e-06	3.14537e-05	Parp2	11546	1.07719	2.41248	0.0275521	0.0715982	Jph4	319984	1.20593	-3.47875	0.00140182	0.0252212	Pcbd2	72562	1.1529	3.09611	0.00391547	0.0483265
			Aimp1	13722	1.20381	-3.05973	0.00428293	0.0756509	Nup50	18141	1.13289	2.67209	0.0114537	0.141198	Itsn1	16443	1.15108	-7.20729	1.55572e-06	3.2165e-05	Ndufb5	66046	1.09774	2.41331	0.0275061	0.0715133	Diras2	68203	1.19707	-3.47766	0.00140604	0.0252551	Ophn1	94190	1.16849	3.09839	0.00389207	0.0481472
			Ndufa2	17991	1.19701	-3.05898	0.00429137	0.075693	Psap	19156	1.11529	2.67233	0.0114471	0.141198	Pacs2	217893	1.2723	-7.18424	1.62143e-06	3.33905e-05	Ddx1	104721	1.13417	2.41347	0.0274971	0.071509	Aptx	66408	1.14921	-3.47389	0.00142065	0.0254754	Guca1a	14913	1.16515	3.10027	0.00387293	0.0480199
			Agap3	213990	1.17202	-3.05817	0.00430042	0.0757455	Pon3	269823	1.14098	2.67536	0.0113622	0.140486	BC018242	235044	1.29166	-7.16969	1.66439e-06	3.41398e-05	Brdt	114642	1.14251	2.41457	0.0274364	0.0713869	3300002I08Rik	69277	1.15143	-3.47033	0.00143455	0.0255928	Pstpip1	19200	1.15908	3.10857	0.00378957	0.0475296
			Frat2	212398	1.24223	-3.05274	0.00436187	0.0765042	Apcdd1	494504	1.17071	2.67956	0.0112453	0.139317	Bend6	320705	1.43779	-7.16245	1.6862e-06	3.4519e-05	Pfdn4	109054	1.10741	2.41548	0.0273858	0.0712911	Rgmb	68799	1.19512	-3.4674	0.00144611	0.0256225	Vmn2r-ps14	545700	1.13943	3.10872	0.00378801	0.0475296
			Eif2b5	224045	1.18104	-3.04788	0.00441749	0.0773711	Vps37a	52348	1.25018	2.67992	0.0112354	0.139317	Pfkl	18641	1.28435	-7.16012	1.6933e-06	3.45959e-05	Zmpste24	230709	1.10827	2.41716	0.0272931	0.0710675	Vps16	80743	1.20566	-3.46699	0.00144775	0.0256225	Ddit3	13198	1.14999	3.1089	0.00378622	0.0475296
			Gria2	14800	1.152	-3.04671	0.00443109	0.0775006	Ly9	17085	1.16174	2.68091	0.011208	0.13913	Cspg5	29873	1.53695	-7.1473	1.73283e-06	3.52648e-05	Ppp4r1l	100043911	1.05852	2.41735	0.0272826	0.071058	Srd5a1	78925	1.20284	-3.46636	0.00145024	0.0256249	Fktn	246179	1.13743	3.11074	0.00376803	0.0474885
			Sf3b5	66125	1.23959	-3.04295	0.00447466	0.0781533	Glipr2	384009	1.12745	2.68981	0.0109651	0.136852	Ggct	110175	1.33687	-7.14043	1.7544e-06	3.56338e-05	Kctd6	71393	1.16963	2.41739	0.0272804	0.071058	Snrnp70	20637	1.20205	-3.46225	0.00146668	0.0257894	Hist1h1c	50708	1.21952	3.11647	0.00371166	0.0470419
			Grpel1	17713	1.16643	-3.03491	0.00456939	0.0791726	Serpine2	20720	1.27527	2.70464	0.010571	0.132674	St6gal1	20440	1.18219	-7.13631	1.7675e-06	3.57601e-05	Pnkp	59047	1.13873	2.41777	0.0272596	0.0710338	Tmem108	81907	1.20114	-3.46043	0.00147399	0.0258759	Rpl23	65019	1.18397	3.11756	0.0037011	0.0470072
			BC005624	227707	1.17134	-3.03154	0.00460975	0.0795117	P2rx7	18439	1.16102	2.70736	0.0105002	0.132585	LOC100048372	100048372	1.46573	-7.13545	1.77022e-06	3.57601e-05	Eif3i	54709	1.05852	2.41833	0.0272282	0.0710037	Ntm	235106	1.37295	-3.4598	0.00147653	0.0258786	Tsc22d4	78829	1.17703	3.11828	0.00369409	0.0470072
			Fbxo21	231670	1.15403	-3.02066	0.00474208	0.0811239	Pld1	18805	1.13022	2.70922	0.0104522	0.132112	Pcsk2	18549	1.44155	-7.13522	1.77095e-06	3.57601e-05	Rars	104458	1.14648	2.41919	0.0271809	0.0709356	0610007P14Rik	58520	1.2912	-3.4411	0.00155403	0.0270188	Tyms	22171	1.15171	3.11841	0.00369284	0.0470072
			Cdk11b	12537	1.17845	-3.01403	0.00482437	0.0823044	Srms	20811	1.13174	2.71133	0.0103976	0.131689	Arhgdig	14570	1.3934	-7.12263	1.81165e-06	3.64542e-05	Astn2	56079	1.06982	2.41943	0.0271682	0.0709203	Mkrn2	67027	1.16919	-3.43556	0.00157773	0.027249	5330431K02Rik	68189	1.26192	3.11989	0.00367851	0.0469507
			Ndel1	83431	1.12221	-3.01003	0.00487482	0.0828255	C030006K11Rik	223665	1.12776	2.72219	0.0101217	0.128848	Camk2a	12322	1.33013	-7.12241	1.81235e-06	3.64542e-05	Rpf1	70285	1.08647	2.42244	0.0270032	0.0705479	Klhdc1	271005	1.17949	-3.43473	0.00158129	0.027249	Nrg1	211323	1.15904	3.12032	0.00367435	0.0469507
			Mycl1	16918	1.13867	-3.00848	0.00489441	0.0830454	Elk3	13713	1.13114	2.72467	0.0100596	0.128579	D930015E06Rik	229473	1.1983	-7.11324	1.84261e-06	3.68884e-05	Usp45	77593	1.0669	2.42286	0.0269801	0.0705268	Uros	22276	1.18042	-3.43449	0.00158234	0.027249	Adamtsl4	229595	1.152	3.12223	0.00365592	0.0468488
			Bcas2	68183	1.19228	-3.00365	0.0049561	0.0839548	Penk	18619	1.41847	2.72618	0.010022	0.128232	C2cd4c	237397	1.28383	-7.08941	1.9237e-06	3.81883e-05	Mlx	21428	1.06179	2.42415	0.0269097	0.0704227	Atp6v1c1	66335	1.21434	-3.42949	0.00160406	0.0275792	Ccnb1	268697	1.22901	3.12787	0.00360206	0.046312
			Ddx1	104721	1.16858	-2.99949	0.00500985	0.0844305	Snx5	69178	1.13733	2.72902	0.00995175	0.127595	Dtx1	14357	1.31108	-7.08577	1.93641e-06	3.8355e-05	Gm4285	100043189	1.04185	2.4272	0.0267442	0.0700805	Sephs2	20768	1.16504	-3.42189	0.00163768	0.0280177	Lass2	76893	1.20504	3.13138	0.00356892	0.0460943
			Slc2a3	20527	1.15849	-2.99102	0.005121	0.0854961	Pcolce	18542	1.10812	2.73113	0.00989977	0.127329	Tmem132e	270893	1.26115	-7.07807	1.96361e-06	3.88196e-05	2310067B10Rik	71947	1.13652	2.42727	0.0267403	0.0700805	Tmem66	67887	1.26471	-3.42121	0.00164069	0.0280177	Fgfrl1	116701	1.2343	3.13821	0.00350523	0.0453797
			Ifi203	15950	1.13959	-2.98828	0.00515738	0.0858738	Psme2	19188	1.11623	2.73164	0.00988722	0.127329	Prr7	432763	1.55358	-7.05395	2.05134e-06	4.04001e-05	Trmt2b	215201	1.05059	2.43228	0.0264706	0.0694486	Acsl1	14081	1.21604	-3.42081	0.00164248	0.0280177	Zfx	22764	1.18497	3.13844	0.0035031	0.0453797
			Etf1	225363	1.16621	-2.98614	0.00518604	0.0862361	Slc39a1	30791	1.16234	2.73451	0.00981691	0.12704	Zfp763	73451	1.20202	-7.04479	2.08569e-06	4.09988e-05	Col4a3bp	68018	1.07321	2.43423	0.0263662	0.0692446	Rhobtb1	69288	1.1474	-3.41815	0.00165443	0.0281332	D4Ertd22e	213491	1.16175	3.14359	0.00345587	0.045172
			Fbxl15	68431	1.14024	-2.98497	0.00520172	0.0863286	Casp8	12370	1.13197	2.74219	0.00963141	0.125602	1700054N08Rik	73420	1.26504	-7.03864	2.10912e-06	4.13811e-05	Tmc6	217353	1.05194	2.43445	0.0263544	0.0692446	D3Bwg0562e	229791	1.28416	-3.4119	0.00168286	0.0285017	Tuba1c	22146	1.27196	3.14434	0.00344902	0.0451368
			Herc1	235439	1.17319	-2.98368	0.00521913	0.0863286	Fzd9	14371	1.15951	2.75471	0.00933574	0.123068	Chd5	269610	1.38947	-7.03714	2.11489e-06	4.14158e-05	Psmc4	23996	1.13777	2.4368	0.0262293	0.0689898	Gle1	74412	1.19008	-3.40493	0.00171509	0.0288929	Col4a2	12827	1.20482	3.15446	0.00335814	0.0442174
			Phtf1	18685	1.11891	-2.98367	0.00521926	0.0863286	Lgals3	16854	1.16151	2.75529	0.0093223	0.123068	Camta2	216874	1.41154	-7.0335	2.1289e-06	4.16118e-05	Spata19	75469	1.05108	2.43682	0.0262283	0.0689898	Pmepa1	65112	1.17827	-3.40237	0.00172709	0.0290393	1810013D10Rik	66278	1.15219	3.15662	0.00333904	0.0440696
			Rnf14	56736	1.13146	-2.97911	0.00528116	0.0871217	Ang	11727	1.14806	2.75892	0.00923825	0.122688	Fam123c	211383	1.34727	-7.03144	2.13691e-06	4.16897e-05	Kcnj4	16520	1.13284	2.43762	0.0261859	0.0689281	Rpl31	114641	1.19404	-3.40194	0.00172914	0.0290393	Myo6	17920	1.176	3.15987	0.00331045	0.0438523
			Foxk2	68837	1.15925	-2.97812	0.00529457	0.0872278	Sdc2	15529	1.15329	2.77341	0.0089099	0.119257	Mtap6	17760	1.39569	-7.02324	2.16896e-06	4.19992e-05	Cd81	12520	1.06404	2.43763	0.026185	0.0689281	Vamp2	22318	1.19152	-3.40132	0.00173201	0.0290427	S1pr2	14739	1.21534	3.16186	0.00329309	0.0436757
			Il16	16170	1.21652	-2.97712	0.00530836	0.0873396	Prdx1	18477	1.12525	2.77377	0.00890194	0.119257	Hopx	74318	1.20722	-7.00948	2.22393e-06	4.28241e-05	5830409B07Rik	76020	1.04113	2.43902	0.0261118	0.0688203	Rsl24d1	225215	1.25761	-3.40013	0.00173767	0.0290926	Cxcl10	15945	1.23532	3.16341	0.00327963	0.0436038
			Ptov1	84113	1.12929	-2.97614	0.00532176	0.0874448	Ddah2	51793	1.09177	2.77428	0.00889066	0.119255	Mtus1	102103	1.18241	-7.00775	2.23096e-06	4.28798e-05	Tmem129	68366	1.08599	2.43949	0.0260868	0.0687718	Cacnb3	12297	1.18314	-3.39688	0.00175308	0.0293053	Mansc1	67729	1.15884	3.17066	0.0032173	0.0428802
			Tro	56191	1.13058	-2.97509	0.00533623	0.0875674	Abcd2	26874	1.15869	2.78277	0.00870364	0.117886	Hes5	15208	1.20067	-6.97694	2.35979e-06	4.49399e-05	Fbxl18	231863	1.0661	2.44151	0.0259799	0.0685598	Lemd1	213409	1.14127	-3.38803	0.00179578	0.0298811	Itpkb	320404	1.2158	3.17103	0.00321414	0.0428802
			Dennd5a	19347	1.15454	-2.97097	0.00539323	0.0882708	Notch1	18128	1.13797	2.78353	0.00868708	0.11779	Fmnl2	71409	1.29479	-6.97077	2.38653e-06	4.53659e-05	Coq5	52064	1.09938	2.44292	0.0259057	0.0683988	Rfc2	19718	1.17097	-3.38512	0.00181001	0.0300256	Fam64a	109212	1.16065	3.17259	0.00320091	0.0427668
			Mrpl44	69163	1.25588	-2.96952	0.00541344	0.0884857	Tcf19	106795	1.16158	2.78655	0.00862157	0.117028	Mapk1	26413	1.36166	-6.9662	2.40648e-06	4.54855e-05	Rheb	19744	1.28841	2.44331	0.0258854	0.0683698	Slc29a4	243328	1.1822	-3.38185	0.00182617	0.0302475	Pllp	67801	1.14715	3.17433	0.00318619	0.0426753
			Rab6	19346	1.19559	-2.96053	0.00554037	0.0902062	Lrmp	16970	1.157	2.78656	0.0086215	0.117028	Cygb	114886	1.31657	-6.96002	2.43382e-06	4.5762e-05	Zfp187	432731	1.10311	2.44359	0.0258707	0.0683585	Klc1	16593	1.20965	-3.38073	0.00183172	0.0302932	Synpo	104027	1.20333	3.17592	0.00317281	0.0426013
			Nhp2	52530	1.14732	-2.9591	0.00556092	0.0904228	Slc44a2	68682	1.14375	2.78874	0.00857434	0.116641	1600021P15Rik	239796	1.26461	-6.94835	2.48629e-06	4.64958e-05	Tspan15	70423	1.06519	2.44418	0.0258401	0.068295	Ube2b	22210	1.20807	-3.37966	0.00183706	0.0303131	Cenpn	72155	1.18048	3.17658	0.00316725	0.0425793
			Naa38	76522	1.19072	-2.95831	0.00557215	0.0904876	2810417H13Rik	68026	1.14068	2.78877	0.00857368	0.116641	Apex1	11792	1.11941	-6.94721	2.49147e-06	4.65089e-05	Hist1h2ac	319164	1.05986	2.44432	0.0258324	0.068292	Ddhd1	114874	1.19351	-3.37936	0.00183851	0.0303131	Eif4ebp1	13685	1.31381	3.17828	0.00315307	0.0424412
			Ndufs1	227197	1.1657	-2.95658	0.00559704	0.090694	Gm2a	14667	1.1268	2.79784	0.00838096	0.114886	Tmem181a	77106	1.36087	-6.94516	2.50081e-06	4.65994e-05	Cmtm8	70031	1.04804	2.44452	0.0258221	0.068292	Ndel1	83431	1.15527	-3.37692	0.00185076	0.0304581	Igfbp4	16010	1.16274	3.17852	0.003151	0.0424412
			Dock9	105445	1.20489	-2.95642	0.00559938	0.090694	Igk	243469	1.16788	2.7979	0.00837962	0.114886	Serf1	20365	1.51506	-6.93571	2.54442e-06	4.73272e-05	Ttbk2	140810	1.05927	2.44461	0.0258171	0.068292	Ppm1g	14208	1.16331	-3.36721	0.00190015	0.0310953	Prdx1	18477	1.17609	3.18088	0.00313135	0.0422538
			Lefty1	13590	1.15664	-2.95563	0.00561078	0.090761	Ifngr1	15979	1.1222	2.80203	0.00829324	0.114059	Ier5l	72500	1.27833	-6.93238	2.56e-06	4.75317e-05	Cope	59042	1.13368	2.44597	0.0257464	0.0681838	6430598A04Rik	243300	1.34812	-3.36718	0.00190029	0.0310953	H2-T22	15039	1.21884	3.18155	0.00312584	0.042232
			Nsdhl	18194	1.12914	-2.95318	0.00564631	0.0910996	Ivd	56357	1.1079	2.80303	0.00827222	0.113896	Nicn1	66257	1.23474	-6.9312	2.5655e-06	4.75488e-05	Fkbp1b	14226	1.08705	2.44748	0.0256676	0.0680123	Mblac2	72852	1.21479	-3.36633	0.00190467	0.0311201	Bmpr1a	12166	1.20306	3.18174	0.00312423	0.042232
			Ndufs5	595136	1.14579	-2.946	0.00575148	0.0921715	Mef2c	17260	1.34685	2.8037	0.00825835	0.113896	Dmkn	73712	1.11584	-6.91831	2.62681e-06	4.85132e-05	Rhoj	80837	1.13958	2.44959	0.0255579	0.0678081	2610030H06Rik	67048	1.23291	-3.36083	0.00193327	0.0314521	Ctnnal1	54366	1.25925	3.18212	0.00312114	0.042232
			Nrgn	64011	1.18724	-2.94493	0.00576732	0.0921715	Folh1	53320	1.27359	2.81733	0.00797993	0.111345	Jph3	57340	1.32231	-6.90558	2.68884e-06	4.94813e-05	Oasl2	23962	1.05188	2.45062	0.0255044	0.0677007	Lrfn3	233067	1.17315	-3.36076	0.00193364	0.0314521	Eef1d	66656	1.14965	3.1845	0.0031015	0.0420712
			Astn1	11899	1.13206	-2.94463	0.00577179	0.0921715	Ptpn13	19249	1.15614	2.81969	0.00793262	0.110932	Fchsd2	207278	1.28814	-6.89305	2.75137e-06	5.03641e-05	Prpf19	28000	1.15039	2.45121	0.0254741	0.0676378	Prkcz	18762	1.19266	-3.3602	0.00193658	0.0314521	Ctns	83429	1.13921	3.18457	0.00310086	0.0420712
			Ptpn9	56294	1.10677	-2.936	0.00590109	0.0938612	Hhex	15242	1.14539	2.82781	0.00777182	0.10979	Klf16	118445	1.30156	-6.8892	2.77088e-06	5.06319e-05	Gm5069	277333	1.06597	2.45181	0.025443	0.0675723	Zfp651	270210	1.15087	-3.35378	0.00197053	0.0319556	Ptprd	19266	1.25773	3.18458	0.00310079	0.0420712
			Ngf	18049	1.16161	-2.93557	0.00590766	0.0938612	Ccl4	20303	1.14466	2.83416	0.00764825	0.108783	C230057M02Rik	319463	1.24589	-6.87873	2.82467e-06	5.15241e-05	Kbtbd2	210973	1.14775	2.45357	0.0253522	0.0674175	Mrps18b	66973	1.15528	-3.35251	0.00197732	0.031981	2810408P10Rik	242747	1.18601	3.18604	0.00308883	0.0420712
			Hars	15115	1.22026	-2.93302	0.00594651	0.0939647	Chi3l1	12654	1.19115	2.83484	0.00763524	0.108722	Necab2	117148	1.27028	-6.84369	3.0128e-06	5.43754e-05	2810407C02Rik	69227	1.09169	2.45511	0.0252729	0.0672238	Sae1	56459	1.23985	-3.35128	0.00198389	0.031981	Tcirg1	27060	1.18356	3.18627	0.00308696	0.0420712
			Ndufa5	68202	1.20754	-2.93258	0.0059532	0.0939647	Tnfrsf1a	21937	1.14649	2.83966	0.00754275	0.10765	Ehbp1l1	114601	1.20953	-6.84282	3.01765e-06	5.43754e-05	Extl2	58193	1.11798	2.45525	0.025266	0.0672238	Fstl4	320027	1.16701	-3.34991	0.00199127	0.0320523	Ctdsp2	52468	1.18115	3.19371	0.0030266	0.0415641
			Mrpl41	107733	1.12735	-2.93248	0.00595465	0.0939647	Gns	75612	1.24718	2.84185	0.00750108	0.107423	Drp2	13497	1.23874	-6.83068	3.08594e-06	5.55094e-05	Nck1	17973	1.11705	2.45554	0.025251	0.0672174	Sumo1	22218	1.31535	-3.34653	0.00200954	0.0322985	C3	12266	1.33407	3.19457	0.00301966	0.0415213
			Spag7	216873	1.11898	-2.93225	0.00595826	0.0939647	Pdlim4	30794	1.18746	2.85468	0.00726135	0.104953	9830001H06Rik	320706	1.26129	-6.82038	3.14512e-06	5.64761e-05	Rad17	19356	1.08626	2.45625	0.0252146	0.0671548	Mars	216443	1.20581	-3.34282	0.00202982	0.0325281	Gcnt2	14538	1.1523	3.19521	0.00301458	0.041504
			Fmnl1	57778	1.17575	-2.93216	0.00595953	0.0939647	Plekho1	67220	1.12981	2.86601	0.00705564	0.102574	Fkbp4	14228	1.22975	-6.80266	3.24979e-06	5.80543e-05	Ramp1	51801	1.1245	2.4572	0.0251658	0.067042	Jakmip1	76071	1.2379	-3.3419	0.00203483	0.0325603	Pnp1	18950	1.14301	3.20364	0.0029478	0.0407398
			Cops8	108679	1.17061	-2.92872	0.0060124	0.0944439	C77370	245555	1.15887	2.87944	0.00681878	0.100535	Col23a1	237759	1.13436	-6.79917	3.27078e-06	5.83289e-05	Tnks	21951	1.16673	2.45732	0.0251599	0.067042	Ggct	110175	1.19273	-3.34118	0.00203881	0.0325759	Mllt4	17356	1.16778	3.2214	0.00281169	0.0391579
			1810046J19Rik	103742	1.15744	-2.92339	0.00609502	0.0955014	Epb4.1l2	13822	1.14812	2.88634	0.00670019	0.0993729	4930506M07Rik	71653	1.32283	-6.78391	3.36446e-06	5.9794e-05	Rpusd4	71989	1.09716	2.45928	0.0250596	0.0668107	AA960436	101985	1.1698	-3.33739	0.00205981	0.032863	Lama5	16776	1.1783	3.22237	0.00280446	0.0391533
			Uso1	56041	1.21526	-2.92177	0.00612041	0.0955296	Il10rb	16155	1.1819	2.88897	0.00665541	0.0988262	Klhl5	71778	1.2449	-6.77945	3.39231e-06	6.01859e-05	Rpl23	65019	1.08391	2.46118	0.0249633	0.0665951	Csnk1e	27373	1.16095	-3.33504	0.00207293	0.032927	Slu7	193116	1.15548	3.22282	0.00280112	0.0391533
			Ctbp2	13017	1.18698	-2.9217	0.00612158	0.0955296	Gnai2	14678	1.16389	2.89115	0.00661856	0.0986308	Dock10	210293	1.16182	-6.74586	3.61026e-06	6.34024e-05	Psmb1	19170	1.12216	2.46128	0.0249582	0.0665951	Cnrip1	380686	1.23218	-3.33205	0.00208971	0.0331452	D16Ertd472e	67102	1.17588	3.22333	0.00279732	0.0391533
			Mecp2	17257	1.23012	-2.92038	0.00614225	0.0955296	Tbxas1	21391	1.16582	2.89157	0.00661146	0.0986308	Fxyd6	59095	1.24644	-6.74376	3.62437e-06	6.35428e-05	LOC100046796	100046796	1.08024	2.46267	0.0248878	0.0664893	Drg1	13494	1.19514	-3.33068	0.00209748	0.0332198	Fam83d	71878	1.14479	3.2293	0.00275317	0.0386914
			Kcnab1	16497	1.17126	-2.91989	0.00614994	0.0955296	Npl	74091	1.12965	2.89222	0.00660048	0.0985967	Crmp1	12933	1.55188	-6.72871	3.72704e-06	6.48565e-05	Clptm1	56457	1.0921	2.46276	0.0248831	0.0664893	C80913	19777	1.18224	-3.32903	0.0021068	0.0333188	Pdlim2	213019	1.19209	3.22996	0.00274829	0.0386914
			Fh1	14194	1.12593	-2.91884	0.00616647	0.095659	Sh3glb1	54673	1.1421	2.89511	0.00655201	0.0981073	Prr18	320111	1.33001	-6.72382	3.76113e-06	6.52788e-05	C3	12266	1.14766	2.46348	0.024847	0.0664144	Rheb	19744	1.16867	-3.32443	0.00213312	0.033617	Espn	56226	1.16934	3.23104	0.00274042	0.0386809
			Mrpl20	66448	1.18995	-2.91836	0.00617402	0.095659	Pak4	70584	1.13893	2.91269	0.00626431	0.0960091	Rprml	104582	1.44343	-6.70757	3.87652e-06	6.71692e-05	Slc2a3	20527	1.16766	2.46504	0.0247685	0.0662387	Tle1	21885	1.15684	-3.32411	0.00213495	0.033617	Zic3	22773	1.23279	3.23701	0.00269706	0.038199
			Lnx1	16924	1.15607	-2.91693	0.00619672	0.0957319	Gbp6	229900	1.24282	2.91442	0.00623668	0.0960091	Grp	225642	1.2208	-6.69209	3.98987e-06	6.89032e-05	Pon2	330260	1.13045	2.46539	0.0247507	0.0662253	Tbrg1	21376	1.15997	-3.3228	0.00214252	0.0336872	Coro1b	23789	1.14801	3.2395	0.00267924	0.0380234
			Cisd1	52637	1.17536	-2.91642	0.00620481	0.0957319	Cpne3	70568	1.16782	2.91784	0.00618225	0.0956678	Gpr27	14761	1.18156	-6.68484	4.04415e-06	6.96091e-05	Ccdc47	67163	1.20083	2.46539	0.0247505	0.0662253	Pitpna	18738	1.172	-3.31996	0.00215898	0.0338479	Gli3	14634	1.26177	3.23974	0.00267749	0.0380234
			Ap2a1	11771	1.11985	-2.91391	0.00624489	0.0960091	Igfbpl1	75426	1.16983	2.91986	0.00615037	0.0955296	Bzrap1	207777	1.45649	-6.6813	4.07091e-06	6.9838e-05	Bpnt1	23827	1.07875	2.46602	0.0247189	0.0661743	Arrb1	109689	1.16154	-3.31665	0.00217833	0.0341021	Zfp763	73451	1.1869	3.23997	0.00267583	0.0380234
			Ing1	26356	1.14833	-2.91338	0.00625323	0.0960091	Folr2	14276	1.15649	2.91995	0.00614906	0.0955296	Has3	15118	1.17329	-6.672	4.14214e-06	7.08258e-05	Cct8	12469	1.1728	2.47009	0.0245154	0.0657821	Ilf3	16201	1.17627	-3.31605	0.00218184	0.0341077	Macf1	11426	1.20654	3.24738	0.00262337	0.0375019
			Dus1l	68730	1.14031	-2.91212	0.0062735	0.0960091	C3	12266	1.17788	2.92735	0.00603349	0.094656	Add3	27360	1.23543	-6.66569	4.19124e-06	7.15475e-05	Asf1a	66403	1.18487	2.47069	0.0244853	0.0657183	Fibcd1	98970	1.22232	-3.313	0.00219985	0.0342412	Psmb9	16912	1.23752	3.24772	0.00262103	0.0375019
			Gorasp2	70231	1.20815	-2.91153	0.00628293	0.0960358	Ankrd57	268301	1.33692	2.93119	0.00597437	0.0939647	Hmgxb4	70823	1.28007	-6.66404	4.20413e-06	7.16498e-05	Fam198b	68659	1.16253	2.47213	0.0244138	0.0655773	Prss12	19142	1.19803	-3.31134	0.00220974	0.0343459	Plekha4	69217	1.20513	3.24821	0.00261762	0.0375019
			Apbb1	11785	1.12704	-2.91049	0.00629972	0.0961747	H2-D4	14967	1.20923	2.93157	0.00596859	0.0939647	Lhx2	16870	1.19338	-6.66167	4.22283e-06	7.18504e-05	Hmgcl	15356	1.1077	2.47364	0.0243389	0.0654609	Slco3a1	108116	1.17356	-3.30663	0.00223791	0.0346844	H19	14955	1.34678	3.24947	0.0026088	0.0374873
			Tuba4a	22145	1.18055	-2.90774	0.00634419	0.0966173	Zfhx3	11906	1.14195	2.94469	0.00577089	0.0921715	Drd2	13489	1.15033	-6.65116	4.30655e-06	7.30528e-05	Epb4.1l4b	54357	1.08336	2.47421	0.0243105	0.0654015	Chst15	77590	1.20498	-3.30463	0.00225	0.034822	Vezt	215008	1.23607	3.2503	0.00260301	0.0374537
			Ndufa8	68375	1.1569	-2.90635	0.00636675	0.0968428	Tsc22d4	78829	1.16164	2.94913	0.00570545	0.0916984	Bhlhe22	59058	1.42617	-6.64949	4.31999e-06	7.30528e-05	Sync	68828	1.09329	2.47507	0.0242681	0.0653552	2510009E07Rik	72190	1.24983	-3.29841	0.00228794	0.0351345	Pdrg1	68559	1.13402	3.25393	0.00257786	0.0371628
			Ankrd46	68839	1.15227	-2.90362	0.00641119	0.09712	Iqgap1	29875	1.19104	2.95385	0.00563657	0.0910601	D430041D05Rik	241589	1.2908	-6.64942	4.32058e-06	7.30528e-05	C1galt1c1	59048	1.1023	2.47598	0.0242233	0.0652513	Gng4	14706	1.16108	-3.2978	0.00229173	0.0351345	Prc1	233406	1.4222	3.25414	0.00257643	0.0371628
			Orc5l	26429	1.156	-2.90361	0.00641138	0.09712	Gja1	14609	1.32776	2.96476	0.00548038	0.089346	3830406C13Rik	218734	1.17881	-6.64928	4.32165e-06	7.30528e-05	Alg5	66248	1.07686	2.47767	0.0241398	0.0650771	Pdhb	68263	1.23484	-3.29768	0.00229244	0.0351345	Slc16a9	66859	1.15264	3.2542	0.00257599	0.0371628
			Adcy9	11515	1.16263	-2.90349	0.00641331	0.09712	Ppl	19041	1.12322	2.9673	0.00544461	0.0888788	Bai3	210933	1.26994	-6.64	4.39733e-06	7.42112e-05	Hspa4	15525	1.06578	2.47903	0.024073	0.064914	Gnas	14683	1.30579	-3.29664	0.00229891	0.0351345	Mxra8	74761	1.15031	3.25505	0.00257013	0.0371628
			Dffa	13347	1.1925	-2.90332	0.00641608	0.09712	Rad51	19361	1.15903	2.97163	0.00538405	0.0882362	Htr3a	15561	1.12508	-6.63275	4.4574e-06	7.49811e-05	Zfp607	545938	1.1463	2.47971	0.0240398	0.0648413	Suclg1	56451	1.23895	-3.2961	0.00230225	0.0351345	Ccs	12460	1.20889	3.25571	0.00256562	0.0371628
			Rnf10	50849	1.10254	-2.90232	0.00643257	0.0972518	Cyb5r3	109754	1.16517	2.98149	0.00524866	0.0867001	2900055J20Rik	73001	1.39315	-6.60938	4.6568e-06	7.77057e-05	Gm2962	100040778	1.17912	2.48296	0.0238812	0.0644804	Dtx4	207521	1.17058	-3.2949	0.00230966	0.0351437	Hist1h2af	319173	1.15116	3.26125	0.00252783	0.0368114
			Uqcr10	66152	1.17148	-2.9002	0.00646751	0.0974262	Cybb	13058	1.21498	2.99037	0.00512956	0.0855247	Serbp1	66870	1.20352	-6.60589	4.68737e-06	7.80902e-05	Dnajc19	67713	1.06974	2.48315	0.0238719	0.0644721	Dab1	13131	1.18108	-3.29245	0.00232493	0.0352771	Tmem48	72787	1.21269	3.26202	0.00252265	0.0368114
			Parp1	11545	1.14043	-2.8991	0.00648558	0.0974631	Tmem37	170706	1.14408	2.99377	0.00508463	0.0850025	Zfp282	101095	1.18453	-6.60315	4.71154e-06	7.83671e-05	Klhdc5	232539	1.05728	2.48543	0.0237616	0.0642412	Sln	66402	1.19459	-3.29149	0.00233093	0.0353188	Lrrc48	74665	1.15837	3.263	0.00251602	0.0367875
			Dusp6	67603	1.44741	-2.89754	0.00651156	0.097736	Lamc2	16782	1.1828	2.99668	0.00504642	0.0844767	Ybx2	53422	1.10866	-6.59915	4.74697e-06	7.8631e-05	Akr1b3	11677	1.04836	2.48584	0.0237417	0.0642041	5730437N04Rik	70544	1.20783	-3.29011	0.00233955	0.0354	Nol3	78688	1.15996	3.26359	0.00251208	0.0367795
			Polb	18970	1.13761	-2.89693	0.00652165	0.0977699	Sema6d	214968	1.17991	2.99678	0.00504509	0.0844767	Ccdc56	52469	1.2623	-6.59602	4.77498e-06	7.89165e-05	Nupr1	56312	1.1578	2.48683	0.0236935	0.0641072	Srm	20810	1.17579	-3.28812	0.00235213	0.0355178	Ghr	14600	1.162	3.2639	0.00251001	0.0367795
			Gnas	14683	1.10711	-2.89445	0.00656313	0.0981561	Spint1	20732	1.15364	2.99753	0.00503532	0.0844767	Scml4	268297	1.20904	-6.58894	4.8388e-06	7.9844e-05	Polr1c	20016	1.07571	2.48765	0.0236543	0.0640344	Yrdc	230734	1.16536	-3.28784	0.00235389	0.0355178	Smc1a	24061	1.22577	3.26816	0.00248152	0.0364797
			Dctn2	69654	1.2118	-2.88991	0.00663942	0.0987789	Pla2g7	27226	1.26666	2.99776	0.0050323	0.0844767	Kcnq2	16536	1.50499	-6.57859	4.93381e-06	8.10253e-05	Adat3	100113398	1.06796	2.48826	0.0236247	0.0639877	Ppa2	74776	1.14732	-3.28331	0.00238268	0.0358167	Echdc2	52430	1.17336	3.26993	0.00246978	0.036443
			Cyb5b	66427	1.16766	-2.88962	0.00664432	0.0987789	Angpt1	11600	1.14235	2.99889	0.00501759	0.0844469	Bat2l	227723	1.20765	-6.56185	5.09154e-06	8.34835e-05	Sertad3	170742	1.06677	2.48898	0.0235903	0.0639111	Shisa2	219134	1.20766	-3.28317	0.0023836	0.0358167	Dhrs11	192970	1.1731	3.27179	0.00245744	0.0363952
			Tmem126a	66271	1.1721	-2.88433	0.00673457	0.0996535	Pon2	330260	1.16855	3.00036	0.0049985	0.084353	Rnd2	11858	1.27138	-6.54571	5.2486e-06	8.57877e-05	Ppargc1a	19017	1.24788	2.4892	0.0235796	0.0639111	Bdh1	71911	1.17854	-3.28117	0.00239644	0.0359296	Skap2	54353	1.16516	3.27443	0.00244016	0.0362648
			Pfdn2	18637	1.16997	-2.8835	0.00674869	0.0997369	Nlrx1	270151	1.11473	3.0028	0.00496704	0.0839548	Grm5	108071	1.48987	-6.54155	5.28984e-06	8.61903e-05	Gmfg	63986	1.05483	2.48926	0.0235766	0.0639111	Dcps	69305	1.17855	-3.28097	0.00239773	0.0359296	Ptgds	19215	1.21492	3.27869	0.00241245	0.0360009
			C78339	97863	1.17776	-2.88299	0.00675747	0.0997486	S100a1	20193	1.23582	3.01814	0.00477319	0.0815425	Gprin2	432839	1.23081	-6.53836	5.32177e-06	8.65746e-05	Fam110b	242297	1.0844	2.49129	0.0234792	0.063761	Gnb1	14688	1.19168	-3.27919	0.00240917	0.0360009	Tsen15	66637	1.17017	3.28001	0.00240391	0.0359724
			Hagh	14651	1.16135	-2.87802	0.00684358	0.100666	Itgax	16411	1.16755	3.02065	0.00474219	0.0811239	Wdr13	73447	1.19362	-6.53114	5.39467e-06	8.70898e-05	Rce1	19671	1.09543	2.49181	0.0234544	0.063726	Gnb4	14696	1.17718	-3.27816	0.00241585	0.0360021	Ubr5	70790	1.24942	3.28569	0.00236754	0.0356743
			Mfge8	17304	1.10923	-2.87801	0.00684379	0.100666	Bmp1	12153	1.10877	3.02776	0.00465522	0.0801854	Fam131b	76156	1.44947	-6.53081	5.398e-06	8.70898e-05	A330021E22Rik	207686	1.06626	2.49269	0.0234123	0.0636281	Cog5	238123	1.15578	-3.27705	0.00242305	0.0360599	Pmaip1	58801	1.15333	3.2936	0.00231778	0.0352179
			Snd1	56463	1.19014	-2.87528	0.00689137	0.101246	Inppl1	16332	1.11392	3.03167	0.00460816	0.0795117	1110008P14Rik	73737	1.33459	-6.53024	5.40378e-06	8.70898e-05	Ankrd40	71452	1.09427	2.49295	0.0234	0.0636115	Gpr45	93690	1.15158	-3.27238	0.00245356	0.0363952	Cdkn1c	12577	1.21231	3.2952	0.00230781	0.0351437
			Ddx47	67755	1.09699	-2.87475	0.00690062	0.101263	Fkbp10	14230	1.13937	3.0338	0.00458263	0.079263	Pdxp	57028	1.32446	-6.52845	5.42202e-06	8.71936e-05	Gm13212	433801	1.10476	2.49347	0.0233749	0.0635766	Lphn1	330814	1.19874	-3.27156	0.002459	0.0363952	H2afv	77605	1.18575	3.29604	0.00230257	0.0351345
			Nxph1	18231	1.10009	-2.87216	0.00694625	0.101694	Tep1	21745	1.20097	3.03509	0.00456734	0.0791726	Nin	18080	1.22668	-6.52796	5.42702e-06	8.71936e-05	Gtpbp8	66067	1.0524	2.49395	0.0233521	0.0635311	Pfdn2	18637	1.19853	-3.26994	0.00246971	0.036443	Rhbdf1	13650	1.17153	3.29693	0.00229711	0.0351345
			H2-Ke2	14976	1.12887	-2.87077	0.00697091	0.101935	Casp7	12369	1.16696	3.03547	0.00456273	0.0791726	Lsm6	78651	1.27449	-6.51954	5.51391e-06	8.84526e-05	Lgi1	56839	1.10551	2.49539	0.0232838	0.0633787	Rhou	69581	1.19408	-3.26955	0.0024723	0.036443	Caskin2	140721	1.1868	3.29766	0.00229258	0.0351345
			Strbp	20744	1.21407	-2.86895	0.0070031	0.102167	Ptprz1	19283	1.25689	3.03792	0.00453379	0.0789651	Amy2a5	109959	1.64855	-6.50778	5.63774e-06	9.01671e-05	Prnp	19122	1.09369	2.49603	0.0232532	0.0633118	Gnb5	14697	1.16305	-3.2684	0.00247993	0.0364797	Ptrf	19285	1.28485	3.2977	0.00229237	0.0351345
			Ddit4	74747	1.26844	-2.86768	0.00702576	0.102261	Atp6v0e	11974	1.16485	3.05595	0.00432542	0.0759717	Rimkla	194237	1.28439	-6.50315	5.68722e-06	9.07492e-05	Mycbp	56309	1.05116	2.49711	0.0232023	0.0632064	Trafd1	231712	1.15814	-3.26416	0.00250824	0.0367795	Nfic	18029	1.20091	3.30166	0.00226805	0.0350514
			Dlx1	13390	1.22441	-2.86767	0.00702594	0.102261	Ndp	17986	1.1489	3.05662	0.00431785	0.0759455	E130309F12Rik	272031	1.29687	-6.5027	5.69205e-06	9.07492e-05	Cd59b	333883	1.08807	2.49793	0.0231633	0.0631333	Fam117b	72750	1.19685	-3.26155	0.00252583	0.0368114	Nde1	67203	1.25736	3.30908	0.00222323	0.0345062
			2510006D16Rik	76799	1.11453	-2.86165	0.0071342	0.103595	Cxcl10	15945	1.21754	3.06919	0.00417827	0.0742223	Gjd2	14617	1.25455	-6.49917	5.7301e-06	9.12158e-05	Sec11c	66286	1.15805	2.49815	0.0231532	0.0631223	Rap2a	76108	1.20037	-3.25963	0.00253884	0.0369221	Ctsh	13036	1.2119	3.31318	0.00219881	0.0342412
			Thra	21833	1.10656	-2.8579	0.00720227	0.104341	Gpsm3	106512	1.14823	3.08144	0.00404631	0.072393	Atp1a2	98660	1.43805	-6.49337	5.79327e-06	9.20802e-05	Chst11	58250	1.06236	2.49835	0.0231434	0.0631122	Cnih3	72978	1.19525	-3.2545	0.00257394	0.0371628	Olfml1	244198	1.15299	3.31441	0.00219152	0.0342098
			Hspa4l	18415	1.16092	-2.85149	0.00732032	0.105683	Cr1l	12946	1.14971	3.088	0.00397729	0.071401	Mvd	192156	1.25143	-6.47082	6.04579e-06	9.59202e-05	Mbp	17196	1.06056	2.49968	0.023081	0.062999	Rnf167	70510	1.16881	-3.25371	0.00257937	0.0371628	RP23-480B19.10	665433	1.16999	3.32162	0.00214933	0.0337455
			Mcfd2	193813	1.14398	-2.85095	0.0073302	0.105704	Kif16b	16558	1.13472	3.08928	0.00396391	0.0713415	Lrrc4b	272381	1.33767	-6.46642	6.09635e-06	9.61611e-05	Fzd6	14368	1.05088	2.4999	0.0230704	0.062999	Gramd1a	52857	1.19977	-3.24735	0.00262364	0.0375019	Gnpda1	26384	1.14825	3.32829	0.00211104	0.0333373
			Atp6v1b2	11966	1.12531	-2.84398	0.00746078	0.107215	Gpr37l1	171469	1.16609	3.0934	0.00392136	0.0708682	2310057J16Rik	69697	1.26344	-6.45398	6.24182e-06	9.80088e-05	Fgfr2	14183	1.11598	2.50015	0.0230587	0.0629971	Lrp8	16975	1.19663	-3.24262	0.00265701	0.0379288	Trib3	228775	1.25677	3.33593	0.00206792	0.0328957
			Ero1lb	67475	1.1276	-2.84203	0.00749774	0.107423	Csf2ra	12982	1.12755	3.10751	0.00377853	0.0688207	Rasgef1a	70727	1.20955	-6.45239	6.26064e-06	9.81559e-05	Tmem214	68796	1.08509	2.50036	0.023049	0.0629873	Gm4983	245297	1.13842	-3.24082	0.00266976	0.0380234	0610031J06Rik	56700	1.20986	3.3362	0.00206641	0.0328957
			Rfwd2	26374	1.1483	-2.84193	0.00749956	0.107423	Zfp36l2	12193	1.14569	3.11273	0.00372701	0.0683211	Ccdc92	215707	1.20687	-6.45036	6.28475e-06	9.83189e-05	Gstt3	103140	1.07224	2.50047	0.0230436	0.0629873	Hsd17b12	56348	1.15746	-3.23923	0.00268116	0.0380234	Zmym4	67785	1.20099	3.34365	0.00202523	0.0325025
			Nudt16l1	66911	1.14388	-2.84095	0.00751822	0.107423	Il1a	16175	1.16847	3.11446	0.00371004	0.068163	Aacs	78894	1.25629	-6.43455	6.47613e-06	0.000100903	Tmem59l	67937	1.16869	2.50423	0.0228677	0.0625907	Hrh3	99296	1.15909	-3.23412	0.00271796	0.0384448	Ly96	17087	1.14746	3.35144	0.00198303	0.031981
			Fut8	53618	1.17664	-2.82884	0.00775175	0.109763	Timp2	21858	1.22023	3.13145	0.00354757	0.0660239	Tuba1a	22142	1.29189	-6.43151	6.51363e-06	0.000101054	Rit1	19769	1.08571	2.50586	0.0227914	0.0624148	Pak1	18479	1.23828	-3.23085	0.00274178	0.0386809	Hsd3b7	101502	1.21792	3.35229	0.00197846	0.031981
			Fgf9	14180	1.14688	-2.82812	0.00776591	0.10979	Stk10	20868	1.16009	3.15022	0.00337587	0.0634594	Camk2b	12323	1.50142	-6.41826	6.67967e-06	0.000103321	Tmem167b	67495	1.095	2.50619	0.0227762	0.0623897	Xylt1	233781	1.16956	-3.22929	0.00275323	0.0386914	Elk3	13713	1.18955	3.36028	0.00193613	0.0314521
			Laptm4b	114128	1.17328	-2.82596	0.00780819	0.109931	Gfm2	320806	1.18145	3.15769	0.00330977	0.0625302	Gpr83	14608	1.19314	-6.41659	6.70085e-06	0.000103494	1110049F12Rik	66193	1.10071	2.50702	0.0227377	0.0623334	Atp2a2	11938	1.27243	-3.22797	0.00276292	0.0387774	Fam179b	328108	1.12641	3.37105	0.00188046	0.0308641
			Ctnna2	12386	1.17727	-2.82463	0.00783449	0.110177	Apoc1	11812	1.17885	3.16235	0.00326917	0.0619845	Osbpl1a	64291	1.43955	-6.40129	6.89872e-06	0.000105763	Cadps	27062	1.21409	2.5088	0.0226549	0.0621393	Uap1	107652	1.17861	-3.22657	0.00277326	0.0388723	Chrnb1	11443	1.19379	3.37649	0.00185292	0.0304581
			Lsm7	66094	1.19081	-2.82344	0.00785805	0.110384	Cdc42ep4	56699	1.13777	3.16452	0.0032504	0.0617823	Zmym3	56364	1.25171	-6.3919	7.0232e-06	0.000106882	1600014C10Rik	72244	1.08489	2.50932	0.0226311	0.0620905	Mrpl15	27395	1.15714	-3.22193	0.00280775	0.0391533	Zfp36	22695	1.2388	3.3855	0.00180815	0.0300256
			Xpnpep1	170750	1.10475	-2.82236	0.00787953	0.110561	Hfe	15216	1.13811	3.16664	0.00323217	0.0615295	Kcnh3	16512	1.47845	-6.3873	7.08488e-06	0.000107663	Ifi27l1	52668	1.1832	2.5096	0.0226182	0.0620714	Atp6ap2	70495	1.31992	-3.21963	0.00282498	0.0392925	Cenpl	70454	1.15866	3.38971	0.00178758	0.0297903
			Fbxo9	71538	1.18674	-2.82089	0.00790877	0.110723	Tln1	21894	1.15422	3.18013	0.00311853	0.0597305	Rxrg	20183	1.14156	-6.38653	7.09533e-06	0.000107664	Dexi	58239	1.06645	2.51228	0.0224943	0.0618037	Crhr1	12921	1.18832	-3.21604	0.00285217	0.03962	Zfp292	30046	1.16156	3.39408	0.0017665	0.0294842
			Abce1	24015	1.15877	-2.81738	0.00797907	0.111345	Ptpn18	19253	1.14123	3.18912	0.00304488	0.0589861	Limk1	16885	1.27009	-6.38279	7.14607e-06	0.000108118	6530401N04Rik	328092	1.06475	2.51282	0.0224699	0.0617952	Nudt9	74167	1.14826	-3.20868	0.00290854	0.0403016	Gm3308	100041388	1.27559	3.40609	0.00170968	0.0288465
			Tmem199	195040	1.10494	-2.81051	0.00811812	0.112672	D17H6S56E-5	110956	1.15402	3.18991	0.00303854	0.0589861	Map2k6	26399	1.18013	-6.36567	7.38312e-06	0.000110817	Tmem57	66146	1.1322	2.51337	0.0224443	0.0617412	Polr2e	66420	1.15053	-3.20867	0.00290867	0.0403016	Carhsp1	52502	1.14203	3.40807	0.00170053	0.0287368
			Mrps24	64660	1.13574	-2.81041	0.00812017	0.112672	Ms4a6c	73656	1.19918	3.20229	0.00294005	0.0577285	A530017D24Rik	103880	1.13656	-6.36453	7.39921e-06	0.000110817	Cyp20a1	77951	1.07603	2.51535	0.0223538	0.0615413	Chmp4b	75608	1.19174	-3.20475	0.00293911	0.0406714	Pqlc3	217430	1.18777	3.41165	0.00168399	0.0285017
			Chgb	12653	1.20775	-2.80772	0.00817526	0.11331	Cyp1b1	13078	1.13832	3.20527	0.00291677	0.057452	Bcl11b	58208	1.33671	-6.36194	7.43588e-06	0.000111138	Lrrc28	67867	1.09717	2.51793	0.0222363	0.0612502	Rasgef1a	70727	1.17003	-3.20067	0.00297114	0.0410026	Fas	14102	1.2378	3.41354	0.00167539	0.0284449
			Capn5	12337	1.12594	-2.8072	0.00818609	0.113335	Gpr65	14744	1.1502	3.2242	0.00277315	0.0553366	Socs2	216233	1.40742	-6.36138	7.44385e-06	0.000111138	Ntm	235106	1.21712	2.51804	0.022231	0.0612502	Lhpp	76429	1.13903	-3.20026	0.00297438	0.0410026	Pus3	67049	1.25225	3.41952	0.0016483	0.0280729
			Trpc1	22063	1.16673	-2.80399	0.0082523	0.113896	Tmem176a	66058	1.16856	3.22878	0.00273938	0.0549107	Ramp2	54409	1.29165	-6.3604	7.45778e-06	0.000111138	Sdf2	20316	1.09161	2.51967	0.0221571	0.0610806	Pcdhgc3	93706	1.1629	-3.19214	0.00303925	0.041685	Nqo2	18105	1.20369	3.42244	0.00163522	0.0280177
			Baiap2	108100	1.14825	-2.80342	0.00826415	0.113896	Edem1	192193	1.19632	3.22943	0.00273466	0.0549042	Dbndd1	72185	1.33157	-6.36	7.46347e-06	0.000111138	Tcf12	21406	1.07564	2.52134	0.0220815	0.060937	Csrnp3	77771	1.19928	-3.19139	0.00304527	0.0417148	Mcm2	17216	1.17658	3.42797	0.00161072	0.0276498
			Rasal1	19415	1.10742	-2.79713	0.00839584	0.114964	Ccl2	20296	1.18341	3.23059	0.00272618	0.054822	Nbea	26422	1.37293	-6.34789	7.63809e-06	0.000113413	Mcart6	67062	1.06231	2.52329	0.0219938	0.0607271	Rasl10b	276952	1.20701	-3.18766	0.00307558	0.0420712	Cpped1	223978	1.22094	3.4368	0.00157239	0.027207
			Dad1	13135	1.13817	-2.79372	0.00846796	0.115825	Gfpt2	14584	1.1743	3.24479	0.00262454	0.0532931	Arrb1	109689	1.18022	-6.34511	7.67875e-06	0.000113854	Nxph1	18231	1.14496	2.5239	0.0219665	0.0606971	Pip4k2b	108083	1.15384	-3.18708	0.00308032	0.0420712	Anxa6	11749	1.23761	3.43713	0.00157097	0.027207
			D17Wsu92e	224647	1.17627	-2.79186	0.0085075	0.116111	Wipf1	215280	1.23424	3.25086	0.00258224	0.0526053	Clec2l	665180	1.26098	-6.34388	7.69675e-06	0.000113958	Mrpl1	94061	1.06259	2.52406	0.021959	0.0606958	Gnai1	14677	1.2519	-3.1844	0.00310231	0.0420712	Tmc6	217353	1.2003	3.43957	0.00156054	0.0270885
			Ndufb10	68342	1.15626	-2.79127	0.00852028	0.116159	Sox6	20679	1.15418	3.26944	0.00245666	0.0510318	Tshz3	243931	1.20928	-6.33876	7.77249e-06	0.000114916	Arfip1	99889	1.11817	2.52484	0.0219239	0.0606471	Fam100a	207740	1.18883	-3.17483	0.003182	0.0426719	Ubtf	21429	1.1801	3.44468	0.00153887	0.0267981
			Ruvbl1	56505	1.1581	-2.78161	0.00872898	0.117982	Renbp	19703	1.16179	3.27106	0.00244598	0.0509091	Frat1	14296	1.11122	-6.33542	7.82224e-06	0.000115323	Fbxo27	233040	1.06865	2.52585	0.0218789	0.060555	Usp11	236733	1.19141	-3.17279	0.0031992	0.0427668	Fnip1	216742	1.20063	3.44999	0.0015167	0.0264545
			Auh	11992	1.099	-2.78158	0.00872959	0.117982	Cmtm7	102545	1.16115	3.29891	0.00226937	0.0478714	Nrxn2	18190	1.43752	-6.333	7.85855e-06	0.000115693	Vegfc	22341	1.08211	2.52639	0.0218544	0.0605034	Clec2l	665180	1.15432	-3.16627	0.00325495	0.0433288	Foxm1	14235	1.17149	3.45146	0.00151063	0.0263911
			Rangap1	19387	1.13398	-2.77804	0.00880735	0.118904	Yif1a	68090	1.13335	3.32309	0.00212597	0.0453832	Mgat4b	103534	1.46096	-6.31536	8.12831e-06	0.00011899	Fam160a2	74349	1.14268	2.52679	0.0218367	0.0604866	Naa10	56292	1.14613	-3.1629	0.00328408	0.0436095	Pif1	208084	1.20774	3.45715	0.0014873	0.0260254
			Plk2	20620	1.14702	-2.77619	0.00884812	0.11924	Ptx3	19288	1.18886	3.3287	0.00209394	0.0449297	Negr1	320840	1.27476	-6.31185	8.18314e-06	0.000119624	1500002C15Rik	68946	1.04829	2.52694	0.0218299	0.060484	Kcnq2	16536	1.22529	-3.15867	0.00332094	0.0439283	Rras	20130	1.30755	3.46243	0.00146594	0.0257894
			Nampt	59027	1.16973	-2.77429	0.00889027	0.119255	Bag3	29810	1.16279	3.32882	0.00209327	0.0449297	Tnfrsf19	29820	1.22766	-6.29684	8.42182e-06	0.000122423	Pafah2	100163	1.06588	2.52784	0.0217898	0.0604211	Adh5	11532	1.30251	-3.15829	0.00332428	0.0439283	Tnrc6a	233833	1.20847	3.46382	0.00146036	0.0257617
			Drap1	66556	1.18739	-2.7694	0.0089997	0.12033	Lgi4	243914	1.14468	3.34034	0.00202899	0.0439135	Cntn2	21367	1.23812	-6.29555	8.44272e-06	0.000122526	Mgmt	17314	1.10412	2.52879	0.0217475	0.060324	Larp1	73158	1.17058	-3.15443	0.00335839	0.0442174	Zyx	22793	1.2014	3.46715	0.00144711	0.0256225
			Fam189b	68521	1.15363	-2.7644	0.0091129	0.121453	Irf9	16391	1.16039	3.34111	0.00202478	0.0438983	Dguok	27369	1.25313	-6.29494	8.4525e-06	0.000122526	Thoc3	73666	1.09082	2.52918	0.0217302	0.0603043	Ankra2	68558	1.16917	-3.15337	0.00336786	0.0442883	Cybrd1	73649	1.19167	3.46914	0.00143923	0.0255971
			Pla2g12a	66350	1.20013	-2.76221	0.00916274	0.121988	Cd86	12524	1.12981	3.34383	0.00200992	0.0436519	Ralgds	19730	1.18795	-6.2915	8.50852e-06	0.000122994	Nup98	269966	1.07398	2.52941	0.02172	0.060292	Rnf11	29864	1.17947	-3.15284	0.00337251	0.0442958	B9d1	27078	1.21663	3.4698	0.00143663	0.0255928
			Actn1	109711	1.23076	-2.75864	0.00924481	0.122688	Stom	13830	1.11169	3.35247	0.0019634	0.0429403	Tppp3	67971	1.44213	-6.28456	8.62258e-06	0.000123953	Fam188a	66960	1.06445	2.53136	0.0216333	0.0600835	Adarb1	110532	1.1707	-3.15138	0.00338555	0.0444133	Hexa	15211	1.1995	3.4707	0.0014331	0.0255928
			Arpc1a	56443	1.15546	-2.75674	0.00928864	0.123008	St3gal6	54613	1.18191	3.36344	0.00190578	0.0421976	Ncdn	26562	1.29379	-6.26508	8.95108e-06	0.000127966	Nrcam	319504	1.13989	2.53281	0.0215693	0.0599218	Dnajb6	23950	1.28808	-3.1472	0.00342314	0.0448522	Cdca8	52276	1.17375	3.47267	0.00142537	0.0255179
			Gdi1	14567	1.14216	-2.75415	0.00934872	0.123068	Runx1	12394	1.16793	3.37785	0.0018326	0.0411611	Enho	69638	1.24958	-6.25618	9.10558e-06	0.000129996	Zfp652	268469	1.06545	2.53327	0.0215488	0.0598962	Dbc1	56710	1.21007	-3.14299	0.00346134	0.0451891	Rasl12	70784	1.16357	3.48247	0.00138758	0.0250726
			Fezf2	54713	1.13619	-2.75401	0.00935218	0.123068	Stat3	20848	1.13638	3.37916	0.00182607	0.0410883	Fbxl19	233902	1.21591	-6.2451	9.30164e-06	0.00013243	Atmin	234776	1.08177	2.53333	0.0215464	0.0598962	Pdp2	382051	1.20077	-3.14197	0.0034707	0.0452464	Gria3	53623	1.22105	3.4862	0.00137344	0.0248756
			6720456B07Rik	101314	1.12369	-2.75311	0.00937317	0.123068	Vcam1	22329	1.31794	3.39864	0.00173172	0.0391062	Csnk1e	27373	1.18175	-6.22325	9.70131e-06	0.000137116	Spred2	114716	1.0963	2.53365	0.0215322	0.0598828	Gosr2	56494	1.17076	-3.1416	0.00347408	0.0452464	Zfp148	22661	1.2162	3.487	0.00137043	0.0248756
			Psmd8	57296	1.14331	-2.75285	0.00937926	0.123068	Ifnar2	15976	1.17211	3.40304	0.00171107	0.0388505	Tmem169	271711	1.19091	-6.22279	9.71004e-06	0.000137116	Tomm34	67145	1.11789	2.53548	0.0214517	0.059675	Cops7a	26894	1.14459	-3.14039	0.0034852	0.0453368	Pja2	224938	1.26065	3.48874	0.00136392	0.0248275
			0610010O12Rik	66060	1.1254	-2.75276	0.00938128	0.123068	Rhoc	11853	1.12568	3.40699	0.00169272	0.0385743	Ndrg1	17988	1.31577	-6.21456	9.86529e-06	0.000139119	Fam98a	72722	1.07811	2.53563	0.0214448	0.059675	Tmsb10	19240	1.15549	-3.13936	0.00349464	0.0453797	Tspan18	241556	1.18252	3.49029	0.00135814	0.0247638
			Tnfrsf21	94185	1.14447	-2.74974	0.00945219	0.123601	Dock2	94176	1.18218	3.42226	0.00162358	0.0375469	Rab9b	319642	1.31688	-6.20464	1.00559e-05	0.000141231	Smarce1	57376	1.0719	2.5374	0.0213674	0.0594884	Dyrk3	226419	1.14823	-3.13912	0.00349689	0.0453797	Mfsd2a	76574	1.19944	3.49498	0.00134074	0.0245636
			Sema7a	20361	1.1454	-2.74202	0.00963538	0.125602	Mobkl1b	232157	1.19088	3.43993	0.00154696	0.0359747	B4galt6	56386	1.31556	-6.20356	1.00768e-05	0.000141269	Nenf	66208	1.13608	2.53783	0.0213485	0.0594516	Btbd9	224671	1.18554	-3.13215	0.00356166	0.0460554	Kirrel	170643	1.19532	3.49677	0.00133416	0.0244911
			Ncbp2	68092	1.21062	-2.74128	0.00965322	0.125703	Gp49a	14727	1.25004	3.44059	0.00154418	0.0359747	Mdga1	74762	1.18946	-6.20098	1.0127e-05	0.000141465	AU042651	328258	1.07521	2.53926	0.0212859	0.0593011	Dap3	65111	1.20045	-3.12864	0.00359473	0.046312	Skiv2l2	72198	1.20771	3.5036	0.00130933	0.0241397
			Bet1l	54399	1.13598	-2.73995	0.00968521	0.125989	Igfbp6	16012	1.18179	3.44627	0.00152031	0.0355537	Adarb1	110532	1.25953	-6.19934	1.01591e-05	0.000141722	Gm11818	208820	1.09173	2.54055	0.02123	0.059201	Asb1	65247	1.18115	-3.12855	0.00359563	0.046312	Lamp2	16784	1.35476	3.50378	0.0013087	0.0241397
			Myadm	50918	1.13167	-2.73774	0.00973866	0.126552	Btk	12229	1.18099	3.45594	0.00148054	0.0348848	Ipmk	69718	1.15795	-6.19756	1.01941e-05	0.000141829	Morf4l1	21761	1.13133	2.54131	0.0211967	0.0591241	2310046A06Rik	69642	1.17334	-3.12779	0.00360285	0.046312	Cops2	12848	1.3032	3.50685	0.00129769	0.0241072
			Mrps10	64657	1.12879	-2.73709	0.0097542	0.126577	Rab3il1	74760	1.20885	3.4705	0.00142251	0.0337085	H3f3a	15078	1.17508	-6.19259	1.02925e-05	0.000142815	Setbp1	240427	1.1377	2.54182	0.0211748	0.0590946	Gpsm1	67839	1.1857	-3.12642	0.00361584	0.046424	Rps15a	267019	1.25963	3.51056	0.00128452	0.0239607
			Ppp5c	19060	1.14858	-2.73682	0.00976083	0.126577	Scrg1	20284	1.21594	3.48064	0.00138343	0.0328446	Ppp1r13b	21981	1.30394	-6.18663	1.04117e-05	0.000144277	Nudt9	74167	1.08333	2.542	0.0211669	0.0590885	Gpr27	14761	1.18102	-3.12206	0.00365757	0.0468488	Zfp37	22696	1.20052	3.51767	0.00125961	0.0236427
			Mtor	56717	1.11341	-2.73587	0.00978394	0.126745	Tcf25	66855	1.17303	3.49858	0.00131676	0.0315617	Marcksl1	17357	1.311	-6.18076	1.05304e-05	0.000145727	Ube2h	22214	1.13799	2.54252	0.0211444	0.0590416	Ank1	11733	1.165	-3.12	0.00367741	0.0469507	Snx33	235406	1.17834	3.51992	0.00125184	0.0235377
			Psmb5	19173	1.14922	-2.73386	0.00983288	0.127115	Cpt1a	12894	1.20939	3.50386	0.00129774	0.0311657	Akap7	432442	1.52285	-6.17726	1.06019e-05	0.00014626	Serping1	12258	1.06541	2.54506	0.0210345	0.0588535	Agfg2	231801	1.1532	-3.11793	0.00369751	0.0470072	Agtrap	11610	1.2681	3.52398	0.00123792	0.0233975
			Ewsr1	14030	1.14026	-2.73059	0.00991292	0.127329	Shisa5	66940	1.14849	3.50659	0.00128799	0.0309912	Ccdc74a	72315	1.23939	-6.17232	1.07037e-05	0.000147144	Trub2	227682	1.10743	2.54561	0.0210109	0.0588112	Sec61a2	57743	1.18596	-3.1172	0.0037046	0.0470072	Igfbp3	16009	1.33765	3.52454	0.001236	0.0233975
			Nedd4l	83814	1.11546	-2.72707	0.00999999	0.128082	Myo1f	17916	1.15742	3.5083	0.00128193	0.030905	Fam107a	268709	1.58701	-6.15256	1.11208e-05	0.000151275	Adnp2	240442	1.10428	2.54839	0.0208913	0.0584923	Ube2d3	66105	1.23102	-3.11525	0.00372366	0.0471388	Srxn1	76650	1.24152	3.53485	0.00120136	0.0228259
			Apba2	11784	1.14465	-2.72427	0.0100697	0.128579	Slc1a2	20511	1.21345	3.51838	0.00124678	0.0302831	Eif1b	68969	1.34078	-6.14445	1.12969e-05	0.000153282	Gm4909	236831	1.11135	2.5489	0.0208694	0.0584468	Pmm1	29858	1.15721	-3.11429	0.00373298	0.0472018	Efemp2	58859	1.27027	3.53491	0.00120117	0.0228259
			Itpr1	16438	1.25705	-2.72278	0.0101069	0.12879	Crtap	56693	1.20584	3.52384	0.00122812	0.0300226	D16H22S680E	27883	1.25791	-6.12641	1.16991e-05	0.000158312	Eef1d	66656	1.08637	2.54924	0.0208548	0.0584374	Pycr1	209027	1.14659	-3.11246	0.00375096	0.0473739	Nudt7	67528	1.14443	3.53516	0.00120035	0.0228259
			Rnd2	11858	1.14586	-2.71347	0.0103427	0.13126	Smoc1	64075	1.14574	3.52783	0.00121466	0.0298009	Mapk11	19094	1.16525	-6.1205	1.18339e-05	0.00015972	Dpy19l4	381510	1.06232	2.54928	0.0208532	0.0584374	Pcbp3	59093	1.20006	-3.11066	0.00376879	0.0474885	Gm7204	637273	1.18421	3.538	0.00119096	0.0227799
			Resp18	19711	1.12921	-2.70951	0.0104447	0.132112	Prkd1	18760	1.22292	3.52809	0.00121377	0.0298009	Agap2	216439	1.21199	-6.1147	1.1968e-05	0.00016111	Itprip	414801	1.15746	2.55015	0.0208162	0.0583765	Galntl1	108760	1.14284	-3.11013	0.00377406	0.0474998	Il11ra1	16157	1.23396	3.53915	0.0011872	0.0227561
			Wfs1	22393	1.20872	-2.70685	0.0105135	0.132619	Pros1	19128	1.32815	3.53109	0.00120376	0.0297582	Aldoc	11676	1.35649	-6.11226	1.20248e-05	0.000161665	Gm889	380755	1.09552	2.55183	0.0207445	0.058207	Cd200	17470	1.26833	-3.10777	0.00379748	0.0475737	S100a13	20196	1.2819	3.54004	0.00118428	0.0227403
			Dda1	66498	1.0961	-2.70579	0.0105409	0.132674	Plp2	18824	1.19524	3.54188	0.00116838	0.0290651	Mgat3	17309	1.21464	-6.09581	1.24153e-05	0.000166484	LOC100046855	100046855	1.13994	2.55198	0.0207378	0.0582037	Arhgap20	244867	1.22553	-3.10704	0.00380483	0.0476108	Fzd5	14367	1.192	3.54057	0.00118257	0.0227403
			Chchd10	103172	1.14735	-2.70534	0.0105527	0.132674	Rac2	19354	1.1883	3.54948	0.00114405	0.0287461	Bahcc1	268515	1.25701	-6.09414	1.24557e-05	0.000166687	Zfyve20	78287	1.07421	2.55311	0.0206898	0.0580848	Etl4	208618	1.14919	-3.10532	0.00382205	0.047729	St3gal6	54613	1.16928	3.54118	0.00118057	0.0227403
			Ube2b	22210	1.18148	-2.70482	0.0105664	0.132674	Ptger4	19219	1.19922	3.55539	0.00112547	0.0283936	Abi2	329165	1.19459	-6.08885	1.25846e-05	0.000168102	Gpi1	14751	1.09726	2.55324	0.0206843	0.0580848	Robld3	83409	1.21224	-3.10475	0.00382771	0.047729	Rassf10	78748	1.16638	3.54162	0.00117913	0.0227403
			Lamb1-1	16777	1.14163	-2.69875	0.0107259	0.134484	Il6ra	16194	1.17375	3.55904	0.00111413	0.0281773	Mpv17l	93734	1.19875	-6.07241	1.29936e-05	0.000172755	Nqo2	18105	1.06698	2.5544	0.0206351	0.0579625	Bnip1	224630	1.13645	-3.10473	0.00382788	0.047729	Htra3	78558	1.20697	3.54548	0.00116662	0.0226417
			Ssbp4	76900	1.16281	-2.6976	0.0107565	0.134732	Itpkb	320404	1.13249	3.56368	0.00109988	0.0279849	Csmd2	329942	1.38867	-6.07218	1.29995e-05	0.000172755	Nol3	78688	1.04672	2.55514	0.0206038	0.0578904	St6galnac6	50935	1.15564	-3.10433	0.00383196	0.047729	Itga5	16402	1.17897	3.54758	0.00115989	0.0225513
			Suds3	71954	1.09467	-2.69522	0.0108197	0.135387	Sdc4	20971	1.28376	3.56584	0.00109331	0.0279711	4930455F23Rik	74895	1.18757	-6.05702	1.33892e-05	0.000176802	Ccng1	12450	1.1291	2.55595	0.0205697	0.0578101	Nosip	66394	1.15766	-3.1039	0.00383627	0.047729	Igsf11	207683	1.15997	3.54962	0.00115338	0.022465
			Sec23a	20334	1.15542	-2.68947	0.0109744	0.136852	Mx2	17858	1.27569	3.58701	0.00103089	0.026718	Spnb1	20741	1.32032	-6.04945	1.35884e-05	0.000179204	Prkar1a	19084	1.15989	2.56124	0.0203473	0.0572626	Rpl24	68193	1.15426	-3.10082	0.00386735	0.0480199	Tmem63c	217733	1.14327	3.55092	0.00114924	0.0224247
			Nsf	18195	1.13353	-2.68764	0.0110238	0.137253	Rhog	56212	1.13241	3.59377	0.0010117	0.0265421	Cacna1g	12291	1.24434	-6.0387	1.38764e-05	0.000182399	Fis1	66437	1.07767	2.5614	0.0203407	0.0572597	App	11820	1.31635	-3.10048	0.00387083	0.0480199	Fos	14281	1.28145	3.55275	0.00114344	0.022392
			Rit2	19762	1.2029	-2.68613	0.011065	0.137629	Cma1	17228	1.18143	3.61137	0.000963341	0.0253802	Dab2ip	69601	1.12929	-6.03779	1.39009e-05	0.000182399	Samd9l	209086	1.11545	2.56431	0.0202193	0.0569643	Scd2	20250	1.33703	-3.09841	0.00389191	0.0481472	Col16a1	107581	1.31502	3.55395	0.00113964	0.022358
			Tspan33	232670	1.13566	-2.68159	0.0111892	0.139036	Tnfrsf1b	21938	1.20991	3.62103	0.000937733	0.0249607	Prox1	19130	1.09242	-6.02792	1.41714e-05	0.000185039	Txn1	22166	1.18038	2.56431	0.0202193	0.0569643	LOC100048372	100048372	1.25465	-3.09616	0.00391498	0.0483265	Cox4nb	18117	1.26107	3.55989	0.00112111	0.0221144
			B3gat3	72727	1.15217	-2.67791	0.0112911	0.139745	Ppp1r3c	53412	1.14593	3.64171	0.000885146	0.0238226	Bcl11a	14025	1.21449	-6.01794	1.44504e-05	0.000188182	Recql4	79456	1.05412	2.56511	0.0201865	0.056918	Vps33b	233405	1.15406	-3.09026	0.00397593	0.0489613	Cited1	12705	1.17834	3.5605	0.00111922	0.0221144
			Mia3	338366	1.1348	-2.67356	0.0114125	0.140969	Dab2	13132	1.21551	3.65024	0.00086429	0.023362	Smug1	71726	1.15669	-6.0135	1.45764e-05	0.000189584	Tnfaip8	106869	1.12988	2.56549	0.0201707	0.056889	Rspo3	72780	1.18785	-3.08835	0.00399587	0.049151	2310001H12Rik	69504	1.21858	3.563	0.00111148	0.0220045
			Uqcrh	66576	1.16043	-2.67107	0.0114826	0.141415	Entpd2	12496	1.1692	3.65049	0.000863695	0.023362	Ablim2	231148	1.17518	-6.00493	1.48229e-05	0.00019206	Epha2	13836	1.05355	2.56596	0.0201512	0.056876	Prkce	18754	1.2596	-3.08751	0.00400462	0.0492028	Rhod	11854	1.22126	3.5631	0.00111118	0.0220045
			Sdccag3	68112	1.13541	-2.66833	0.0115599	0.141947	Irgm2	54396	1.20418	3.6527	0.000858367	0.0233028	Ptpro	19277	1.28092	-5.98948	1.52779e-05	0.000196736	Gzmm	16904	1.10298	2.56611	0.0201449	0.056876	Napg	108123	1.13546	-3.08064	0.00407732	0.0499264	Slc35d1	242585	1.13671	3.56466	0.00110639	0.0219839
			AI464131	329828	1.11862	-2.66371	0.0116918	0.143144	Ppfia4	68507	1.15108	3.65873	0.000844016	0.0230133	Fst	14313	1.18564	-5.9767	1.56653e-05	0.000201226	Txnl4a	27366	1.09354	2.56633	0.0201356	0.056876	Nnmt	18113	1.1669	-3.07855	0.00409965	0.0501432	Cox8b	12869	1.16638	3.56776	0.00109695	0.0218765
			Fam102a	98952	1.09132	-2.65351	0.0119877	0.145909	Cst3	13010	1.34148	3.66312	0.000833698	0.0228316	Mum1	68114	1.25531	-5.95673	1.62908e-05	0.000207974	Eno3	13808	1.03989	2.56656	0.0201263	0.056876	Acvr1b	11479	1.18805	-3.07202	0.00417022	0.0507765	Tst	22117	1.23556	3.58384	0.00104918	0.021001
			Dync1h1	13424	1.14908	-2.65206	0.0120305	0.146144	Vamp8	22320	1.17447	3.66611	0.000826762	0.0226914	Psd2	74002	1.27909	-5.94305	1.67344e-05	0.000212851	Tmem48	72787	1.09662	2.56746	0.020089	0.0568131	Tcf25	66855	1.16581	-3.0716	0.00417482	0.0507765	Plekhb1	27276	1.17337	3.5901	0.00103112	0.0206776
			Man1b1	227619	1.16925	-2.64774	0.0121581	0.147408	Adcy7	11513	1.171	3.67625	0.000803606	0.0222023	D19Bwg1357e	52874	1.21449	-5.94088	1.6806e-05	0.000213499	Fhdc1	229474	1.13067	2.56846	0.0200479	0.0567278	Myl12b	67938	1.20979	-3.06998	0.00419255	0.050935	Vwa5a	67776	1.20969	3.59451	0.00101858	0.0205783
			Utp3	65961	1.10182	-2.63834	0.0124406	0.150105	Myo6	17920	1.25024	3.68244	0.000789765	0.0219202	Plvap	84094	1.22381	-5.93057	1.715e-05	0.000217338	Casp4	12363	1.04074	2.56851	0.0200456	0.0567278	Lancl1	14768	1.1293	-3.064	0.00425845	0.0515923	Slc7a11	26570	1.23939	3.60159	0.000998776	0.0202537
			Pdgfa	18590	1.13428	-2.63644	0.0124984	0.150512	Emp3	13732	1.1855	3.69627	0.000759724	0.0212247	Rgs6	50779	1.15419	-5.92267	1.74186e-05	0.000220135	Slc39a6	106957	1.25253	2.56907	0.0200227	0.0566873	Hspb3	56534	1.16269	-3.06362	0.00426265	0.0515923	Odc1	18263	1.15065	3.60936	0.000977439	0.0199703
			Sc5d	235293	1.25293	-2.63406	0.0125714	0.150839	Gna13	14674	1.32849	3.70675	0.000737676	0.0207948	Daam1	208846	1.25684	-5.92221	1.74343e-05	0.000220135	Irx3	16373	1.04841	2.56919	0.0200176	0.0566873	Bex4	406217	1.18003	-3.06296	0.00427007	0.0515923	Cdt1	67177	1.21236	3.61428	0.000964183	0.0197439
			Ube2k	53323	1.11758	-2.63201	0.0126344	0.150839	EG214403	214403	1.24475	3.72596	0.000698884	0.019982	Nkain1	67149	1.16612	-5.90399	1.8071e-05	0.000227068	Abcf3	27406	1.07364	2.56928	0.0200142	0.0566873	Arl6ip5	65106	1.29307	-3.06293	0.00427043	0.0515923	Traf1	22029	1.18331	3.61545	0.000961046	0.0197439
			Atp5l	27425	1.12879	-2.6307	0.0126748	0.150985	Arhgdib	11857	1.18083	3.72699	0.000696862	0.019982	Sfrp1	20377	1.41864	-5.90013	1.8209e-05	0.000228075	Sod2	20656	1.09979	2.57165	0.0199165	0.0564917	C1qa	12259	1.18223	-3.05993	0.00430388	0.0518809	Lipa	16889	1.22339	3.62001	0.000948929	0.0196094
			2700029M09Rik	72612	1.16777	-2.63015	0.0126919	0.150985	Nat2	17961	1.19073	3.76052	0.000634001	0.0187173	Ccdc39	51938	1.11727	-5.89929	1.82392e-05	0.000228078	Hsd17b14	66065	1.0515	2.57307	0.0198586	0.0563611	Gdf10	14560	1.21563	-3.05322	0.00437987	0.0526601	Fam83e	73813	1.1669	3.6206	0.000947378	0.0196094
			Gnb5	14697	1.1791	-2.62983	0.0127016	0.150985	Spata13	219140	1.24075	3.78078	0.000598738	0.017845	Runx1t1	12395	1.33896	-5.89351	1.84479e-05	0.000229596	Bmpr1a	12166	1.12457	2.57309	0.019858	0.0563611	Elmo2	140579	1.14015	-3.05294	0.00438308	0.0526601	Casp1	12362	1.24181	3.62321	0.000940544	0.0195105
			Top1	21969	1.14667	-2.62305	0.0129133	0.153145	Spp1	20750	1.64752	3.78947	0.000584192	0.017495	Zfp41	22701	1.19503	-5.88698	1.8687e-05	0.000232	Gtse1	29870	1.08646	2.57545	0.0197618	0.056194	Has3	15118	1.18266	-3.0513	0.00440186	0.0527178	Gadd45b	17873	1.2851	3.62801	0.000928057	0.0192883
			Ramp2	54409	1.09594	-2.6225	0.0129304	0.153202	Ccr5	12774	1.3162	3.80331	0.000561757	0.016986	Atxn7l3	217218	1.16451	-5.87961	1.89607e-05	0.000235118	Ttc39c	72747	1.07639	2.57635	0.019725	0.0561201	Ubqln1	56085	1.1521	-3.05058	0.00441006	0.0527178	Atp6v0e	11974	1.1859	3.64177	0.000893177	0.0187429
			Rfng	19719	1.11267	-2.62165	0.0129575	0.153311	S100a13	20196	1.19173	3.80499	0.000559078	0.016946	Dgkz	104418	1.23229	-5.8747	1.91453e-05	0.000237124	Taf6	21343	1.06382	2.57647	0.0197201	0.0561201	AI118078	244886	1.21157	-3.0498	0.00441909	0.0527178	Akr1b10	67861	1.18531	3.64485	0.000885526	0.0187272
			Aamp	227290	1.09915	-2.62143	0.0129642	0.153311	Cd83	12522	1.15011	3.81473	0.000543859	0.0167284	Myo16	244281	1.22325	-5.84635	2.02481e-05	0.000249294	Alkbh6	233065	1.14957	2.57666	0.0197125	0.0561151	Gpr26	233919	1.14089	-3.04959	0.00442144	0.0527178	Gnai2	14678	1.25123	3.64954	0.000874033	0.0185203
			Bckdhb	12040	1.16691	-2.62019	0.0130035	0.15363	Egfr	13649	1.17446	3.8419	0.0005035	0.0157587	2610109H07Rik	70433	1.22736	-5.84257	2.03997e-05	0.000250864	Dtwd2	68857	1.05741	2.57774	0.0196689	0.0560371	Eef1e1	66143	1.1719	-3.0487	0.00443173	0.0527178	Rbms2	56516	1.1884	3.65504	0.000860734	0.018346
			Snrpa	53607	1.11519	-2.61531	0.0131586	0.155023	X99384	27355	1.12594	3.85757	0.000481558	0.0151861	Agap1	347722	1.24094	-5.8323	2.08186e-05	0.000255597	Ebag9	55960	1.088	2.57806	0.0196558	0.0560307	Nkain1	67149	1.17539	-3.04825	0.00443693	0.0527178	Mogat1	68393	1.16831	3.65536	0.00085996	0.018346
			Slc35c2	228875	1.09892	-2.61261	0.0132455	0.15546	Ascl1	17172	1.22601	3.89161	0.00043706	0.014067	Snca	20617	1.39697	-5.83193	2.08339e-05	0.000255597	1200011M11Rik	74133	1.04775	2.57822	0.0196494	0.0560277	Mark3	17169	1.22218	-3.04781	0.00444204	0.0527178	Kif2c	73804	1.22754	3.66143	0.000845523	0.0180929
			Pgrmc2	70804	1.11021	-2.60847	0.0133793	0.156154	Hist1h1c	50708	1.23677	3.899	0.000427936	0.0138243	Lsm14b	241846	1.28329	-5.82466	2.11359e-05	0.000258386	Myl6	17904	1.16542	2.57845	0.0196399	0.056016	Ptp4a2	19244	1.16697	-3.04745	0.0044462	0.0527178	4933411K20Rik	66756	1.20691	3.66265	0.000842637	0.0180887
			Tmem66	67887	1.12374	-2.60595	0.0134614	0.156962	Ifi27l1	52668	1.20495	3.89938	0.000427474	0.0138243	Zc4h2	245522	1.17617	-5.82074	2.13005e-05	0.000260092	Dap	223453	1.08035	2.57861	0.0196337	0.0560138	Armc9	78795	1.14634	-3.04569	0.00446664	0.0529024	Bbc3	170770	1.26717	3.66327	0.000841192	0.0180887
			Hsp90ab1	15516	1.09934	-2.60336	0.013546	0.157654	H2-Q8	15019	1.244	3.90198	0.000424317	0.0137991	Srgap3	259302	1.33484	-5.81936	2.13589e-05	0.000260322	Atg10	66795	1.09192	2.57912	0.0196131	0.0559705	Bcl2l1	12048	1.13761	-3.04332	0.00449427	0.0530606	Dci	13177	1.19346	3.67476	0.000814614	0.0176755
			Dmp1	13406	1.18155	-2.60124	0.013616	0.157978	Ptgs1	19224	1.17765	3.90745	0.000417741	0.0136564	Cdc42ep2	104252	1.12618	-5.81852	2.13946e-05	0.000260322	Tmem222	52174	1.05769	2.57942	0.0196007	0.0559504	Rusc2	100213	1.13391	-3.04259	0.0045028	0.0530606	Lin7a	108030	1.19785	3.67899	0.000805044	0.0175029
			Map2k1	26395	1.16622	-2.60098	0.0136245	0.157978	Sparc	20692	1.56162	3.92486	0.000397469	0.0132363	Grb14	50915	1.08778	-5.81646	2.14821e-05	0.000260751	Shc1	20416	1.16252	2.58055	0.0195555	0.0558522	Oprl1	18389	1.16586	-3.04213	0.0045082	0.0530606	Kdelr3	105785	1.24848	3.68484	0.000791985	0.0172535
			Pcsk2	18549	1.13831	-2.59883	0.0136958	0.158404	Hadh	15107	1.15499	3.92814	0.00039376	0.013183	Fam126a	84652	1.46808	-5.81064	2.1731e-05	0.000262569	Golph3l	229593	1.09062	2.58119	0.0195298	0.0557941	4833439L19Rik	97820	1.13755	-3.04203	0.00450935	0.0530606	2810021J22Rik	69944	1.17658	3.68699	0.000787222	0.0171843
			Uqcrc2	67003	1.14447	-2.59232	0.0139134	0.160139	Stxbp2	20911	1.14701	3.92874	0.000393077	0.013183	Rtbdn	234542	1.22159	-5.8025	2.20847e-05	0.000266222	Ddx20	53975	1.10867	2.58137	0.0195223	0.0557881	Cxx1a	66158	1.18178	-3.03562	0.00458512	0.0536613	Fen1	14156	1.16065	3.68917	0.000782447	0.0171144
			Reep1	52250	1.18459	-2.58981	0.0139981	0.160801	Tgfbr1	21812	1.22958	3.93174	0.000389725	0.0131183	Tmem44	224090	1.23599	-5.79823	2.22724e-05	0.000267985	Ddx24	27225	1.07728	2.58233	0.0194839	0.0557319	Kdm2b	30841	1.17106	-3.03367	0.00460849	0.0538239	BC030476	239368	1.308	3.68928	0.000782212	0.0171144
			Golga3	269682	1.08259	-2.58948	0.0140095	0.160801	Mfsd1	66868	1.15931	3.93175	0.000389712	0.0131183	Wnk2	75607	1.16242	-5.798	2.22826e-05	0.000267985	Nup160	59015	1.14848	2.58418	0.0194098	0.0555584	Rbm3	19652	1.33831	-3.03183	0.0046306	0.0539944	Gstm2	14863	1.2597	3.69394	0.000772059	0.0169556
			Mxd4	17122	1.13365	-2.58836	0.0140475	0.161011	Mx1	17857	1.20139	3.94042	0.000380161	0.0129358	D430019H16Rik	268595	1.35493	-5.7969	2.2331e-05	0.000268257	Pld3	18807	1.1191	2.58711	0.0192931	0.0552853	Tmco3	234076	1.14058	-3.03156	0.00463375	0.0539944	E130114P18Rik	319865	1.16214	3.69721	0.00076503	0.0168353
			Ap1ar	211556	1.18215	-2.5878	0.0140666	0.161011	Plcg2	234779	1.16908	3.9432	0.000377151	0.0128685	Erc2	238988	1.32048	-5.79573	2.2383e-05	0.00026826	Nhlrc2	66866	1.0684	2.5897	0.0191904	0.0550974	Ppm1a	19042	1.24848	-3.02961	0.00465735	0.0540868	Homer3	26558	1.26349	3.6989	0.00076143	0.0168139
			Gabarapl1	57436	1.09147	-2.58534	0.0141504	0.161546	Pxmp2	19301	1.13548	3.96317	0.000356181	0.0122674	Fndc5	384061	1.11691	-5.78804	2.27274e-05	0.000272073	Sirt2	64383	1.07777	2.59262	0.0190751	0.0548271	Adar	56417	1.12222	-3.02772	0.00468021	0.0541649	Dab2	13132	1.20247	3.70068	0.000757628	0.0167745
			Sart3	53890	1.0833	-2.58497	0.0141629	0.161546	Gpld1	14756	1.1824	3.97018	0.000349089	0.0121418	Pnma2	239157	1.27918	-5.77853	2.31603e-05	0.000276618	Tra2a	101214	1.13785	2.5928	0.0190683	0.0548227	Ccdc56	52469	1.15884	-3.02741	0.004684	0.0541649	Fkbp11	66120	1.2199	3.70759	0.000743099	0.0166224
			Ptpru	19273	1.11082	-2.57876	0.0143772	0.163221	Retsat	67442	1.2076	3.97102	0.000348243	0.0121418	Ttc28	209683	1.289	-5.77086	2.35163e-05	0.000279903	Ranbp9	56705	1.15813	2.59302	0.0190596	0.0548128	Ndfip1	65113	1.29928	-3.02624	0.00469828	0.0541847	Mrpl13	68537	1.1757	3.71674	0.000724285	0.0163363
			Aco2	11429	1.09836	-2.57818	0.0143971	0.163298	Cxcr4	12767	1.20684	3.99228	0.000327629	0.0115577	Lingo1	235402	1.40611	-5.76636	2.37274e-05	0.00028177	Kcnip1	70357	1.07449	2.59654	0.0189216	0.0544764	Prpf19	28000	1.20038	-3.02565	0.00470543	0.0541847	Kif18b	70218	1.28172	3.72071	0.000716263	0.016189
			Htr5b	15564	1.15092	-2.56735	0.0147782	0.166411	Zfp36l1	12192	1.33936	4.04497	0.000281535	0.0102204	1700029J07Rik	69479	1.098	-5.75848	2.41019e-05	0.000285238	Ift52	245866	1.08846	2.59723	0.0188949	0.0544146	Fbxl17	50758	1.13632	-3.02463	0.00471791	0.0542209	Clk4	12750	1.25216	3.72649	0.000704734	0.0159617
			Wdr48	67561	1.21309	-2.5651	0.0148586	0.166554	Hmha1	70719	1.25745	4.05092	0.000276752	0.0101055	Srcin1	56013	1.13615	-5.75751	2.41484e-05	0.000285463	Dgat2	67800	1.17061	2.59846	0.018847	0.0543067	Cyb5r3	109754	1.1681	-3.02113	0.004761	0.0544509	1810037I17Rik	67704	1.2026	3.73088	0.000696118	0.0157996
			Nap1l1	53605	1.13979	-2.56222	0.014962	0.167125	Il17ra	16172	1.18274	4.09405	0.00024434	0.00910842	Itpr1	16438	1.3473	-5.75637	2.42031e-05	0.000285618	Spire1	68166	1.14693	2.59913	0.0188211	0.0542472	Pcdh8	18530	1.14191	-3.01257	0.00486776	0.0553638	Fubp3	320267	1.1541	3.73248	0.000692998	0.0157617
			Csnk2a2	13000	1.15596	-2.56172	0.0149798	0.167174	Trim21	20821	1.21384	4.09748	0.000241932	0.00907281	Amy1	11722	1.1938	-5.7561	2.42166e-05	0.000285618	BC088983	382010	1.09405	2.60255	0.0186888	0.0539107	Mageh1	75625	1.2504	-3.01105	0.00488695	0.0554587	Sox2ot	320478	1.19726	3.73314	0.000691704	0.0157617
			Aip	11632	1.10535	-2.56088	0.0150101	0.167363	Dnase1l1	69537	1.19529	4.10985	0.000233422	0.00878004	Mical3	194401	1.21871	-5.74149	2.49308e-05	0.000293419	Tinagl1	94242	1.05949	2.60295	0.0186733	0.0538811	AI836003	239650	1.19322	-3.00929	0.00490928	0.0555958	Nuak1	77976	1.16064	3.7336	0.000690811	0.0157617
			Ica1	15893	1.11168	-2.55756	0.0151304	0.167977	Rasal3	320484	1.20722	4.11075	0.000232817	0.00878004	Dfna5	54722	1.13709	-5.74141	2.49345e-05	0.000293419	9130011J15Rik	66818	1.07166	2.60369	0.0186448	0.0538139	Vdac3	22335	1.3136	-3.00711	0.00493712	0.0557254	Kcnk1	16525	1.19138	3.73599	0.000686185	0.0157585
			Maf1	68877	1.09625	-2.55498	0.0152246	0.168699	Ddr1	12305	1.28811	4.11227	0.000231794	0.00877166	Ebna1bp2	69072	1.17256	-5.72849	2.55845e-05	0.000300046	Fuk	234730	1.06202	2.60408	0.0186297	0.0537853	Klhl5	71778	1.19417	-3.00638	0.00494641	0.0557254	Cav1	12389	1.38314	3.74279	0.000673212	0.0155397
			Ipo4	75751	1.18517	-2.55261	0.0153117	0.169364	Ifi35	70110	1.19081	4.11506	0.000229929	0.00872752	Sbk1	104175	1.23638	-5.72318	2.58567e-05	0.000302556	Eif5	217869	1.08434	2.60415	0.0186273	0.0537853	Rtn4rl1	237847	1.20748	-3.00435	0.00497246	0.0559029	2900055J20Rik	73001	1.17027	3.74691	0.000665458	0.0154264
			Uba5	66663	1.21575	-2.55196	0.0153356	0.169479	Cd151	12476	1.15571	4.12049	0.000226342	0.00861757	Gpc5	103978	1.3276	-5.71157	2.64622e-05	0.000308944	Gm10033	378466	1.05656	2.60522	0.0185861	0.0536892	Mtvr2	17826	1.1843	-3.00203	0.00500239	0.056123	Fkbp9	27055	1.2945	3.7523	0.000655429	0.0152591
			Asna1	56495	1.15745	-2.55025	0.0153986	0.169874	Lst1	16988	1.14981	4.12159	0.000225625	0.00861757	Mrps17	66258	1.16657	-5.69699	2.72434e-05	0.000316994	Cask	12361	1.18304	2.60563	0.0185702	0.0536583	Oxa1l	69089	1.14438	-2.99955	0.00503466	0.0564267	Cd63	12512	1.26708	3.75247	0.000655124	0.0152591
			Htra1	56213	1.17043	-2.54892	0.0154479	0.170117	Sfpi1	20375	1.24321	4.12562	0.000223005	0.00856889	Adap1	231821	1.23477	-5.69245	2.7492e-05	0.000319529	Fzd7	14369	1.12542	2.60732	0.0185057	0.0534866	Ciapin1	109006	1.1429	-2.99896	0.00504234	0.0564544	Plekhf1	72287	1.19606	3.75302	0.000654104	0.0152591
			Snap47	67826	1.14911	-2.54559	0.0155719	0.171181	Cd74	16149	1.24366	4.14089	0.000213352	0.00824872	Tshz1	110796	1.29751	-5.68818	2.77272e-05	0.000321902	Scamp5	56807	1.07054	2.6082	0.0184721	0.0534045	Armc8	74125	1.1548	-2.99484	0.00509632	0.0568417	Acadvl	11370	1.19636	3.75348	0.00065327	0.0152591
			Arl6	56297	1.18901	-2.5448	0.0156014	0.171233	Sox11	20666	1.27172	4.14557	0.000210475	0.00816275	Kat2a	14534	1.29448	-5.67392	2.85288e-05	0.000329001	Hagh	14651	1.10763	2.60844	0.0184628	0.0533925	Anapc5	59008	1.33462	-2.99472	0.00509789	0.0568417	Csrnp1	215418	1.20035	3.76129	0.000639065	0.0151051
			Hdac6	15185	1.12527	-2.54435	0.015618	0.171236	Col6a1	12833	1.18408	4.16092	0.000201306	0.00785597	Lmtk2	231876	1.26151	-5.67327	2.85657e-05	0.00032906	Cirh1a	21771	1.13532	2.60884	0.0184477	0.0533636	5730469M10Rik	70564	1.1513	-2.9932	0.00511793	0.0569482	Hexim1	192231	1.18319	3.76338	0.000635307	0.015049
			Pcbd1	13180	1.12142	-2.54391	0.0156349	0.171271	Padi2	18600	1.18105	4.1658	0.00019847	0.00776955	Mgat5b	268510	1.09168	-5.67009	2.87484e-05	0.000329701	Rreb1	68750	1.05428	2.60926	0.0184319	0.0533577	Numa1	101706	1.1717	-2.99234	0.0051294	0.0570108	Fam178a	226151	1.2221	3.7635	0.000635095	0.015049
			Cops7a	26894	1.14028	-2.54286	0.0156742	0.17148	Rps6ka1	20111	1.22862	4.18762	0.00018628	0.00736158	Wnt4	22417	1.35495	-5.66842	2.88446e-05	0.000330439	Cstf3	228410	1.13356	2.60947	0.0184239	0.0533543	Pnmal1	71691	1.14245	-2.99198	0.00513407	0.0570108	Mcm5	17218	1.21687	3.76397	0.000634259	0.015049
			Gad1	14415	1.26269	-2.54262	0.0156831	0.17148	Irf5	27056	1.19945	4.20268	0.000178294	0.00713632	Ivns1abp	117198	1.1937	-5.66616	2.89751e-05	0.000331568	Lypd1	72585	1.19842	2.61058	0.0183816	0.0532764	Abcf2	27407	1.27924	-2.98976	0.00516361	0.0572217	Pcsk2	18549	1.17943	3.7708	0.000622181	0.0149008
			Ddx50	94213	1.16832	-2.5423	0.0156952	0.17148	Csf1	12977	1.19171	4.2121	0.000173472	0.00701073	Casp9	12371	1.18867	-5.65296	2.97506e-05	0.000338619	Sqstm1	18412	1.09819	2.61463	0.0182287	0.0528774	Nell2	54003	1.19724	-2.9878	0.00518983	0.0573269	Etfb	110826	1.21705	3.77237	0.000619427	0.0148676
			Tmem183a	57439	1.10518	-2.53899	0.0158203	0.172094	Tspan4	64540	1.17199	4.28199	0.000141477	0.0058892	2310001H12Rik	69504	1.27876	-5.63367	3.09227e-05	0.000350378	Rassf1	56289	1.06605	2.61522	0.0182063	0.0528273	Rab7	19349	1.18349	-2.98778	0.0051901	0.0573269	Hist2h2ac	319176	1.16681	3.79078	0.000588095	0.0143376
			Dnaja1	15502	1.17913	-2.53835	0.0158443	0.172205	Tnni1	21952	1.21269	4.30054	0.000134008	0.00563465	Smarca1	93761	1.32094	-5.63111	3.1082e-05	0.000351799	Tmem184b	223693	1.16053	2.61939	0.0180504	0.0524482	Cspg5	29873	1.19725	-2.98747	0.00519424	0.0573269	Egfr	13649	1.31032	3.79656	0.000578571	0.0141691
			Gtf2i	14886	1.12039	-2.53657	0.0159123	0.172673	Tlr6	21899	1.20342	4.31381	0.000128907	0.00544966	Nme2	18103	1.3566	-5.62628	3.13848e-05	0.00035484	Col12a1	12816	1.09485	2.61976	0.0180364	0.0524223	Slitrk1	76965	1.12615	-2.98617	0.0052117	0.0574611	Elovl1	54325	1.24481	3.80748	0.000560998	0.0138956
			Cmas	12764	1.17595	-2.5365	0.015915	0.172673	Il4ra	16190	1.19964	4.31786	0.000127384	0.0054108	Elavl3	15571	1.39515	-5.62558	3.14285e-05	0.000354947	N4bp2	333789	1.07258	2.62009	0.0180242	0.0524014	AA388235	433100	1.15824	-2.98539	0.00522225	0.057519	Ifitm2	80876	1.30021	3.81496	0.000549264	0.0136361
			Pnck	93843	1.13158	-2.5349	0.0159761	0.173185	Bex6	328660	1.24808	4.3283	0.000123551	0.00526587	Slc35f3	210027	1.20904	-5.6155	3.20706e-05	0.000360629	Lass6	241447	1.09074	2.62129	0.0179794	0.0522858	Ubac1	98766	1.1454	-2.98343	0.00524869	0.0576931	Atf3	11910	1.18438	3.81709	0.00054597	0.0135854
			Lsmd1	78304	1.11165	-2.53196	0.0160888	0.173803	Stat6	20852	1.30907	4.34534	0.000117531	0.00506113	Clstn1	65945	1.26594	-5.6052	3.2741e-05	0.000366974	Commd6	66200	1.09484	2.62271	0.0179269	0.0521479	Nrbf2	641340	1.15794	-2.98013	0.00529356	0.0580686	BC013529	215751	1.28842	3.82749	0.000530135	0.0132828
			Dctn1	13191	1.12268	-2.53016	0.0161582	0.174402	Vasp	22323	1.28071	4.35637	0.000113794	0.00496873	Hpcal4	170638	1.44157	-5.60099	3.30192e-05	0.000369694	Ankrd6	140577	1.08946	2.62288	0.0179207	0.0521444	Lrrc20	216011	1.15248	-2.97969	0.00529955	0.0580755	Slc48a1	67739	1.24205	3.83633	0.000517034	0.0130449
			Ncbp1	433702	1.11579	-2.52956	0.0161811	0.174499	Tcirg1	27060	1.2053	4.3774	0.000106982	0.00472084	Kifc2	16581	1.34132	-5.59863	3.31757e-05	0.000371046	Flrt2	399558	1.12812	2.62592	0.0178084	0.0518758	Tmem60	212090	1.14985	-2.97876	0.00531227	0.0581562	Tcf7l2	21416	1.1963	3.83825	0.000514235	0.0130045
			Ndufa11	69875	1.17888	-2.5254	0.0163432	0.175737	Irgm1	15944	1.24465	4.40245	9.93927e-05	0.00441714	Adcy6	11512	1.22784	-5.59437	3.34607e-05	0.000373202	St7l	229681	1.08697	2.62681	0.0177754	0.0518233	Lonp1	74142	1.16247	-2.96952	0.00544021	0.0593601	Elavl1	15568	1.31657	3.83954	0.000512365	0.0129875
			Cct3	12462	1.14239	-2.52522	0.0163501	0.175737	Chst2	54371	1.2195	4.4106	9.704e-05	0.00434349	Kcnb1	16500	1.11979	-5.58758	3.39209e-05	0.000377662	D16Ertd472e	67102	1.13484	2.62687	0.0177732	0.0518233	1700021K19Rik	224118	1.19552	-2.96707	0.00547469	0.0596334	Fbn1	14118	1.19708	3.84826	0.000499859	0.01273
			Ncor1	20185	1.12587	-2.52339	0.0164217	0.176246	Ednrb	13618	1.30757	4.42765	9.22919e-05	0.00414583	Ryr2	20191	1.25995	-5.58716	3.39492e-05	0.000377662	Adamts15	235130	1.08902	2.62733	0.0177565	0.0517972	Cbx6-Nptxr	504193	1.16878	-2.96365	0.00552313	0.0599804	Prkd2	101540	1.21452	3.85372	0.000492176	0.0125638
			Adprh	11544	1.09439	-2.52323	0.0164278	0.176246	Uba7	74153	1.23244	4.44592	8.74587e-05	0.00397158	Ppp3cb	19056	1.21777	-5.58399	3.41667e-05	0.000379675	Bcap31	27061	1.05836	2.62815	0.0177263	0.0517237	Pitpnc1	71795	1.18815	-2.95721	0.00561525	0.0608162	Irf1	16362	1.25673	3.8713	0.000468225	0.012066
			Wrnip1	78903	1.17338	-2.52211	0.016472	0.176568	Stab1	192187	1.27712	4.44789	8.69537e-05	0.00396306	Def6	23853	1.12313	-5.58156	3.4334e-05	0.000380729	Mtmr10	233315	1.07853	2.62854	0.0177123	0.0516973	Mapk4	225724	1.13404	-2.9571	0.00561691	0.0608162	Cux2	13048	1.21606	3.87309	0.000465852	0.0120334
			Dido1	23856	1.12134	-2.52097	0.016517	0.176601	Klk6	19144	1.3103	4.46168	8.34922e-05	0.00384742	Fbxo21	231670	1.20326	-5.58155	3.43349e-05	0.000380729	Nms	433292	1.05576	2.62928	0.0176851	0.0516762	Sgtb	218544	1.21351	-2.95398	0.0056621	0.0611756	Prox1	19130	1.18701	3.87582	0.000462257	0.011969
			Pi4ka	224020	1.10967	-2.52096	0.0165173	0.176601	Samhd1	56045	1.19253	4.46516	8.26396e-05	0.00382224	Msl1	74026	1.18426	-5.57304	3.49277e-05	0.000386889	Ugt1a7c	394432	1.07249	2.62946	0.0176785	0.0516713	Ociad1	68095	1.15175	-2.94976	0.00572382	0.061666	Cdca2	108912	1.23701	3.88792	0.000446631	0.0116478
			Wdr13	73447	1.19786	-2.52096	0.0165174	0.176601	H2-Bl	14963	1.21621	4.49575	7.5511e-05	0.00351858	Usp22	216825	1.34279	-5.56906	3.52083e-05	0.000389581	Wdr3	269470	1.06794	2.63077	0.0176305	0.0515456	Rac3	170758	1.35824	-2.94754	0.00575651	0.0619567	Vamp3	22319	1.21962	3.89188	0.000441631	0.0116011
			Zyg11b	414872	1.11072	-2.52049	0.0165359	0.176647	Irf7	54123	1.27398	4.50123	7.43011e-05	0.00348824	Prrg1	546336	1.12255	-5.56065	3.58098e-05	0.000395483	Gm6316	622339	1.11907	2.63193	0.0175884	0.0514516	Mast1	56527	1.16049	-2.94093	0.00585495	0.0628292	Pvrl2	19294	1.24001	3.89608	0.000436387	0.0114912
			Ndufb11	104130	1.1828	-2.51663	0.0166888	0.177523	Ifit2	15958	1.23657	4.53719	6.68132e-05	0.00316047	Gamt	14431	1.22768	-5.56053	3.58179e-05	0.000395483	Gnmt	14711	1.04754	2.63205	0.0175839	0.0514516	Pnma1	70481	1.19537	-2.93732	0.00590929	0.06326	Fah	14085	1.25595	3.89983	0.00043175	0.0113967
			Atp5j2	57423	1.15532	-2.51652	0.0166931	0.177523	Ncf2	17970	1.23771	4.54597	6.51008e-05	0.00310297	Ppp3ca	19055	1.31064	-5.55179	3.64545e-05	0.000401231	Akirin1	68050	1.12089	2.63228	0.0175755	0.0514428	Plekhb2	226971	1.15798	-2.9371	0.00591259	0.06326	Tmem51	214359	1.26824	3.90335	0.000427449	0.0113107
			Itm2c	64294	1.09615	-2.5164	0.0166979	0.177523	Cd14	12475	1.23902	4.54887	6.45459e-05	0.00308831	Gria1	14799	1.47341	-5.55112	3.65036e-05	0.000401346	Sp2	78912	1.06816	2.63532	0.0174654	0.0512362	Tcap	21393	1.14196	-2.93528	0.00594033	0.0634943	Eps15	13858	1.19142	3.90391	0.000426766	0.0113107
			Ndufa9	66108	1.17124	-2.51596	0.0167156	0.177523	Ccl3	20302	1.24346	4.56691	6.1191e-05	0.00293905	Diras1	208666	1.22109	-5.54941	3.66297e-05	0.000401881	Arid2	77044	1.12622	2.63565	0.0174535	0.0512156	Serbp1	66870	1.16704	-2.93282	0.00597789	0.0638328	Ddr1	12305	1.25437	3.91192	0.000417152	0.0111294
			Glrx3	30926	1.1698	-2.51526	0.0167435	0.177623	Litaf	56722	1.30917	4.57291	6.01142e-05	0.00289848	Isyna1	71780	1.13392	-5.54785	3.67451e-05	0.000402721	Slc6a7	240332	1.10909	2.63741	0.0173901	0.0511068	Gsk3b	56637	1.22676	-2.929	0.00603661	0.064304	Birc5	11799	1.21498	3.91449	0.000414102	0.0110928
			Manf	74840	1.18853	-2.51354	0.0168121	0.177924	Pmp22	18858	1.29552	4.57655	5.94709e-05	0.00287857	Zmiz2	52915	1.24859	-5.54586	3.68926e-05	0.000403911	Slc39a7	14977	1.11421	2.63829	0.0173586	0.051096	Ppp1r3f	54646	1.20348	-2.92754	0.00605925	0.0644478	Slc4a2	20535	1.2989	3.91649	0.000411758	0.0110573
			Mpdz	17475	1.2244	-2.50992	0.0169578	0.179162	Ifih1	71586	1.25391	4.58559	5.78993e-05	0.0028203	Rnf165	225743	1.18752	-5.53787	3.74921e-05	0.000408141	Zmym6	100177	1.10989	2.63897	0.0173339	0.0510524	Rnf165	225743	1.14463	-2.92533	0.00609345	0.0646848	Cdca3	14793	1.26788	3.9254	0.000401431	0.0108878
			Serpini1	20713	1.1936	-2.50715	0.0170701	0.180196	Plxnb2	140570	1.21976	4.61481	5.3099e-05	0.00262095	Bcl9	77578	1.14872	-5.53654	3.75927e-05	0.00040856	Trp53rk	76367	1.15544	2.6398	0.0173043	0.0509942	Mgst3	66447	1.18493	-2.92474	0.00610278	0.0647205	Zmym2	76007	1.2345	3.92554	0.000401265	0.0108878
			Gpd2	14571	1.19245	-2.50479	0.0171661	0.180781	Ccl12	20293	1.36872	4.63482	5.00393e-05	0.0024896	Nasp	50927	1.25032	-5.52148	3.87528e-05	0.000420288	Catsper2	212670	1.05441	2.6414	0.0172469	0.0508538	Fam100b	319370	1.14781	-2.92229	0.00614114	0.0650002	Sox9	20682	1.24483	3.93624	0.000389213	0.0107445
			Gars	353172	1.14597	-2.50086	0.0173275	0.181532	Ifi27l2a	76933	1.37983	4.66931	4.51708e-05	0.00230242	2400009B08Rik	68234	1.25142	-5.51712	3.90952e-05	0.000423117	Irf9	16391	1.09025	2.64177	0.0172339	0.0508299	Elmod1	270162	1.32837	-2.92161	0.00615183	0.0650089	Rps27l	67941	1.24004	3.93678	0.000388614	0.0107445
			Phb	18673	1.11309	-2.49922	0.0173953	0.181937	Apobec1	11810	1.25837	4.6858	4.30122e-05	0.00220138	Arl4a	11861	1.26626	-5.50814	3.98111e-05	0.000429903	Cmtm6	67213	1.12228	2.64254	0.0172062	0.0507771	Ssu72	68991	1.11229	-2.91991	0.00617847	0.0650779	Igdcc4	56741	1.20802	3.94936	0.000374909	0.0104292
			Gapdh	14433	1.14872	-2.49494	0.0175731	0.182679	Ptprc	19264	1.27263	4.68676	4.28889e-05	0.00220138	1700019N12Rik	67077	1.13763	-5.5077	3.98465e-05	0.000429903	Dhrsx	236082	1.10754	2.64288	0.0171942	0.0507707	P2rx4	18438	1.13523	-2.9175	0.00621664	0.0651101	Troap	78733	1.27434	3.95881	0.00036492	0.0102072
			Zfp821	75871	1.12594	-2.49451	0.0175908	0.182679	Ikzf1	22778	1.29615	4.69084	4.23727e-05	0.00219565	Ppp1r9b	217124	1.44426	-5.50302	4.02249e-05	0.000433086	Ccdc94	72886	1.07956	2.64311	0.0171861	0.050761	D5Wsu178e	28042	1.14368	-2.91717	0.00622189	0.0651101	Tpm1	22003	1.22685	3.96481	0.000358718	0.0101084
			Odz2	23964	1.12724	-2.49434	0.0175982	0.182679	Notch2	18129	1.32674	4.72119	3.87167e-05	0.00203149	Prmt1	15469	1.44992	-5.49713	4.07068e-05	0.000436914	AW549877	106064	1.08812	2.64798	0.0170135	0.0503228	Cox7a2l	20463	1.21325	-2.91628	0.0062361	0.0651101	Pkp2	67451	1.23973	3.979	0.000344451	0.00983407
			Pdxk	216134	1.0837	-2.49399	0.0176125	0.182679	Ntrk2	18212	1.41928	4.72777	3.79664e-05	0.00200052	Pde6d	18582	1.20683	-5.48341	4.18517e-05	0.000447352	Cnp	12799	1.04012	2.64843	0.0169977	0.0502906	Gm5353	634222	1.15342	-2.91593	0.00624161	0.0651101	Gldc	104174	1.25461	3.98158	0.000341923	0.00978766
			Smarca4	20586	1.17532	-2.49357	0.01763	0.182684	Jak3	16453	1.18909	4.73082	3.76231e-05	0.00199083	Mfge8	17304	1.37273	-5.48177	4.19914e-05	0.000448239	Tmf1	232286	1.05149	2.64908	0.016975	0.050252	Dpp6	13483	1.21772	-2.91588	0.00624256	0.0651101	Rasl11b	68939	1.22255	3.99527	0.000328779	0.00951179
			Arl3	56350	1.21941	-2.49289	0.0176588	0.182684	Hpgd	15446	1.24578	4.73906	3.67117e-05	0.00195921	Lrrc49	102747	1.23527	-5.48142	4.20211e-05	0.000448239	Acot9	56360	1.09888	2.64999	0.0169428	0.0501852	Arhgap23	58996	1.16533	-2.91556	0.00624754	0.0651101	Ooep	67968	1.25187	4.00003	0.000324327	0.00943609
			Mrps14	64659	1.13294	-2.48997	0.0177817	0.183519	Psmb9	16912	1.25944	4.74441	3.61326e-05	0.00195065	Tlcd1	68385	1.18262	-5.47858	4.22634e-05	0.000450361	Alg2	56737	1.17471	2.6501	0.0169392	0.0501852	Hes6	55927	1.16447	-2.91351	0.00628044	0.0653094	Golgb1	224139	1.19884	4.00282	0.000321738	0.00940845
			Nop10	66181	1.14018	-2.48863	0.0178383	0.183874	Dap	223453	1.17999	4.7571	3.47928e-05	0.0018948	Camta1	100072	1.35445	-5.47622	4.24656e-05	0.000452051	Cdkn1b	12576	1.12473	2.65076	0.0169161	0.0501545	Rab15	104886	1.14857	-2.91324	0.00628473	0.0653094	Araf	11836	1.24063	4.00701	0.000317898	0.00932128
			Mrpl48	52443	1.1562	-2.48843	0.0178465	0.183874	Tmem176b	65963	1.23701	4.7789	3.26061e-05	0.0018017	Phactr1	218194	1.30987	-5.47508	4.25635e-05	0.000452514	Dhx15	13204	1.16411	2.65346	0.0168215	0.0499399	Ift20	55978	1.13679	-2.9123	0.00629987	0.0653375	Nrxn3	18191	1.24958	4.00933	0.000315794	0.00928469
			Rab3ip	216363	1.12991	-2.48774	0.0178757	0.183874	LOC676689	676689	1.29646	4.78015	3.24843e-05	0.0018017	Wdr51b	382406	1.21401	-5.4747	4.25963e-05	0.000452514	Alcam	11658	1.14652	2.65565	0.0167454	0.049771	Diap1	13367	1.14786	-2.91044	0.00632986	0.0654182	Ugt1a7c	394432	1.28529	4.00978	0.000315386	0.00928469
			Mllt11	56772	1.12826	-2.48741	0.0178898	0.183874	Ctsa	19025	1.32319	4.80235	3.04046e-05	0.00169506	Mipep	70478	1.1593	-5.47299	4.27441e-05	0.000453621	Phtf1	18685	1.0468	2.65919	0.0166229	0.0494443	Lingo2	242384	1.16893	-2.90449	0.00642663	0.0659453	Cxcr4	12767	1.32249	4.01318	0.000312323	0.00925789
			Pigf	18701	1.11692	-2.48527	0.0179808	0.184658	Trim25	217069	1.29143	4.82907	2.80766e-05	0.00157229	Flot1	14251	1.15351	-5.46906	4.30854e-05	0.000456776	Dnajb1	81489	1.12686	2.65977	0.0166029	0.0494183	Samd8	67630	1.14629	-2.90422	0.00643102	0.0659453	Spata24	71242	1.18608	4.01334	0.000312182	0.00925789
			Sdha	66945	1.19846	-2.48439	0.0180183	0.184739	Id3	15903	1.30915	4.84003	2.71726e-05	0.00152852	Zdhhc14	224454	1.28579	-5.46044	4.38443e-05	0.000463402	Nsmce2	68501	1.09836	2.66526	0.0164149	0.0489326	Pard6a	56513	1.14679	-2.9005	0.00649222	0.0664012	Ahnak	66395	1.21919	4.01576	0.000310024	0.00925789
			Chrm1	12669	1.11803	-2.48364	0.0180502	0.184915	C3ar1	12267	1.33939	4.84353	2.68903e-05	0.00151948	Gnaz	14687	1.25451	-5.4524	4.45651e-05	0.000469585	Leo1	235497	1.11658	2.66532	0.0164129	0.0489326	Ndufa8	68375	1.16683	-2.90041	0.00649375	0.0664012	Luc7l3	67684	1.33096	4.01944	0.000306768	0.0092192
			Ptpn1	19246	1.11032	-2.48239	0.018104	0.185313	Vav1	22324	1.26061	4.84517	2.67595e-05	0.00151897	2410022L05Rik	66423	1.16703	-5.44065	4.56399e-05	0.000479367	Slc39a4	72027	1.07065	2.66798	0.0163226	0.0487518	Cacna2d2	56808	1.15995	-2.89931	0.00651197	0.0665008	Zfc3h1	216345	1.19849	4.02091	0.000305479	0.00920596
			Rbm18	67889	1.26838	-2.48096	0.0181655	0.185758	Myo10	17909	1.2569	4.85082	2.63117e-05	0.00150725	Akap1	11640	1.23068	-5.44023	4.56782e-05	0.000479367	Bcor	71458	1.07236	2.66812	0.0163178	0.0487515	Atp2b2	11941	1.15417	-2.89902	0.00651676	0.0665008	Abhd4	105501	1.27926	4.04372	0.000286109	0.0087634
			Gnl2	230737	1.10365	-2.48069	0.0181771	0.185758	Cx3cr1	13051	1.26825	4.91416	2.17765e-05	0.00127674	Hap1	15114	1.35657	-5.4372	4.59601e-05	0.000481375	Cdkal1	68916	1.0985	2.66834	0.0163104	0.0487435	Ccnc	51813	1.12544	-2.89871	0.00652197	0.0665008	Dock6	319899	1.22872	4.04463	0.00028536	0.0087634
			Vps25	28084	1.14437	-2.47679	0.0183454	0.187136	Tgif1	21815	1.32131	4.9244	2.11203e-05	0.00125	Zfp637	232337	1.20883	-5.43718	4.59623e-05	0.000481375	Arcn1	213827	1.05326	2.66929	0.0162782	0.0486855	Eif4a2	13682	1.44999	-2.89554	0.00657483	0.066914	Bmp4	12159	1.21563	4.04922	0.000281626	0.00868001
			Fam96b	68523	1.13827	-2.47541	0.0184053	0.187476	Slfn2	20556	1.24829	4.95063	1.95265e-05	0.00116673	Tada2a	217031	1.13428	-5.43209	4.64398e-05	0.000485885	Uqcc	56046	1.09709	2.66967	0.0162654	0.0486648	Eif3b	27979	1.20243	-2.89416	0.00659788	0.0670857	Lynx1	23936	1.25615	4.05007	0.000280932	0.00868001
			Cox7b	66142	1.21774	-2.4709	0.0186031	0.188721	Cxcl5	20311	1.36101	4.98919	1.73984e-05	0.00104458	Coro1a	12721	1.3227	-5.429	4.67314e-05	0.000488445	Psat1	107272	1.19023	2.67178	0.0161944	0.0484804	Mrpl3	94062	1.24496	-2.89099	0.00665142	0.0673774	LOC100040243	100040243	1.2166	4.05099	0.000280195	0.00868001
			Baz1b	22385	1.12137	-2.46937	0.0186704	0.189001	Lamp2	16784	1.39872	5.02726	1.55243e-05	0.000964512	Anp32a	11737	1.4009	-5.42352	4.72543e-05	0.000492422	Syf2	68592	1.12218	2.67186	0.0161915	0.0484804	Cpne4	74020	1.21207	-2.88546	0.00674552	0.0680131	Arsi	545260	1.36412	4.05368	0.000278033	0.00864294
			Etv1	14009	1.21874	-2.46631	0.0188056	0.18985	Scamp2	24044	1.32001	5.11651	1.18797e-05	0.00074926	Tnik	665113	1.30477	-5.4218	4.74204e-05	0.000493281	Csf1	12977	1.14386	2.67359	0.0161335	0.0483538	Lcmt1	30949	1.14036	-2.88478	0.00675716	0.0680672	Ccnt2	72949	1.29088	4.05422	0.000277601	0.00864294
			Cadps	27062	1.22078	-2.46285	0.0189599	0.190945	Pdpn	14726	1.55202	5.11752	1.1844e-05	0.00074926	Hectd3	76608	1.1637	-5.42168	4.74318e-05	0.000493281	Ostf1	20409	1.12714	2.67418	0.0161137	0.0483085	Vmn2r74	546980	1.13346	-2.88291	0.00678936	0.0682016	Cdk1	12534	1.1938	4.05431	0.000277529	0.00864294
			Cstf2t	83410	1.18689	-2.46223	0.0189878	0.190949	2310014H01Rik	76448	1.19408	5.18013	9.81501e-06	0.000625357	Abca3	27410	1.23446	-5.41188	4.83856e-05	0.000501775	Ndufa12	66414	1.17058	2.67504	0.016085	0.0482502	Matn1	17180	1.15732	-2.88164	0.00681137	0.0683594	Trp53	22059	1.26344	4.07099	0.000264532	0.00833892
			Midn	59090	1.11398	-2.46202	0.0189972	0.190949	Sat1	20229	1.38225	5.20747	9.0414e-06	0.000579021	Adcy1	432530	1.37862	-5.41153	4.84203e-05	0.000501775	Gm4951	240327	1.09676	2.67528	0.016077	0.0482404	Hnrpdl	50926	1.21913	-2.88079	0.00682615	0.0684444	Ccdc114	211535	1.21421	4.08395	0.000254836	0.00810766
			Psma1	26440	1.15822	-2.46182	0.0190062	0.190949	Bgn	12111	1.3474	5.21656	8.79792e-06	0.000566332	Hebp1	15199	1.31393	-5.40636	4.89311e-05	0.000504831	Cd276	102657	1.08993	2.67869	0.0159637	0.0479698	Cltb	74325	1.1343	-2.8775	0.00688334	0.0688906	Ednrb	13618	1.4428	4.09096	0.000249741	0.00799246
			Stard7	99138	1.11863	-2.46056	0.0190625	0.191053	Col9a3	12841	1.27559	5.23366	8.35754e-06	0.000543588	Dpysl3	22240	1.50861	-5.40075	4.94923e-05	0.000509901	Vps36	70160	1.14595	2.68045	0.0159055	0.0478502	Fcrl1	229499	1.14363	-2.87694	0.00689316	0.0689252	2810459M11Rik	72792	1.27811	4.0916	0.000249281	0.00799246
			Ppp2r2b	72930	1.11682	-2.45888	0.0191381	0.191503	Hck	15162	1.29691	5.25299	7.88602e-06	0.000515605	Cenpv	73139	1.15734	-5.38937	5.06522e-05	0.00051795	1700123O20Rik	58248	1.10183	2.6814	0.015874	0.0477832	Mrpl48	52443	1.1438	-2.87589	0.00691151	0.0690451	Crygs	12970	1.22149	4.09259	0.000248571	0.00799246
			LOC100045684	100045684	1.11187	-2.45808	0.0191745	0.191617	Rnase4	58809	1.66418	5.25923	7.73943e-06	0.000511376	E2f1	13555	1.34882	-5.3784	5.17961e-05	0.000528086	Naa40	70999	1.08921	2.68172	0.0158636	0.0477657	Capn2	12334	1.20446	-2.87551	0.00691819	0.0690482	Gusb	110006	1.21586	4.09942	0.000243725	0.00788951
			Ints8	72656	1.13942	-2.45565	0.0192844	0.192044	Pqlc3	217430	1.33276	5.26419	7.62499e-06	0.000506494	Ncl	17975	1.21949	-5.37226	5.24478e-05	0.000534206	Ube2n	93765	1.09678	2.68192	0.0158568	0.0477649	Pde6d	18582	1.16443	-2.872	0.00698013	0.0694748	Bat2l2	226562	1.20434	4.10342	0.000240931	0.00788951
			Nicn1	66257	1.08397	-2.4534	0.0193871	0.192759	Tap1	21354	1.3277	5.27874	7.29875e-06	0.000487416	Tmc7	209760	1.18886	-5.36644	5.30731e-05	0.000539352	H2-T10	15024	1.05684	2.68263	0.0158335	0.0477165	Brunol4	108013	1.15519	-2.87083	0.00700085	0.0695533	Slc5a5	114479	1.16851	4.10406	0.00024049	0.00788951
			Ip6k1	27399	1.08737	-2.45253	0.0194266	0.192845	Lcp2	16822	1.28287	5.28365	7.19189e-06	0.000482862	Ptpdc1	218232	1.16604	-5.36566	5.3158e-05	0.000539352	Dlst	78920	1.10917	2.68689	0.015694	0.0473374	Golga7	57437	1.22679	-2.87019	0.00701228	0.0696031	Rin1	225870	1.22123	4.11169	0.000235249	0.00778933
			Atp6ap1	54411	1.20381	-2.44903	0.0195871	0.193904	Slc7a7	20540	1.25209	5.29101	7.03441e-06	0.000474842	Prss35	244954	1.13033	-5.36507	5.32218e-05	0.000539442	Cdc5l	71702	1.09212	2.68804	0.0156564	0.0472515	Ctu2	66965	1.16034	-2.8608	0.00718109	0.0709542	Rnf135	71956	1.28972	4.12508	0.000226329	0.00753203
			Kctd17	72844	1.12729	-2.44875	0.0196003	0.193904	Serpinf1	20317	1.32585	5.30988	6.64654e-06	0.000451098	Rnf214	235315	1.20243	-5.3577	5.40269e-05	0.000544413	Plk3	12795	1.1666	2.68835	0.0156463	0.0472347	Ppm1b	19043	1.1603	-2.85982	0.00719893	0.0710657	Igfbp5	16011	1.27067	4.12523	0.000226233	0.00753203
			Sept9	53860	1.08204	-2.44842	0.0196155	0.193904	Hexa	15211	1.39541	5.31031	6.63803e-06	0.000451098	Pfkfb4	270198	1.24659	-5.35166	5.46966e-05	0.000549119	Itga8	241226	1.06763	2.69077	0.0155679	0.0470255	Tspan7	21912	1.1149	-2.8568	0.00725423	0.0714166	Dlk1	13386	1.3256	4.12616	0.000225626	0.00753203
			March6	223455	1.20683	-2.44818	0.0196264	0.193904	Lmo2	16909	1.21952	5.33992	6.07265e-06	0.000418979	Stxbp5	78808	1.278	-5.35028	5.48512e-05	0.000550049	Ndufa1	54405	1.16367	2.69077	0.0155679	0.0470255	Nol12	97961	1.14601	-2.85457	0.00729509	0.0716239	Cmtm3	68119	1.24607	4.13184	0.000221959	0.00747836
			App	11820	1.0963	-2.44751	0.0196577	0.194059	Naglu	27419	1.31718	5.36893	5.56545e-06	0.000386119	Guk1	14923	1.20784	-5.34358	5.56062e-05	0.000556545	Col8a2	329941	1.07437	2.69219	0.015522	0.0469278	Fbxl16	214931	1.15598	-2.85405	0.00730487	0.0716551	Socs2	216233	1.14775	4.13199	0.000221857	0.00747836
			Nup85	445007	1.09384	-2.44684	0.0196886	0.194211	Glycam1	14663	1.31834	5.4078	4.95141e-06	0.000348164	Dtx4	207521	1.21871	-5.33679	5.63818e-05	0.000563221	Ndufs7	75406	1.0974	2.69224	0.0155203	0.0469278	Sik1	17691	1.17171	-2.85019	0.00737635	0.0722257	Wisp2	22403	1.30353	4.13341	0.000220953	0.00747836
			Zfp239	22685	1.13442	-2.4421	0.0199092	0.195923	Cd37	12493	1.2946	5.42484	4.70402e-06	0.000340365	Twf2	23999	1.28944	-5.33244	5.68847e-05	0.000567698	Tspan33	232670	1.09468	2.69256	0.01551	0.0469278	Pnpo	103711	1.15892	-2.84867	0.00740474	0.072373	Pdlim4	30794	1.32278	4.1451	0.000213613	0.00735711
			Cdc5l	71702	1.11696	-2.43657	0.0201692	0.197703	Tapbp	21356	1.52558	5.44243	4.46159e-06	0.000325827	Neurod2	18013	1.30745	-5.32811	5.73895e-05	0.000572186	Plce1	74055	1.05248	2.69532	0.0154214	0.0466915	Parl	381038	1.15238	-2.84532	0.0074677	0.0728571	Ky	16716	1.19675	4.14621	0.000212924	0.00735672
			Mrpl40	18100	1.11397	-2.43563	0.020214	0.197986	Wwtr1	97064	1.29215	5.44658	4.40621e-06	0.000323675	Ephb2	13844	1.17707	-5.32458	5.78046e-05	0.00057522	Cd97	26364	1.06686	2.69551	0.015415	0.0466859	Gabrd	14403	1.1383	-2.84465	0.00748043	0.0729157	Renbp	19703	1.24983	4.15122	0.000209866	0.00727423
			Arfgef1	211673	1.1485	-2.43494	0.0202464	0.198122	Apbb1ip	54519	1.94616	5.48626	3.91047e-06	0.000289457	Ttl	69737	1.14499	-5.32276	5.8021e-05	0.00057682	Tpt1	22070	1.09095	2.69719	0.0153614	0.0465369	Papss1	23971	1.12312	-2.84158	0.00753856	0.0732192	Bicc1	83675	1.23388	4.15505	0.000207554	0.00721717
			Wipi2	74781	1.09679	-2.43467	0.0202596	0.198122	Hcls1	15163	1.34009	5.4956	3.80214e-06	0.000284318	Kdm4b	193796	1.17871	-5.3151	5.89355e-05	0.000585351	Atp5g1	11951	1.14854	2.69737	0.0153556	0.0465329	A730011L01Rik	338371	1.1477	-2.84119	0.00754608	0.0732266	Glipr2	384009	1.20189	4.15524	0.00020744	0.00721717
			Zfp574	232976	1.08384	-2.43273	0.020352	0.19887	Lsp1	16985	1.28089	5.49856	3.76843e-06	0.000283495	9130404D08Rik	74549	1.12166	-5.31356	5.91211e-05	0.000586632	Zc3hc1	232679	1.08604	2.69961	0.0152842	0.0463574	Kctd6	71393	1.12579	-2.8396	0.00757646	0.0734558	Actn1	109711	1.30841	4.15977	0.000204739	0.00716522
			Srp9	27058	1.11229	-2.43225	0.0203746	0.198935	Cd9	12527	1.68728	5.60546	2.73202e-06	0.000210602	Gm5107	330070	1.1053	-5.30527	6.01328e-05	0.000595533	Selk	80795	1.17178	2.70008	0.0152693	0.0463391	Zswim6	67263	1.28747	-2.83801	0.0076068	0.0736184	Fezf2	54713	1.17943	4.17139	0.000197964	0.00701866
			Nr4a2	18227	1.22832	-2.42769	0.0205934	0.200715	Slc11a1	18173	1.31575	5.61236	2.67593e-06	0.000207559	Il17d	239114	1.36723	-5.30297	6.04153e-05	0.000597761	Slc7a14	241919	1.09808	2.70075	0.0152479	0.0463013	Clstn3	232370	1.21624	-2.83576	0.00765021	0.0737177	Kif23	71819	1.31435	4.17709	0.000194722	0.00694915
			Chka	12660	1.08703	-2.42636	0.0206578	0.201072	Prdx6	11758	1.56572	5.62267	2.59416e-06	0.000203748	Zfp94	22756	1.11008	-5.30033	6.07424e-05	0.000599282	Nek9	217718	1.10343	2.70095	0.0152417	0.0462962	Taf12	66464	1.13178	-2.83025	0.0077572	0.0744745	Stard5	170460	1.29747	4.18676	0.000189344	0.00680197
			Palm	18483	1.13232	-2.42406	0.0207693	0.201891	Lat2	56743	1.36895	5.63953	2.46588e-06	0.000194898	Dkk3	50781	1.27301	-5.29987	6.08003e-05	0.000599284	Ifngr1	15979	1.0979	2.7012	0.0152338	0.0462856	Dis3l2	208718	1.13283	-2.8239	0.00788222	0.0754357	2210011C24Rik	70134	1.30438	4.19163	0.00018669	0.00672891
			Crcp	12909	1.10325	-2.42396	0.0207743	0.201891	Gpam	14732	1.31703	5.65707	2.33917e-06	0.000186061	Akap9	100986	1.46579	-5.2983	6.09963e-05	0.000600646	Ribc1	66611	1.06768	2.70129	0.015231	0.0462856	Dync1li1	235661	1.1548	-2.82376	0.00788497	0.0754357	LOC100047738	100047738	1.3117	4.19457	0.000185109	0.00669415
			Mprip	26936	1.14746	-2.42172	0.0208836	0.202779	Iigp1	60440	1.50638	5.71994	1.93612e-06	0.000159068	Rangap1	19387	1.22928	-5.29434	6.14924e-05	0.000603812	Tmem132a	98170	1.15892	2.70203	0.0152075	0.0462598	Atp2b1	67972	1.18012	-2.8218	0.00792401	0.0755829	A230046K03Rik	319277	1.28062	4.19686	0.000183883	0.00669415
			Mark2	13728	1.11813	-2.42069	0.0209337	0.202808	Sgpl1	20397	1.33682	5.79412	1.54908e-06	0.000128966	H13	14950	1.09565	-5.29128	6.18779e-05	0.000605879	Slc37a2	56857	1.04949	2.70259	0.0151897	0.0462328	Jkamp	104771	1.14673	-2.81577	0.0080451	0.0761503	Irak1	16179	1.23458	4.19733	0.000183632	0.00669415
			Ccl27a	20301	1.17358	-2.41939	0.0209974	0.20311	Ch25h	12642	1.27109	5.81545	1.45287e-06	0.000121768	Gtf3a	66596	1.20089	-5.28698	6.24249e-05	0.000610083	Sept9	53860	1.12104	2.70288	0.0151806	0.0462187	Ap2a2	11772	1.18832	-2.81546	0.00805122	0.0761503	Ppap2c	50784	1.31788	4.20948	0.00017727	0.00651935
			Stmn4	56471	1.09551	-2.41825	0.0210536	0.203339	Tspo	12257	1.25171	5.8443	1.33224e-06	0.000112413	Abca8a	217258	1.13292	-5.28558	6.26043e-05	0.000611061	Ddx47	67755	1.09089	2.70296	0.0151781	0.0462187	Mapk10	26414	1.1391	-2.81528	0.00805493	0.0761503	Ak3	56248	1.24244	4.2253	0.000169314	0.00628769
			Gspt2	14853	1.13542	-2.4175	0.0210903	0.203379	Ctsl	13039	1.52709	5.88114	1.19263e-06	0.000101686	Vwc2l	320460	1.20046	-5.27799	6.35849e-05	0.000618859	Optn	71648	1.12296	2.70352	0.0151605	0.0461845	Acd	497652	1.15615	-2.81528	0.008055	0.0761503	Bace2	56175	1.23672	4.22808	0.000167956	0.00626169
			Psmd7	17463	1.12976	-2.41434	0.0212466	0.204037	Hrsp12	15473	1.45519	5.88516	1.17831e-06	0.000101481	Col6a3	12835	1.22319	-5.27772	6.3621e-05	0.000618859	Myadml2	68515	1.07305	2.70359	0.0151581	0.0461845	4931428F04Rik	74356	1.17619	-2.81513	0.00805794	0.0761503	Cxcl1	14825	1.5093	4.22871	0.000167646	0.00626169
			Tsc2	22084	1.19075	-2.41381	0.0212729	0.204037	Anxa2	12306	1.27826	5.92231	1.05394e-06	9.20392e-05	Traf4	22032	1.34327	-5.27348	6.41755e-05	0.000622502	Mrpl50	28028	1.09826	2.7046	0.0151263	0.0461209	Pmvk	68603	1.18666	-2.81478	0.00806509	0.0761515	Rnaset2a	100037283	1.23368	4.22906	0.000167474	0.00626169
			Grk6	26385	1.1101	-2.41235	0.021346	0.204424	Lyl1	17095	1.57605	5.9583	9.45978e-07	8.31928e-05	C85492	215494	1.13	-5.26641	6.51124e-05	0.000630412	Zic3	22773	1.13416	2.70521	0.015107	0.0460758	Sdccag3	68112	1.15309	-2.81206	0.00812045	0.0764747	Ptbp1	19205	1.32935	4.23584	0.000164211	0.0062291
			Ppp1cc	19047	1.22581	-2.40792	0.0215673	0.205943	Ncf1	17969	1.30523	5.98906	8.62581e-07	7.63965e-05	Ctxn1	330695	1.32035	-5.2649	6.53134e-05	0.000630593	Ccnk	12454	1.08419	2.70523	0.0151063	0.0460758	Keap1	50868	1.15336	-2.80382	0.00829012	0.0776679	Ephb4	13846	1.25968	4.23796	0.000163201	0.00622288
			Mrpl27	94064	1.1211	-2.40786	0.0215706	0.205943	Cd72	12517	1.30065	5.99042	8.59054e-07	7.63965e-05	Vcan	13003	1.11131	-5.2621	6.56902e-05	0.000633642	Slc25a3	18674	1.33133	2.70573	0.0150906	0.0460528	Ncoa6	56406	1.17506	-2.8032	0.0083031	0.0777164	Rab26	328778	1.24355	4.24493	0.000159926	0.00615261
			Mrpl4	66163	1.16965	-2.40416	0.0217573	0.206542	Cd44	12505	1.39066	6.01293	8.02957e-07	7.2139e-05	Impa2	114663	1.09199	-5.25858	6.61661e-05	0.00063764	Zyx	22793	1.24082	2.70599	0.0150825	0.0460417	Atp5o	28080	1.19274	-2.80222	0.00832351	0.0777164	St6galnac2	20446	1.24919	4.24496	0.000159914	0.00615261
			Ap4s1	11782	1.24055	-2.40315	0.0218086	0.206542	Aqp4	11829	1.71692	6.05314	7.11754e-07	6.44086e-05	Fnbp1l	214459	1.35086	-5.25561	6.65697e-05	0.000640164	Unc5c	22253	1.05217	2.70692	0.0150534	0.0459662	Prokr2	246313	1.16625	-2.80192	0.00832967	0.0777164	Trip6	22051	1.30879	4.25395	0.000155789	0.00605789
			Hsd3b3	15494	1.13595	-2.40267	0.0218333	0.206542	Anxa4	11746	1.23538	6.22564	4.24609e-07	3.95711e-05	Odz1	23963	1.2343	-5.25508	6.66426e-05	0.000640164	Slc9a9	331004	1.09189	2.71291	0.0148668	0.0455171	Arf1	11840	1.13861	-2.80166	0.00833514	0.0777164	Id1	15901	1.32781	4.2603	0.000152938	0.00596844
			Elof1	66126	1.11336	-2.4025	0.0218417	0.206542	Ifi204	15951	1.50966	6.25267	3.91647e-07	3.67736e-05	Fdps	110196	1.20379	-5.24621	6.78667e-05	0.000649805	5730403B10Rik	66626	1.04992	2.71406	0.0148312	0.0454213	Rai12	54351	1.16065	-2.80151	0.00833827	0.0777164	Sorbs3	20410	1.24479	4.27073	0.000148366	0.00583199
			Ppp2ca	19052	1.16084	-2.40191	0.0218718	0.206607	Ctsh	13036	1.37999	6.26654	3.75752e-07	3.55484e-05	Tcfl5	277353	1.19811	-5.24337	6.82631e-05	0.000652397	Etv3	27049	1.09707	2.71555	0.0147852	0.0452939	Mtch2	56428	1.24898	-2.79983	0.00837357	0.0779115	Ccng1	12450	1.25734	4.279	0.000144834	0.00573471
			Nisch	64652	1.12968	-2.4015	0.0218925	0.206647	Lgmn	19141	1.54029	6.30731	3.32665e-07	3.19563e-05	Mcf2l	17207	1.21095	-5.22348	7.11079e-05	0.000678336	Zmat3	22401	1.27638	2.71734	0.0147302	0.0451652	Dhps	330817	1.12683	-2.79866	0.00839817	0.0780066	Ptpn21	24000	1.2681	4.2852	0.000142242	0.00565269
			Mypop	232934	1.08438	-2.40089	0.0219239	0.206787	F11r	16456	1.36571	6.32345	3.17011e-07	3.06886e-05	Gdf9	14566	1.1127	-5.2128	7.26875e-05	0.000692132	Serinc2	230779	1.07738	2.71757	0.0147232	0.0451573	Ica1	15893	1.14437	-2.79139	0.00855232	0.0790334	Ccnd1	12443	1.24917	4.28722	0.000141409	0.00564026
			Sbno1	243272	1.09569	-2.39843	0.0220495	0.207504	Kcne1l	66240	1.39896	6.46628	2.07094e-07	2.06896e-05	Scaper	244891	1.12089	-5.21065	7.30092e-05	0.000694558	Gpr108	78308	1.08348	2.7188	0.0146853	0.0450676	Slc29a3	71279	1.15133	-2.79139	0.00855242	0.0790334	Sepn1	74777	1.24275	4.28782	0.00014116	0.00564026
			Mbd3	17192	1.09065	-2.39841	0.0220506	0.207504	Tcn2	21452	1.26966	6.52354	1.74662e-07	1.78785e-05	Pik3cd	18707	1.16719	-5.20978	7.3139e-05	0.000695155	Zfp869	66869	1.12169	2.71938	0.0146678	0.0450271	Fgfbp3	72514	1.22287	-2.79062	0.00856884	0.0791177	Cox6b2	333182	1.42917	4.30833	0.00013297	0.00540297
			Hsf1	15499	1.08948	-2.39642	0.0221531	0.208006	Stat1	20846	1.45123	6.55967	1.56881e-07	1.61912e-05	Fam5b	240843	1.22383	-5.20484	7.38865e-05	0.000699697	Rtl1	353326	1.11985	2.72011	0.0146453	0.0449736	Chst8	68947	1.19728	-2.78836	0.00861753	0.0794321	Tgfb3	21809	1.26406	4.30997	0.000132334	0.00539734
			Tmem111	66087	1.1208	-2.39498	0.0222277	0.208393	Selplg	20345	1.39271	6.6069	1.36358e-07	1.44308e-05	Tuba3a	22144	1.29884	-5.20145	7.44028e-05	0.000703944	Asxl1	228790	1.05883	2.72107	0.0146162	0.0449219	Atg3	67841	1.21002	-2.78774	0.008631	0.0794887	Lxn	17035	1.23401	4.31357	0.000130953	0.00536117
			U2af1	108121	1.13479	-2.39255	0.0223534	0.2091	Anxa5	11747	1.31181	6.63845	1.24176e-07	1.32539e-05	Ash2l	23808	1.16026	-5.18995	7.61847e-05	0.000714938	Ttc19	72795	1.17986	2.72258	0.0145703	0.0447942	2310003L22Rik	69487	1.1122	-2.78605	0.00866739	0.0796885	Sstr2	20606	1.23245	4.32062	0.000128288	0.00529202
			Dusp1	19252	1.25598	-2.3919	0.022387	0.209258	Cd48	12506	1.49763	6.69868	1.03885e-07	1.1281e-05	Atp9a	11981	1.27302	-5.18547	7.6891e-05	0.000720914	Dydc2	71200	1.06171	2.72533	0.0144868	0.0445904	Fam171a2	217219	1.13863	-2.78528	0.00868424	0.0797759	Bgn	12111	1.28584	4.32098	0.000128154	0.00529202
			Tceb1	67923	1.13	-2.39119	0.0224244	0.209451	Csf3r	12986	1.35356	6.76393	8.56517e-08	9.55016e-06	Rnf182	328234	1.18662	-5.16345	8.04598e-05	0.000750982	Prrc1	73137	1.17014	2.72604	0.0144654	0.0445507	Itpka	228550	1.17077	-2.78429	0.00870573	0.0799057	Lpar6	67168	1.26683	4.33247	0.000123925	0.00521111
			Dnajc2	22791	1.15873	-2.38962	0.0225059	0.209502	Anxa3	11745	1.65369	6.76976	8.41894e-08	9.47169e-06	Dgkh	380921	1.09904	-5.15679	8.15732e-05	0.000759325	Mogs	57377	1.15076	2.72747	0.0144222	0.0444443	Mobkl2a	208228	1.1232	-2.78125	0.00877203	0.0802961	Lamb2	16779	1.21846	4.33753	0.000122108	0.00515467
			Nsg1	18196	1.14687	-2.38895	0.0225414	0.209502	Itgb2	16414	1.35735	6.82812	7.08656e-08	8.04518e-06	Snx8	231834	1.28272	-5.15605	8.16969e-05	0.000759796	Tuba8	53857	1.04039	2.72825	0.0143988	0.0443853	Kdelr2	66913	1.13636	-2.78099	0.00877787	0.0802961	Rhoj	80837	1.27505	4.33808	0.00012191	0.00515467
			Pja1	18744	1.19437	-2.38696	0.0226457	0.210103	Mgst1	56615	1.61587	6.85204	6.60391e-08	7.56602e-06	Adam11	11488	1.12093	-5.14977	8.27627e-05	0.000768333	Fbxo9	71538	1.14581	2.73157	0.0142997	0.0441189	Gjd2	14617	1.12127	-2.77955	0.00880958	0.0803636	Hist2h3c1	15077	1.18298	4.35165	0.000117172	0.00501583
			Cnot8	69125	1.10944	-2.38647	0.0226712	0.210184	Itgam	16409	1.32058	6.88182	6.04911e-08	6.99457e-06	Apc2	23805	1.23525	-5.14977	8.27629e-05	0.000768333	Ppp1r2	66849	1.12452	2.73215	0.0142823	0.0440973	A830018L16Rik	320492	1.14902	-2.77812	0.00884103	0.080488	Lmna	16905	1.29416	4.35347	0.000116551	0.00501583
			Arl8b	67166	1.09822	-2.38594	0.0226991	0.210287	Hk2	15277	1.45038	6.90281	5.68654e-08	6.69939e-06	Higd2a	67044	1.09926	-5.1266	8.68175e-05	0.000802385	I830012O16Rik	667370	1.08091	2.73295	0.0142583	0.0440568	Sorcs3	66673	1.17424	-2.77801	0.00884336	0.080488	Col4a5	12830	1.28889	4.36106	0.000113995	0.00492723
			Hspa2	15512	1.26599	-2.38518	0.0227396	0.210381	Lgals9	16859	1.3771	6.9119	5.53631e-08	6.58452e-06	Spin1	20729	1.23	-5.12268	8.75241e-05	0.000806045	Hipk3	15259	1.09361	2.73296	0.014258	0.0440568	2810408M09Rik	381406	1.12995	-2.7772	0.00886124	0.0805156	Tead2	21677	1.31905	4.36595	0.000112376	0.00487668
			Bmi1	12151	1.16292	-2.38511	0.0227429	0.210381	Mt1	17748	1.39476	6.95152	4.92742e-08	5.998e-06	Myt1l	17933	1.07034	-5.11914	8.81661e-05	0.000810519	D2Ertd391e	51897	1.14408	2.73316	0.0142521	0.0440568	Prune	229589	1.13419	-2.77557	0.0088975	0.0807774	Cd164	53599	1.22347	4.37796	0.000108495	0.00478481
			Dgcr2	13356	1.11253	-2.38462	0.0227689	0.210465	Tgfb1	21803	1.40597	6.95383	4.89406e-08	5.998e-06	Rgma	244058	1.25928	-5.11463	8.89919e-05	0.000816664	2310042D19Rik	74183	1.06096	2.73339	0.0142452	0.0440558	Aqr	11834	1.18455	-2.7737	0.00893911	0.0810873	Cnih4	98417	1.2538	4.38503	0.000106274	0.00470599
			Ndufa13	67184	1.09156	-2.37675	0.0231883	0.212917	Mt2	17750	1.43783	6.99161	4.37994e-08	5.52492e-06	Map4k1	26411	1.11049	-5.11146	8.95759e-05	0.000819914	Mmp24	17391	1.06454	2.7337	0.0142361	0.0440406	Seh1l	72124	1.15481	-2.77263	0.00896294	0.0812356	Tcea3	21401	1.23895	4.4014	0.000101302	0.00452272
			Bud31	231889	1.13064	-2.37645	0.0232047	0.212917	Nfe2l2	18024	1.50056	7.06308	3.55173e-08	4.52592e-06	Rtn4rl1	237847	1.30397	-5.10617	9.05615e-05	0.00082741	Gns	75612	1.19216	2.73565	0.0141782	0.0438876	Stx8	55943	1.17215	-2.77149	0.0089886	0.0812644	Nt5dc2	70021	1.26546	4.40382	0.000100587	0.00452151
			Slc37a4	14385	1.1089	-2.37499	0.0232832	0.213324	Gbp2	14469	1.52144	7.10511	3.1405e-08	4.08527e-06	Adamts18	208936	1.11086	-5.10107	9.15224e-05	0.000833987	Fjx1	14221	1.09506	2.73759	0.014121	0.0437497	4930474M22Rik	74917	1.11641	-2.77075	0.00900527	0.0813474	Hspb6	243912	1.25046	4.40945	9.89406e-05	0.00447253
			Rpn1	103963	1.15399	-2.37266	0.023409	0.214078	H2-gs10	436493	1.86733	7.13764	2.85551e-08	3.79357e-06	Pllp	67801	1.14006	-5.09795	9.21148e-05	0.000837914	Zc3h14	75553	1.12601	2.73802	0.0141083	0.0437235	Barx2	12023	1.11922	-2.76772	0.00907344	0.0818269	Gstm1	14862	1.23649	4.41	9.87812e-05	0.00447253
			Zmynd8	228880	1.21157	-2.37209	0.0234399	0.214078	Inpp5d	16331	1.40979	7.1881	2.46427e-08	3.30901e-06	Sox12	20667	1.40879	-5.09613	9.24626e-05	0.000840341	Myl9	98932	1.32921	2.73918	0.0140743	0.0436443	Vps29	56433	1.14929	-2.76523	0.00912992	0.0821655	Slc19a2	116914	1.21704	4.41393	9.76513e-05	0.00447253
			Bad	12015	1.14219	-2.37167	0.023463	0.214078	Serping1	12258	1.36162	7.18832	2.46273e-08	3.30901e-06	Prr15	78004	1.1689	-5.09412	9.28484e-05	0.000842804	Tnfaip1	21927	1.15097	2.74072	0.014029	0.0435559	2010300C02Rik	72097	1.17287	-2.76507	0.0091337	0.0821655	S100a6	20200	1.41155	4.4161	9.70301e-05	0.00447253
			Clpp	53895	1.13958	-2.3715	0.0234722	0.214078	Ptpn6	15170	1.51477	7.19225	2.43463e-08	3.30901e-06	D630023F18Rik	98303	1.1258	-5.09345	9.29772e-05	0.000842804	Adcy9	11515	1.08264	2.7429	0.0139653	0.0433969	Rpl29	19944	1.12737	-2.76312	0.00917815	0.0824286	Cbr3	109857	1.23031	4.41869	9.62964e-05	0.00447253
			Dynlrb1	67068	1.11754	-2.37129	0.0234836	0.214078	Lcp1	18826	1.45736	7.26881	1.94785e-08	2.70275e-06	Stoml1	69106	1.13471	-5.07858	9.58838e-05	0.000867636	Coq10b	67876	1.08397	2.74312	0.013959	0.0433969	March6	223455	1.28727	-2.76224	0.00919819	0.0825135	Gatsl3	71962	1.24161	4.4209	9.56749e-05	0.00447253
			Map2k4	26398	1.11404	-2.36934	0.0235898	0.214078	Ggta1	14594	1.4533	7.33173	1.62226e-08	2.27626e-06	Tomm40l	641376	1.19598	-5.07412	9.67737e-05	0.000874925	Nhlrc3	212114	1.0732	2.74385	0.0139376	0.043376	Psma7	26444	1.11989	-2.76204	0.00920282	0.0825135	Acot1	26897	1.22149	4.44363	8.95063e-05	0.00422197
			Mpo	17523	1.12479	-2.36765	0.0236818	0.214614	Gbp3	55932	1.61976	7.38611	1.3855e-08	1.96616e-06	Bloc1s3	232946	1.12953	-5.05963	9.9723e-05	0.000896902	Ndufb9	66218	1.1188	2.74614	0.0138711	0.0432079	Kras	16653	1.11878	-2.76128	0.00922035	0.0826025	Emp1	13730	1.33272	4.45155	8.74483e-05	0.00416995
			Hspa8	15481	1.20729	-2.36644	0.0237485	0.214751	Ccl5	20304	1.64436	7.41274	1.28263e-08	1.84109e-06	Lrrn2	16980	1.14731	-5.05538	0.000100606	0.000902493	Zc3h3	223642	1.12013	2.74802	0.0138168	0.0430645	Etv5	104156	1.13369	-2.75953	0.00926054	0.082894	E2f6	50496	1.21693	4.46236	8.47183e-05	0.00407933
			Runx1t1	12395	1.11078	-2.36243	0.0239692	0.216506	Igh-6	16019	1.39139	7.49013	1.02548e-08	1.50661e-06	Pak1	18479	1.24955	-5.05301	0.000101102	0.000905985	Ctnna1	12385	1.18357	2.75049	0.0137457	0.0428944	Lonrf1	244421	1.14776	-2.75873	0.00927911	0.0829784	Gja1	14609	1.35171	4.46284	8.45984e-05	0.00407933
			St3gal5	20454	1.10015	-2.36229	0.0239772	0.216506	S100a10	20194	1.38101	7.53511	9.00673e-09	1.339e-06	Ppp2r5c	26931	1.18259	-5.05269	0.000101169	0.000905985	Tead1	21676	1.25222	2.75158	0.0137145	0.0428227	Copg	54161	1.14981	-2.7574	0.00930975	0.0831288	Zcchc24	71918	1.26656	4.46724	8.35117e-05	0.00406286
			Phf5a	68479	1.09386	-2.35936	0.0241396	0.2175	Apoe	11816	1.49937	7.55552	8.49216e-09	1.29329e-06	1700030J22Rik	69528	1.10607	-5.04482	0.000102833	0.000918505	Stk11ip	71728	1.06478	2.75206	0.0137007	0.0427926	Rap1gap2	380711	1.11418	-2.75562	0.00935113	0.083361	Scara3	219151	1.3012	4.47211	8.23268e-05	0.00402326
			Arih2	23807	1.08787	-2.35707	0.0242679	0.218341	Isg15	100038882	1.52901	7.6074	7.31447e-09	1.14179e-06	Npm3	18150	1.33853	-5.04356	0.000103103	0.000920129	Fkbp2	14227	1.12679	2.75242	0.0136902	0.0427726	Wipi1	52639	1.16424	-2.75495	0.00936671	0.0833828	Tcf7l1	21415	1.26324	4.48492	7.92841e-05	0.00390979
			Flot2	14252	1.09073	-2.35494	0.0243872	0.219099	Gusb	110006	1.54774	7.72576	5.20872e-09	8.55875e-07	Csrnp2	207785	1.15645	-5.0416	0.000103524	0.000923091	Six3	20473	1.09227	2.75264	0.013684	0.0427661	Bat1a	53817	1.20295	-2.75394	0.00939043	0.0834372	Crtap	56693	1.25307	4.49305	7.74114e-05	0.00385246
			Pum2	80913	1.13054	-2.35401	0.0244394	0.219253	Ifit3	15959	1.87053	7.73018	5.14328e-09	8.55875e-07	Dlx1	13390	1.36114	-5.03451	0.000105057	0.000933549	Ensa	56205	1.15987	2.75346	0.0136604	0.042744	Camk2g	12325	1.13054	-2.75303	0.00941165	0.0835247	Gtse1	29870	1.24189	4.4956	7.68334e-05	0.00384132
			Arid1a	93760	1.12561	-2.34984	0.0246753	0.220893	S100a11	20195	1.54604	7.79956	4.21837e-09	7.21631e-07	Gm5465	432879	1.14824	-5.03285	0.000105421	0.000935983	Fbxw7	50754	1.18071	2.75347	0.0136602	0.042744	Ywhaq	22630	1.50901	-2.75211	0.00943307	0.0836106	Tnfrsf12a	27279	1.3313	4.51447	7.26847e-05	0.00368063
			Mrpl37	56280	1.09708	-2.3486	0.024746	0.221317	Man2b1	17159	1.43292	7.80247	4.18341e-09	7.21631e-07	Wdr33	74320	1.09897	-5.02865	0.000106343	0.000942559	Hip1	215114	1.12549	2.75375	0.0136523	0.042744	Syngr3	20974	1.12299	-2.74984	0.00948649	0.083947	D10Ertd610e	52666	1.2389	4.51857	7.1814e-05	0.0036578
			Kpna3	16648	1.15126	-2.34794	0.024784	0.221389	Mafb	16658	1.46236	7.88853	3.27394e-09	5.84071e-07	Ankrd24	70615	1.14071	-5.02658	0.000106802	0.000945191	Prss23	76453	1.05332	2.75607	0.0135862	0.0425757	Rnf34	80751	1.12683	-2.74902	0.00950597	0.0839765	Acss1	68738	1.23771	4.5239	7.06951e-05	0.00364008
			Npy2r	18167	1.19537	-2.34365	0.0250296	0.222628	Ifit1	15957	1.60239	7.91498	3.03682e-09	5.49621e-07	Sergef	27414	1.23975	-5.02649	0.000106822	0.000945191	Ssr3	67437	1.16268	2.75769	0.0135403	0.0424705	Pcyt2	68671	1.15134	-2.74872	0.00951306	0.0839765	Akap12	83397	1.32381	4.5471	6.60277e-05	0.00346055
			Uchl1	22223	1.10289	-2.34303	0.0250656	0.22279	Dhrs1	52585	1.43587	7.98259	2.50691e-09	4.81636e-07	Pih1d1	68845	1.21675	-5.02355	0.000107477	0.000948555	1700034H14Rik	67105	1.10446	2.75849	0.0135177	0.0424123	Dab2ip	69601	1.14024	-2.74602	0.00957719	0.0844053	Pde1b	18574	1.1897	4.54786	6.58801e-05	0.00346055
			Accn1	11418	1.09851	-2.34066	0.0252025	0.223504	Lgals1	16852	1.7289	8.19663	1.37083e-09	2.71729e-07	Cxcl12	20315	1.26836	-5.01476	0.000109457	0.000964394	Snx4	69150	1.17153	2.75982	0.0134802	0.0423203	Zfp316	54201	1.14085	-2.74439	0.00961603	0.0844698	Phlda3	27280	1.2865	4.55446	6.46113e-05	0.00346055
			Tiprl	226591	1.13245	-2.33619	0.0254623	0.224241	Srebf1	20787	1.4463	8.29439	1.04243e-09	2.16965e-07	Slc6a1	232333	1.25258	-5.01282	0.0001099	0.000965832	Ndel1	83431	1.17672	2.75996	0.0134762	0.0423203	Luc7l2	192196	1.11666	-2.74431	0.00961791	0.0844698	Bclaf1	72567	1.36537	4.56902	6.1896e-05	0.00342607
			Vegfc	22341	1.12284	-2.32871	0.0259031	0.227801	Fcgr1	14129	1.61531	8.31813	9.75537e-10	2.06483e-07	Mapre1	13589	1.16604	-5.01142	0.000110219	0.000967817	LOC677317	677317	1.08259	2.76138	0.0134361	0.042255	Myg1	60315	1.1212	-2.7433	0.00964197	0.084564	Bdh2	69772	1.25058	4.5759	6.06532e-05	0.00337449
			Klraq1	73825	1.14731	-2.32689	0.0260115	0.228248	Fcgr2b	14130	1.64627	8.32884	9.46778e-10	2.03851e-07	Pacsin1	23969	1.22353	-5.00727	0.000111175	0.000975389	Arih1	23806	1.11085	2.76355	0.0133753	0.042093	Adcyap1	11516	1.15077	-2.73807	0.00976807	0.085436	Crabp1	12903	1.22429	4.58714	5.86743e-05	0.00329823
			Ppp2r1a	51792	1.09252	-2.3256	0.0260885	0.228467	Ctsz	64138	2.92783	8.44512	6.84941e-10	1.52742e-07	Kcnt1	227632	1.13444	-5.0001	0.000112844	0.000985314	Gm129	229599	1.09956	2.76528	0.0133272	0.0419668	Ihh	16147	1.15373	-2.73685	0.00979769	0.0855838	Csrp1	13007	1.29156	4.60019	5.64578e-05	0.00320686
			Dap3	65111	1.11335	-2.32415	0.0261751	0.229064	H2-K1	14972	2.5881	8.48629	6.11002e-10	1.38731e-07	Ints10	70885	1.17555	-4.9973	0.000113502	0.000988732	AV249152	216560	1.08063	2.76532	0.0133259	0.0419668	Atp5f1	11950	1.37862	-2.73495	0.0098439	0.0858493	Igfbp2	16008	1.43619	4.60097	5.63278e-05	0.00320686
			Nab2	17937	1.19015	-2.32192	0.0263094	0.229885	Ctsb	13030	1.55263	8.60326	4.42181e-10	1.02258e-07	Nrxn1	18189	1.31757	-4.97045	0.000120026	0.00103726	Ptprg	19270	1.07299	2.76633	0.0132978	0.0418998	Hpcal1	53602	1.14836	-2.73348	0.00987979	0.0860257	Gsta4	14860	1.31802	4.60444	5.57547e-05	0.00320044
			Pclo	26875	1.19772	-2.31669	0.0266262	0.232036	Ctsc	13032	1.59464	8.60657	4.38166e-10	1.02258e-07	Rnf144a	108089	1.31904	-4.96835	0.000120552	0.00104094	Uap1l1	227620	1.11602	2.76671	0.0132874	0.0418797	Rnf208	68846	1.13219	-2.73327	0.00988508	0.0860257	Prelp	116847	1.31785	4.61733	5.36729e-05	0.00311389
			Ndufb9	66218	1.16325	-2.31557	0.0266941	0.232466	Blnk	17060	1.48115	8.66494	3.7311e-10	8.96038e-08	Whsc1	107823	1.30806	-4.96337	0.00012181	0.00104831	C030046E11Rik	226089	1.07067	2.76774	0.0132586	0.0418145	Hsp90ab1	15516	1.40848	-2.73107	0.0099389	0.0863999	Lpar4	78134	1.34432	4.61879	5.34409e-05	0.00311389
			Parp8	52552	1.17478	-2.31326	0.0268358	0.233374	Cebpa	12606	1.40671	8.74696	2.97904e-10	7.33013e-08	Tspan18	241556	1.24261	-4.9548	0.000124006	0.00106544	Gal	14419	1.10739	2.76813	0.0132479	0.0418071	Zfp553	233887	1.11731	-2.72846	0.0100035	0.086753	Il17rc	171095	1.38002	4.62237	5.28787e-05	0.00310098
			Uqcr11	66594	1.17642	-2.31257	0.0268781	0.23358	Pld4	104759	1.50752	9.02877	1.38362e-10	3.67632e-08	Shmt1	20425	1.16283	-4.95372	0.000124285	0.00106696	Lamp1	16783	1.08736	2.76876	0.0132303	0.0417886	Slc35e3	215436	1.16324	-2.72465	0.0100984	0.0873796	Fbxo2	230904	1.3172	4.62509	5.24559e-05	0.0030929
			Acp1	11431	1.09446	-2.3106	0.0269993	0.234386	H2-Q7	15018	2.09559	9.13629	1.0354e-10	2.81088e-08	Gdpd5	233552	1.26203	-4.95293	0.00012449	0.00106783	Rasl11a	68895	1.07257	2.76895	0.0132252	0.0417853	Rpl27	19942	1.10995	-2.72426	0.010108	0.0873796	Pdgfb	18591	1.37076	4.63671	5.06859e-05	0.00300487
			Coil	12812	1.10776	-2.31033	0.027016	0.234386	Fxyd1	56188	1.65337	9.14191	1.01989e-10	2.81088e-08	Slc29a4	243328	1.17705	-4.94903	0.000125506	0.00107566	Ets1	23871	1.10545	2.76925	0.0132169	0.0417716	Brd4	57261	1.13883	-2.72362	0.0101241	0.0874491	Maf	17132	1.27318	4.63699	5.06434e-05	0.00300487
			Gtf2h1	14884	1.12842	-2.31014	0.0270272	0.234386	Ltc4s	17001	1.39687	9.14276	1.01754e-10	2.81088e-08	Pink1	68943	1.16965	-4.9465	0.00012617	0.00108046	Rragc	54170	1.05466	2.77245	0.0131285	0.0415176	Ablim2	231148	1.13299	-2.72272	0.0101467	0.0875051	Tmem98	103743	1.26254	4.64231	4.98542e-05	0.00298822
			Acvr2a	11480	1.23149	-2.30685	0.027231	0.235607	B2m	12010	2.99638	9.21804	8.31413e-11	2.43429e-08	Tesc	57816	1.19194	-4.9438	0.000126883	0.00108567	Mybbp1a	18432	1.06084	2.77337	0.0131033	0.0414505	Cacng4	54377	1.13431	-2.7207	0.0101975	0.0878202	Hspb8	80888	1.39917	4.64284	4.97752e-05	0.00298822
			Ipo8	320727	1.14818	-2.30665	0.0272435	0.235607	S100a6	20200	2.21671	9.33417	6.09667e-11	1.95219e-08	Uba1	22201	1.25755	-4.94197	0.000127368	0.00108803	Cbwd1	226043	1.10886	2.77431	0.0130775	0.0413817	Naa38	76522	1.12557	-2.71507	0.0103405	0.0886134	Zfp36l1	12192	1.32875	4.64765	4.90724e-05	0.00297423
			Brd2	14312	1.13059	-2.30387	0.0274168	0.236083	AU020206	101757	1.61865	9.43627	4.64809e-11	1.52751e-08	Mapk3	26417	1.15122	-4.9313	0.000130235	0.00110886	Dnajb12	56709	1.06529	2.77432	0.0130774	0.0413817	Crtac1	72832	1.19034	-2.71135	0.0104359	0.0892895	Col8a1	12837	1.33608	4.65312	4.82857e-05	0.00294554
			Ulk1	22241	1.09678	-2.3028	0.0274836	0.236083	Cd53	12508	2.28309	9.51359	3.78831e-11	1.27861e-08	Fbxo31	76454	1.23808	-4.92655	0.000131532	0.00111716	Crcp	12909	1.10098	2.77508	0.0130566	0.0413407	Rab12	19328	1.18857	-2.71017	0.0104663	0.0894791	Smo	319757	1.31532	4.68265	4.42463e-05	0.00277473
			Sh2b1	20399	1.08433	-2.30239	0.0275093	0.236107	Osmr	18414	2.00501	9.5838	3.14826e-11	1.1233e-08	Cyhr1	54151	1.15728	-4.92272	0.000132589	0.00112521	Mrpl10	107732	1.06279	2.77551	0.0130448	0.0413159	Gm6728	627022	1.12381	-2.70929	0.0104892	0.0895639	Col6a1	12833	1.30422	4.68917	4.34008e-05	0.00275354
			Ptprj	19271	1.08699	-2.30175	0.0275497	0.236292	Gm7035	630499	1.92918	9.74131	2.08346e-11	7.88432e-09	Hp1bp3	15441	1.12298	-4.91888	0.000133654	0.00113241	R3hdm2	71750	1.09249	2.77698	0.0130046	0.0412389	Ube2f	67921	1.1664	-2.70883	0.010501	0.0895639	Lcn2	16819	1.79577	4.69294	4.29194e-05	0.00273902
			Cct5	12465	1.17698	-2.30094	0.0276005	0.236526	Itgb5	16419	1.61349	10.1263	7.69972e-12	3.00482e-09	Igdcc3	19289	1.176	-4.90998	0.000136164	0.00115085	Pcnx	54604	1.07414	2.77922	0.0129439	0.0410589	C330005M16Rik	101744	1.11636	-2.69983	0.0107368	0.0905301	Rfx2	19725	1.28022	4.71825	3.98199e-05	0.00257146
			Ksr1	16706	1.11664	-2.29993	0.0276641	0.236785	Psmb8	16913	1.85605	10.1406	7.42293e-12	2.99024e-09	Tceb1	67923	1.29873	-4.90399	0.000137878	0.00116439	Cyth4	72318	1.03369	2.78003	0.0129219	0.0410018	Arhgef4	226970	1.11342	-2.69954	0.0107444	0.0905301	Kif22	110033	1.21229	4.7581	3.5383e-05	0.00236957
			Eif4ebp2	13688	1.11579	-2.29633	0.027892	0.238214	Cyba	13057	1.64394	10.1481	7.28215e-12	2.99024e-09	Gpr6	140741	1.123	-4.89651	0.000140049	0.00117793	Ndufa13	67184	1.11162	2.78068	0.0129042	0.0409582	Tmem200a	77220	1.16467	-2.6991	0.0107561	0.0905301	B2m	12010	1.39127	4.79639	3.15821e-05	0.00215493
			2310036O22Rik	68544	1.18381	-2.29594	0.0279167	0.238214	Emr1	13733	1.52083	10.2522	5.58439e-12	2.40475e-09	Mrpl53	68499	1.23496	-4.89501	0.000140491	0.00118069	Itga6	16403	1.04686	2.78097	0.0128965	0.0409461	Gucy1b3	54195	1.18609	-2.69774	0.0107923	0.090643	Lgals3	16854	1.67379	4.80473	3.08102e-05	0.00211557
			Tnfaip8l1	66443	1.12047	-2.29561	0.0279374	0.238214	Lyz2	17105	2.18819	10.2817	5.18117e-12	2.3108e-09	Raf1	110157	1.1973	-4.89354	0.000140924	0.00118241	Cox7a1	12865	1.06998	2.78251	0.012855	0.0408268	Ncan	13004	1.12446	-2.69684	0.0108163	0.0907547	Emp3	13732	1.33065	4.8062	3.0676e-05	0.00211557
			Hax1	23897	1.09569	-2.2953	0.0279571	0.238214	Csf1r	12978	1.86121	10.3613	4.23412e-12	1.95836e-09	2310079N02Rik	66566	1.13648	-4.88975	0.000142045	0.00119086	Tagln2	21346	1.25531	2.78271	0.0128496	0.0408222	Dusp2	13537	1.15773	-2.69507	0.0108635	0.0910098	Kif1b	16561	1.2807	4.80938	3.03872e-05	0.00211327
			Ogn	18295	1.13915	-2.2953	0.0279574	0.238214	H2-D1	14964	2.25174	10.4511	3.3756e-12	1.62133e-09	Acaa2	52538	1.25399	-4.88399	0.000143767	0.00120238	Serpinb12	71869	1.05486	2.78291	0.012844	0.0408169	Calm2	12314	1.21289	-2.69387	0.0108957	0.0912093	Plp2	18824	1.23908	4.81707	2.97012e-05	0.00209239
			Galt	14430	1.12454	-2.29514	0.0279672	0.238214	Grn	14824	2.03037	10.5286	2.77833e-12	1.38783e-09	Itpka	228550	1.33668	-4.87916	0.000145226	0.00120811	1300014I06Rik	66895	1.18963	2.78427	0.0128075	0.0407258	Idh1	15926	1.37625	-2.69187	0.0109493	0.0914468	Wisp1	22402	1.29316	4.8256	2.89582e-05	0.00206689
			Rgnef	110596	1.10377	-2.29394	0.0280439	0.238402	Irf8	15900	1.69984	10.7901	1.44834e-12	7.53622e-10	Myst4	54169	1.17162	-4.87899	0.000145276	0.00120811	Slc35b3	108652	1.09369	2.78506	0.0127865	0.0406716	Agap3	213990	1.19069	-2.69051	0.0109861	0.0916587	Pmp22	18858	1.31435	4.87306	2.51471e-05	0.00185593
			Ube2w	66799	1.13585	-2.29303	0.028102	0.238702	Lag3	16768	1.66304	10.807	1.38899e-12	7.53622e-10	Csk	12988	1.29577	-4.8723	0.000147324	0.00122326	Entpd5	12499	1.07981	2.78546	0.0127757	0.0406495	Gm88	224813	1.24913	-2.68957	0.0110114	0.0917532	Mfge8	17304	1.22773	4.88338	2.43869e-05	0.00181215
			Olfm1	56177	1.16625	-2.29279	0.0281175	0.238702	Ccl9	20308	1.56725	11.0464	7.71559e-13	4.37965e-10	Fam57b	68952	1.11819	-4.87132	0.000147629	0.00122383	Galnt11	231050	1.09014	2.7877	0.0127158	0.0404975	Mettl9	59052	1.17305	-2.68784	0.0110583	0.0917738	Acads	11409	1.34748	4.88812	2.40451e-05	0.00179907
			Fosb	14282	1.14138	-2.29213	0.0281593	0.238822	Abca1	11303	2.29579	11.2443	4.77106e-13	2.83719e-10	Ddn	13199	1.43015	-4.86948	0.000148198	0.00122757	Upp1	22271	1.04228	2.78775	0.0127147	0.0404975	B3galnt1	26879	1.17604	-2.68772	0.0110616	0.0917738	Pbk	52033	1.33898	4.8992	2.32653e-05	0.00175281
			Grhpr	76238	1.12467	-2.29175	0.0281842	0.238822	Aif1	11629	1.74413	11.7531	1.41824e-13	8.85548e-11	Ssx2ip	99167	1.23536	-4.86668	0.00014907	0.00123116	Tfdp2	211586	1.07896	2.78783	0.0127125	0.0404975	Rnf44	105239	1.13253	-2.68765	0.0110637	0.0917738	Calca	12310	1.29954	4.90414	2.29263e-05	0.00173935
			Th1l	57314	1.10524	-2.29094	0.0282358	0.239057	Cd52	23833	2.35547	12.1051	6.24243e-14	4.10292e-11	Foxk2	68837	1.18668	-4.86632	0.000149182	0.00123116	Grip1	74053	1.10591	2.78851	0.0126944	0.0404901	Gpi1	14751	1.16306	-2.68758	0.0110656	0.0917738	Timp1	21857	1.35923	4.92021	2.1855e-05	0.0016816
			Gsta4	14860	1.12333	-2.29026	0.0282796	0.239137	Lgals3bp	19039	2.32122	12.3259	3.75947e-14	2.60824e-11	Gsg1l	269994	1.18367	-4.86253	0.00015037	0.00123864	Zkscan5	22757	1.09136	2.78961	0.012665	0.0404206	Maea	59003	1.24444	-2.68744	0.0110694	0.0917738	Rab32	67844	1.30493	4.92408	2.16043e-05	0.00167418
			Ipo11	76582	1.13479	-2.2902	0.0282836	0.239137	Serpina3n	20716	2.54306	12.4914	2.58082e-14	1.89584e-11	Pygl	110095	1.11631	-4.86123	0.00015078	0.00124005	Kank1	107351	1.14612	2.79022	0.0126489	0.0403823	Psmd7	17463	1.18203	-2.68714	0.0110776	0.0917738	Cd44	12505	1.23907	4.92679	2.14306e-05	0.00167267
			Ngef	53972	1.13326	-2.28894	0.0283646	0.239336	Cd68	12514	2.5521	12.5099	2.47474e-14	1.89584e-11	Coro2a	107684	1.1248	-4.85967	0.000151274	0.00124214	Tomm6	66119	1.24635	2.79088	0.0126313	0.0403385	Morf4l1	21761	1.14366	-2.68671	0.0110891	0.0917738	Cdkn1a	12575	1.27954	4.93426	2.09592e-05	0.00164773
			Hnrnpa3	229279	1.16369	-2.28802	0.028424	0.239577	A2m	232345	2.11498	12.7283	1.51469e-14	1.26103e-11	Rbmx	19655	1.3754	-4.85901	0.000151481	0.00124286	Map4k3	225028	1.16603	2.79512	0.0125196	0.039994	1700086L19Rik	74284	1.15064	-2.6864	0.0110976	0.0917738	Gdf15	23886	1.36608	4.96122	1.93416e-05	0.00155435
			Mrpl45	67036	1.12285	-2.2873	0.0284701	0.239577	C1qb	12260	3.4072	12.8553	1.14116e-14	1.01791e-11	Gm4983	245297	1.14584	-4.85824	0.000151728	0.00124325	Tnfsf13b	24099	1.06444	2.79618	0.0124918	0.0399177	Snrpa1	68981	1.13757	-2.68626	0.0111014	0.0917738	Mest	17294	1.36126	4.9637	1.91991e-05	0.00155435
			Timm13	30055	1.1033	-2.2871	0.028483	0.239577	Ctss	13040	4.12642	13.0516	7.39649e-15	7.10518e-12	Tia1	21841	1.13196	-4.85348	0.000153246	0.00125141	Zfp410	52708	1.09111	2.79978	0.0123979	0.039642	Ip6k2	76500	1.13921	-2.68533	0.0111269	0.0917738	Serpinf1	20317	1.59686	4.98973	1.77661e-05	0.00144921
			Fkbp2	14227	1.16126	-2.28691	0.0284958	0.239577	Tyrobp	22177	3.19551	13.4318	3.23193e-15	3.36336e-12	Accn1	11418	1.14548	-4.85249	0.000153566	0.00125304	Dedd2	67379	1.09241	2.80063	0.0123758	0.0396079	Ppp2r5c	26931	1.25051	-2.68513	0.0111323	0.0917738	F2rl1	14063	1.4048	4.99693	1.73887e-05	0.00144372
			Cox6c	12864	1.17199	-2.28626	0.0285377	0.239577	C1qc	12262	2.82276	13.5265	2.63682e-15	2.99351e-12	Uck2	80914	1.14448	-4.84658	0.000155479	0.00126618	Rps8	20116	1.07944	2.80155	0.012352	0.039544	Usp39	28035	1.17468	-2.68348	0.0111777	0.0919343	Copz2	56358	1.25994	4.99693	1.73885e-05	0.00144372
			Klf10	21847	1.21609	-2.28606	0.0285507	0.239577	Cst7	13011	2.92027	13.5979	2.26261e-15	2.82555e-12	Rnf44	105239	1.11933	-4.84617	0.000155614	0.00126618	Fcer1g	14127	1.07891	2.80191	0.0123425	0.039538	Znhit3	448850	1.13924	-2.68288	0.0111941	0.0919343	Cyba	13057	1.43578	5.01548	1.64529e-05	0.00140549
			Zdhhc16	74168	1.10037	-2.28582	0.0285659	0.239577	Laptm5	16792	2.07384	13.6516	2.01774e-15	2.79973e-12	9030425E11Rik	71566	1.19684	-4.84598	0.000155674	0.00126618	Kdm2a	225876	1.1092	2.80246	0.0123283	0.0395047	Sipa1l2	244668	1.14752	-2.68162	0.0112287	0.0921482	Upf2	326622	1.41588	5.03763	1.54005e-05	0.00132604
			Nhp2l1	20826	1.09255	-2.28489	0.0286262	0.239922	Mpeg1	17476	3.06312	14.3082	5.09345e-16	7.95087e-13	Odz2	23964	1.27824	-4.84404	0.000156309	0.00126902	Syap1	67043	1.1364	2.80249	0.0123277	0.0395047	Chd5	269610	1.21279	-2.68068	0.0112547	0.0922917	Uaca	72565	1.25545	5.04903	1.48855e-05	0.00129194
			Per1	18626	1.21618	-2.28331	0.0287295	0.240465	Ly86	17084	3.18737	14.6049	2.77583e-16	4.95208e-13	Haus8	76478	1.15585	-4.83062	0.000160767	0.00129449	Dab1	13131	1.09019	2.80278	0.0123202	0.039503	Nipsnap3b	66536	1.21648	-2.67824	0.0113225	0.092637	Cdk2	12566	1.35102	5.06631	1.41373e-05	0.00125664
			Mrpl2	27398	1.13441	-2.28049	0.0289137	0.240781	Ctsd	13033	2.43792	15.7902	2.67861e-17	8.36263e-14	Amph	218038	1.10987	-4.8287	0.000161417	0.00129771	Phf8	320595	1.08074	2.80522	0.0122571	0.0393251	Khdrbs3	13992	1.15206	-2.6776	0.0113402	0.092637	Fam167a	219148	1.29773	5.06722	1.40988e-05	0.00125664
			Grcc10	14790	1.09788	-2.28037	0.0289215	0.240781	C1qa	12259	3.25855	15.9974	1.80442e-17	7.51119e-14	9930014A18Rik	320469	1.09024	-4.82665	0.000162112	0.00130229	Slc14a2	27411	1.06242	2.80586	0.0122407	0.0392847	Sfpq	71514	1.15541	-2.67755	0.0113415	0.092637	Tk1	21877	1.345	5.07822	1.36435e-05	0.00123349
			Herc2	15204	1.16222	-2.27973	0.0289633	0.240968	Gfap	14580	3.87207	17.6602	8.6932e-19	5.42804e-15	Dpysl4	26757	1.27166	-4.82232	0.000163592	0.00131316	Ubqln1	56085	1.06908	2.80599	0.0122373	0.0392847	Eid2	386655	1.16189	-2.67754	0.0113419	0.092637	Dysf	26903	1.31653	5.07902	1.36108e-05	0.00123349
			Akt1	11651	1.09232	-2.27711	0.0291363	0.242246	NA	NA	4.18186	20.3862	9.62072e-21	1.20144e-16	Gnaq	14682	1.28121	-4.82131	0.000163938	0.00131492	Cpe	12876	1.22789	2.80895	0.0121615	0.0390909	Prdm8	77630	1.13822	-2.67706	0.0113552	0.092637	Plekhg2	101497	1.32649	5.12211	1.19673e-05	0.00110968
			Prkrir	72981	1.10121	-2.27618	0.0291975	0.242545							Ubtf	21429	1.2095	-4.81568	0.000165888	0.00132646	F2r	14062	1.22963	2.80971	0.0121423	0.039041	Hnrnpf	98758	1.14544	-2.67657	0.011369	0.092669	Cln5	211286	1.25622	5.12269	1.19467e-05	0.00110968
			Cdk2ap2	52004	1.08274	-2.27598	0.0292111	0.242545							Mapk8ip2	60597	1.22959	-4.80632	0.000169179	0.0013507	Katnal1	231912	1.08289	2.81111	0.0121066	0.0389627	Shkbp1	192192	1.13878	-2.67433	0.0114315	0.0930382	Mfsd1	66868	1.21476	5.13952	1.13608e-05	0.00108297
			Taf1a	21339	1.08038	-2.2751	0.0292692	0.242866							Mtg1	212508	1.13514	-4.79404	0.0001736	0.00138387	Shc3	20418	1.08567	2.81279	0.0120639	0.0388372	Rnf14	56736	1.18931	-2.67401	0.0114405	0.093042	Nfkbiz	80859	1.30203	5.14646	1.11276e-05	0.00107789
			Psmb6	19175	1.12123	-2.2739	0.0293487	0.243257							Fbxo25	66822	1.20603	-4.78878	0.000175528	0.00139602	Ppp1r12a	17931	1.18105	2.81354	0.0120451	0.0387888	Irf2bp2	270110	1.12345	-2.66874	0.0115892	0.0940402	Cryab	12955	1.38837	5.1558	1.08211e-05	0.00105764
			Ndufv1	17995	1.12137	-2.27332	0.029387	0.243359							Setdb1	84505	1.11009	-4.78392	0.000177328	0.00140926	Jun	16476	1.22844	2.81369	0.0120411	0.038788	Nos1	18125	1.16769	-2.66744	0.0116265	0.0942718	Kcne1l	66240	1.42484	5.15907	1.07161e-05	0.0010569
			Eif1	20918	1.16984	-2.27133	0.02952	0.243973							Shf	435684	1.21456	-4.7777	0.000179663	0.00142454	Ecd	70601	1.09977	2.81638	0.0119735	0.0385941	Ctnnd2	18163	1.20984	-2.66667	0.0116484	0.0943786	Grin2b	14812	1.29605	5.17792	1.01288e-05	0.00100814
			Mrpl51	66493	1.09571	-2.27096	0.0295447	0.243973							Nhp2	52530	1.15848	-4.77247	0.000181649	0.00143699	Cltc	67300	1.13107	2.81676	0.0119638	0.0385747	Brd1	223770	1.12218	-2.66402	0.0117241	0.0948504	Cnn2	12798	1.35699	5.20414	9.36509e-06	0.000940758
			Hspa14	50497	1.13632	-2.27068	0.0295631	0.243973							Fhl1	14199	1.1278	-4.75514	0.000188393	0.00147907	Trpc6	22068	1.07393	2.81759	0.011943	0.0385198	Dph3	105638	1.16403	-2.66283	0.0117585	0.0950001	Gfap	14580	1.42414	5.20535	9.33138e-06	0.000940758
			Phf23	78246	1.1088	-2.27016	0.029598	0.243973							B3galt5	93961	1.0963	-4.75415	0.000188786	0.00148093	4833424O15Rik	75769	1.11025	2.81893	0.0119095	0.0384475	Gde1	56209	1.19267	-2.66201	0.0117819	0.0950001	Npepl1	228961	1.35018	5.21564	9.04845e-06	0.0009261
			Car12	76459	1.15564	-2.26932	0.0296545	0.244062							Tomm5	68512	1.14217	-4.75144	0.000189867	0.00148727	Cycs	13063	1.09179	2.81968	0.0118907	0.0383987	Asns	27053	1.18063	-2.66193	0.0117844	0.0950001	Dhrs1	52585	1.35787	5.21921	8.95238e-06	0.000924994
			Fkbp4	14228	1.14065	-2.26913	0.0296674	0.244062							Zfpm1	22761	1.24435	-4.749	0.000190844	0.0014938	Rbm18	67889	1.17396	2.82018	0.0118783	0.0383707	Nlgn2	216856	1.15433	-2.66189	0.0117855	0.0950001	Anxa3	11745	1.68231	5.23719	8.48357e-06	0.000893575
			Adsl	11564	1.10974	-2.26813	0.0297344	0.244128							9130024F11Rik	329160	1.2939	-4.74791	0.000191281	0.00149496	Psmb7	19177	1.10803	2.82091	0.01186	0.0383235	Slc46a3	71706	1.14168	-2.6611	0.0118081	0.0950001	1700007K13Rik	69327	1.32439	5.27469	7.58333e-06	0.00080722
			Nell2	54003	1.16783	-2.26784	0.0297536	0.244128							H2afy2	404634	1.2423	-4.74089	0.00019413	0.0015104	Pms2	18861	1.0495	2.82151	0.0118452	0.0382875	Mapk1	26413	1.21765	-2.66019	0.0118347	0.0950001	Plk1	18817	1.36369	5.28729	7.30281e-06	0.000792282
			Cyhr1	54151	1.1082	-2.26278	0.0300958	0.246289							2010305A19Rik	69893	1.15122	-4.73852	0.000195103	0.00151516	Sarnp	66118	1.0673	2.82264	0.0118169	0.038208	BC018242	235044	1.14267	-2.65944	0.0118565	0.0950001	Pbxip1	229534	1.25445	5.29868	7.05801e-06	0.000773458
			Ccnc	51813	1.1007	-2.2615	0.0301832	0.246681							Cars2	71941	1.10156	-4.73833	0.000195179	0.00151516	Il6ra	16194	1.05702	2.82284	0.0118121	0.0382047	Flot1	14251	1.15545	-2.65934	0.0118591	0.0950001	Crym	12971	1.3965	5.31787	6.66407e-06	0.000745345
			Cacna1g	12291	1.11264	-2.25855	0.0303846	0.248164							Zfp39	22698	1.10506	-4.7371	0.000195685	0.00151795	Tsga14	83922	1.09857	2.82665	0.0117179	0.0379232	Ints12	71793	1.17592	-2.65919	0.0118636	0.0950001	Pltp	18830	1.36185	5.32696	6.48521e-06	0.000734857
			Mtch1	56462	1.08616	-2.25455	0.0306598	0.249575							Nrarp	67122	1.19453	-4.7356	0.000196305	0.00152157	Nr1d2	353187	1.08471	2.82736	0.0117003	0.0378975	Dhrs7b	216820	1.14651	-2.65914	0.0118652	0.0950001	Fkbp10	14230	1.3699	5.33438	6.34273e-06	0.000732045
			Cs	12974	1.12403	-2.25445	0.0306669	0.249575							Trim3	55992	1.12532	-4.73472	0.000196671	0.00152157	5430411K18Rik	71423	1.08358	2.83096	0.011612	0.0376629	Usf1	22278	1.17082	-2.65745	0.0119143	0.095194	Mgmt	17314	1.39177	5.36102	5.85653e-06	0.000690625
			Pls3	102866	1.26886	-2.2543	0.0306773	0.249575							Fam125b	72543	1.26458	-4.73264	0.000197531	0.00152543	Prdm2	110593	1.13097	2.83156	0.0115974	0.0376508	Polr3f	70408	1.11227	-2.65641	0.0119447	0.0953134	Pon2	330260	1.25516	5.3999	5.213e-06	0.00064268
			Lgr5	14160	1.11556	-2.2505	0.0309412	0.250815							Acvr1b	11479	1.15497	-4.73	0.000198635	0.00153167	Copz1	56447	1.12976	2.83202	0.0115862	0.0376262	St6galnac4	20448	1.13389	-2.65624	0.0119495	0.0953134	Ifitm1	68713	1.54015	5.44528	4.55064e-06	0.000574069
			R3hdm1	226412	1.20077	-2.24901	0.0310454	0.251094							Vps39	269338	1.08414	-4.72806	0.000199447	0.00153679	Syp	20977	1.23108	2.83308	0.0115605	0.0375663	Rnf220	66743	1.11552	-2.65493	0.0119878	0.0954884	Ier3	15937	1.51033	5.47272	4.19155e-06	0.000534989
			Mknk2	17347	1.09697	-2.24853	0.0310789	0.251094							Pcdh19	279653	1.16608	-4.72547	0.000200541	0.00154188	Slc12a6	107723	1.18145	2.83386	0.0115416	0.0375283	Rad23a	19358	1.12327	-2.65367	0.0120247	0.0956443	Anxa5	11747	1.39719	5.48288	4.0659e-06	0.00052513
			Banp	53325	1.0766	-2.24411	0.0313892	0.25257							Tle2	21886	1.12811	-4.72232	0.000201876	0.00154975	Penk	18619	1.09743	2.83518	0.0115095	0.0374357	Ndufs2	226646	1.15664	-2.65044	0.01212	0.0961889	Insl6	27356	1.40113	5.49988	3.8641e-06	0.00050508
			Zfp316	54201	1.1052	-2.24259	0.0314967	0.253272							Sh3glb2	227700	1.25388	-4.70675	0.000208613	0.00159558	Fem1c	240263	1.07221	2.83689	0.0114683	0.0373134	Ppp1r14c	76142	1.18309	-2.64962	0.0121445	0.0962097	Clu	12759	1.36703	5.51713	3.66959e-06	0.000485505
			Hsph1	15505	1.2034	-2.24191	0.031545	0.253416							Ppp3r1	19058	1.31954	-4.70346	0.000210065	0.00160078	Ppm1d	53892	1.15103	2.83837	0.0114327	0.0372312	Raly	19383	1.13013	-2.64931	0.0121538	0.0962097	Vasn	246154	1.41748	5.52361	3.59905e-06	0.000484264
			Rlim	19820	1.07783	-2.23641	0.0319366	0.255493							Chn2	69993	1.39381	-4.7026	0.000210445	0.0016025	Avpi1	69534	1.11012	2.84131	0.011362	0.0370488	Rnf181	66510	1.14869	-2.64919	0.0121573	0.0962097	Cdkn3	72391	1.27632	5.583	3.0126e-06	0.000413718
			Timm44	21856	1.10017	-2.23574	0.0319853	0.255523							Pip4k2b	108083	1.24392	-4.69738	0.000212775	0.00161787	Nlrc5	434341	1.10552	2.84152	0.0113572	0.0370448	Trim27	19720	1.13212	-2.64916	0.0121581	0.0962097	Glycam1	14663	1.4384	5.58466	2.99761e-06	0.000413718
			Wwc1	211652	1.11651	-2.23551	0.0320017	0.255523							Cdkn2aipnl	52626	1.13003	-4.69553	0.000213609	0.00162302	Jund	16478	1.1189	2.84225	0.0113396	0.0370106	Mpzl1	68481	1.15954	-2.64852	0.012177	0.0962889	Ass1	11898	1.44367	5.61024	2.7766e-06	0.000391212
			Alas1	11655	1.09493	-2.23426	0.0320916	0.255893							Rusc2	100213	1.07973	-4.68966	0.000216271	0.00163697	Mnat1	17420	1.11401	2.84305	0.0113207	0.0369606	Rasip1	69903	1.18258	-2.64722	0.0122158	0.0964781	Serpinh1	12406	1.4121	5.6289	2.6257e-06	0.000379746
			Mnat1	17420	1.11873	-2.23372	0.03213	0.255893							Prkcc	18752	1.09813	-4.68775	0.000217146	0.00164149	Usp3	235441	1.09073	2.84338	0.0113127	0.0369576	Dgkk	331374	1.1411	-2.64669	0.0122315	0.0964781	Cdc20	107995	1.36847	5.63146	2.60564e-06	0.000379746
			Trhr	22045	1.12299	-2.23157	0.0322857	0.256805							Spryd3	223918	1.23992	-4.68667	0.00021764	0.00164402	Gda	14544	1.08598	2.8438	0.0113027	0.0369366	H3f3a	15078	1.14105	-2.64652	0.0122367	0.0964781	Uap1l1	227620	1.44486	5.65882	2.40068e-06	0.00035678
			Syt5	53420	1.09904	-2.23087	0.0323362	0.256879							Eln	13717	1.21402	-4.68498	0.000218419	0.0016487	Gde1	56209	1.2238	2.84657	0.011237	0.0367629	Fgfr3	14184	1.12064	-2.64381	0.0123179	0.096838	Cd151	12476	1.33938	5.66131	2.38283e-06	0.00035678
			Huwe1	59026	1.10772	-2.22907	0.0324671	0.257592							Gtf2h5	66467	1.18402	-4.68213	0.000219738	0.00165631	Fbxo33	70611	1.10871	2.84715	0.0112233	0.036735	Rcan2	53901	1.12848	-2.64286	0.0123464	0.0969921	Egr1	13653	1.46908	5.67358	2.29693e-06	0.000350977
			Lsm4	50783	1.10624	-2.22735	0.0325924	0.258093							Rai1	19377	1.12018	-4.67904	0.000221173	0.00166586	Tpd52l2	66314	1.05549	2.84884	0.0111835	0.0366163	Fbxo41	330369	1.15928	-2.64166	0.0123826	0.0970655	F2r	14062	1.307	5.67956	2.25614e-06	0.000349669
			Zmat3	22401	1.13851	-2.22662	0.0326459	0.258214							Basp1	70350	1.16208	-4.67401	0.000223535	0.00167999	Mthfd1	108156	1.10074	2.84989	0.0111589	0.0365471	Dgcr6	13353	1.1387	-2.63795	0.0124953	0.0975653	Pvalb	19293	1.32228	5.69143	2.17736e-06	0.00034235
			Cope	59042	1.10871	-2.22658	0.0326489	0.258214							Stk25	59041	1.18083	-4.67359	0.000223734	0.00168027	Gnal1	14670	1.09441	2.85235	0.0111012	0.0364041	Arl5a	75423	1.16071	-2.63712	0.0125206	0.0975653	Tspo	12257	1.58024	5.69849	2.13184e-06	0.000340122
			Dnaja2	56445	1.14805	-2.22453	0.0327988	0.259071							Cadm3	94332	1.15243	-4.66877	0.000226023	0.00169256	Phlda3	27280	1.13378	2.85298	0.0110865	0.036378	Smpd3	58994	1.13383	-2.63668	0.012534	0.0975653	Loxl1	16949	1.55654	5.72738	1.95523e-06	0.000326342
			Amot	27494	1.12104	-2.2241	0.03283	0.259154							Pccb	66904	1.11937	-4.66591	0.000227393	0.00170037	Plaa	18786	1.17617	2.85481	0.0110437	0.0362616	Peli1	67245	1.1884	-2.6366	0.0125363	0.0975653	St5	76954	1.319	5.73091	1.93471e-06	0.000326342
			Ndufaf4	68493	1.14352	-2.22237	0.032958	0.259945							Erh	13877	1.20172	-4.66387	0.000228378	0.0017065	Itgb1	16412	1.07641	2.85683	0.010997	0.0361311	Myot	58916	1.13932	-2.63476	0.0125926	0.0978631	Lrrk1	233328	1.33112	5.73329	1.92094e-06	0.000326342
			Tomm34	67145	1.07932	-2.22171	0.0330065	0.260054							Ndrg2	29811	1.19456	-4.66248	0.000229047	0.00170868	Gtf2ird1	57080	1.14667	2.85688	0.0109957	0.0361311	Btbd2	208198	1.13963	-2.63355	0.0126298	0.098013	Nuak2	74137	1.35821	5.78488	1.64614e-06	0.000292771
			Atp5o	28080	1.1729	-2.2188	0.033222	0.260439							Faah	14073	1.18773	-4.66227	0.000229149	0.00170868	Gpx3	14778	1.05602	2.85751	0.0109811	0.0361132	2310037I24Rik	69612	1.13824	-2.63193	0.0126798	0.0982312	Mt1	17748	1.39165	5.78792	1.63127e-06	0.000292771
			Sms	20603	1.21414	-2.21823	0.033264	0.260439							Kcnb2	98741	1.11855	-4.66203	0.000229264	0.00170868	Cald1	109624	1.0645	2.85839	0.0109609	0.0360581	Ralgps2	78255	1.12215	-2.63175	0.0126852	0.0982312	Cenpa	12615	1.30979	5.84019	1.39513e-06	0.000256538
			Gtf2h4	14885	1.10692	-2.21129	0.033784	0.263191							Fam108c	70178	1.14729	-4.65761	0.000231419	0.00172097	Fam128b	72083	1.1201	2.8588	0.0109514	0.0360381	Gar1	68147	1.15628	-2.6309	0.0127117	0.0982496	Csf1	12977	1.43466	5.88366	1.22509e-06	0.000229155
			Ank1	11733	1.10293	-2.21021	0.033865	0.263493							Nras	18176	1.21009	-4.65749	0.000231474	0.00172097	Ptprz1	19283	1.18765	2.859	0.0109468	0.0360345	Tnrc6c	217351	1.1227	-2.6308	0.0127148	0.0982496	Smtn	29856	1.39082	5.90283	1.15688e-06	0.000220192
			Dpp8	74388	1.1264	-2.20977	0.0338984	0.263588							Snx11	74479	1.17683	-4.65051	0.000234917	0.00174508	Gtf3c4	269252	1.08138	2.85935	0.0109387	0.0360191	Acat2	110460	1.1854	-2.62672	0.0128416	0.0991592	Inppl1	16332	1.34181	5.92673	1.07712e-06	0.000208673
			Tbcb	66411	1.10316	-2.20912	0.0339473	0.263805							Dnajc11	230935	1.17718	-4.65023	0.000235054	0.00174508	Pgpep1	66522	1.18215	2.8623	0.010871	0.0358077	Cyth3	19159	1.15865	-2.62427	0.0129183	0.0996803	Sox21	223227	1.30918	5.95564	9.88003e-07	0.000202436
			Fez1	235180	1.11241	-2.20557	0.0342174	0.265079							Carhsp1	52502	1.22263	-4.64701	0.00023666	0.00175437	Kctd9	105440	1.06162	2.86267	0.0108624	0.0357908	Surf1	20930	1.14041	-2.62263	0.0129699	0.0999363	Axl	26362	1.44766	5.98556	9.03537e-07	0.000192205
			Ncor2	20602	1.14064	-2.20486	0.0342714	0.26524							Cyth1	19157	1.13066	-4.64671	0.000236812	0.00175437	Mon2	67074	1.11123	2.86323	0.0108498	0.0357692							Mapkapk3	102626	1.28545	6.00388	8.55449e-07	0.000185615
			Acyp2	75572	1.14271	-2.20449	0.0342998	0.26524							Sfrs14	234373	1.22142	-4.64332	0.000238513	0.00176571	Shh	20423	1.14253	2.86603	0.0107859	0.0356292							Pdlim7	67399	1.47664	6.0896	6.62399e-07	0.000149716
			Brunol4	108013	1.19297	-2.20446	0.034302	0.26524							Tppp	72948	1.29447	-4.63798	0.000241222	0.00178069	Pawr	114774	1.22891	2.86936	0.0107105	0.0354479							Col18a1	12822	1.54749	6.17379	5.15429e-07	0.000121563
			Egln2	112406	1.09085	-2.20396	0.0343402	0.265371							Flad1	319945	1.17334	-4.62752	0.000246622	0.00181538	Cgref1	68567	1.08528	2.86936	0.0107103	0.0354479							Tagln	21345	1.40129	6.20666	4.67389e-07	0.000112682
			Spna2	20740	1.13804	-2.20184	0.0345025	0.266131							Ilf3	16201	1.15065	-4.62494	0.000247969	0.00182401	Cnih4	98417	1.12404	2.87033	0.0106886	0.0354042							Ifitm3	66141	1.78126	6.21432	4.56845e-07	0.000112643
			Mrpl43	94067	1.11517	-2.20124	0.034549	0.266161							Crip2	68337	1.1424	-4.61247	0.000254603	0.00186619	2010204K13Rik	68355	1.12213	2.87073	0.0106795	0.0353903							1500015O10Rik	78896	1.51991	6.23566	4.28741e-07	0.000108172
			Zranb1	360216	1.14078	-2.2009	0.0345748	0.266196							Neto2	74513	1.22239	-4.61152	0.000255118	0.00186774	Vamp3	22319	1.14725	2.87271	0.010635	0.03528							Txnip	56338	1.41864	6.31262	3.41069e-07	8.81014e-05
			Uba2	50995	1.15399	-2.19954	0.0346798	0.266511							Fam69b	56279	1.26486	-4.61141	0.000255175	0.00186774	Srprb	20818	1.19777	2.87296	0.0106294	0.03528							Rln1	19773	1.43936	6.31368	3.40001e-07	8.81014e-05
			Runx2	12393	1.13882	-2.19773	0.0348198	0.266756							Fgf9	14180	1.14177	-4.60899	0.000256486	0.00187469	Psma2	19166	1.11743	2.87335	0.0106206	0.0352628							Ctgf	14219	1.50888	6.31712	3.36548e-07	8.81014e-05
			Kpna1	16646	1.15111	-2.19711	0.0348678	0.266756							Efha1	68514	1.12675	-4.60677	0.000257694	0.00188087	Gad1	14415	1.36176	2.87387	0.010609	0.0352468							Tubb6	67951	1.65828	6.35932	2.96913e-07	8.25952e-05
			Fbxw5	30839	1.10054	-2.19684	0.0348883	0.266756							C77370	245555	1.50868	-4.60513	0.000258594	0.00188612	Rai14	75646	1.15588	2.87435	0.0105984	0.0352227							Nacc2	67991	1.29765	6.40814	2.56888e-07	7.33414e-05
			Mrpl28	68611	1.15004	-2.19679	0.0348925	0.266756							Pxmp2	19301	1.16444	-4.60477	0.000258788	0.00188621	Tmx3	67988	1.0854	2.87462	0.0105923	0.0352139							Flnc	68794	1.68362	6.42993	2.40817e-07	7.06114e-05
			Fto	26383	1.10324	-2.1967	0.0348996	0.266756							Cdc42ep3	260409	1.18049	-4.60138	0.000260656	0.00189583	Pla2g7	27226	1.09998	2.87512	0.0105811	0.0351902							Tpm2	22004	1.58315	6.51182	1.88976e-07	5.85771e-05
			Srrt	83701	1.13624	-2.19637	0.0349252	0.266756							Tle1	21885	1.18187	-4.59603	0.000263627	0.00191476	4930572J05Rik	223626	1.08245	2.87516	0.0105803	0.0351902							Mdk	17242	1.40842	6.58947	1.50229e-07	4.93891e-05
			Metap1	75624	1.11581	-2.19521	0.0350152	0.267117							Samd14	217125	1.33071	-4.59275	0.000265463	0.00192405	Sesn3	75747	1.06359	2.87534	0.0105763	0.0351902							Sparc	20692	1.4252	6.59581	1.47441e-07	4.93891e-05
			Napa	108124	1.1158	-2.19217	0.0352526	0.268434							Ehmt1	77683	1.1456	-4.58838	0.000267936	0.00193927	Emp1	13730	1.30049	2.87544	0.0105739	0.0351902							Mmp14	17387	1.34826	6.60074	1.45314e-07	4.93891e-05
			Timm9	30056	1.11367	-2.1919	0.0352739	0.268434							Hmg20a	66867	1.18198	-4.58776	0.000268289	0.00194047	2310037I24Rik	69612	1.06457	2.87707	0.0105377	0.0351109							Syde1	71709	1.4917	6.73061	9.91071e-08	3.58404e-05
			Snx10	71982	1.16361	-2.19067	0.0353699	0.268837							Syn2	20965	1.48953	-4.58537	0.000269648	0.00194894	Prpf38a	230596	1.08849	2.87712	0.0105366	0.0351109							Gadd45g	23882	1.59773	6.76193	9.03884e-08	3.38146e-05
			Rabggtb	19352	1.12213	-2.18825	0.0355605	0.269431							Tprgl	67808	1.17252	-4.58353	0.000270703	0.0019552	Oaz1	18245	1.12502	2.87833	0.0105099	0.0350633							Plekha2	83436	1.48457	6.81276	7.78527e-08	3.01651e-05
			Banf1	23825	1.11157	-2.18801	0.0355799	0.269431							Dbn1	56320	1.26274	-4.58203	0.000271568	0.00195872	Ccdc55	237859	1.08702	2.87994	0.0104741	0.0349552							Col5a1	12831	1.47021	6.82886	7.42605e-08	3.01651e-05
			Sigmar1	18391	1.07517	-2.18781	0.0355953	0.269431							Rbm11	224344	1.16764	-4.58112	0.000272092	0.00196114	3110007F17Rik	73061	1.07467	2.88175	0.0104342	0.0348445							S100a11	20195	1.82409	6.95035	5.20286e-08	2.25783e-05
			Nrp1	18186	1.15739	-2.18776	0.0355991	0.269431							Rassf2	215653	1.27938	-4.58	0.000272737	0.00196442	Nucb1	18220	1.12623	2.88208	0.010427	0.0348316							Rnu6	19862	1.31816	6.96284	5.01644e-08	2.25783e-05
			Cacna2d3	12294	1.13211	-2.18654	0.0356961	0.269516							Fxr2	23879	1.2567	-4.57541	0.000275404	0.00197732	Fam50a	108160	1.12127	2.88375	0.0103903	0.0347203							Mmp2	17390	1.49908	7.06877	3.68285e-08	1.81615e-05
			Eif3g	53356	1.12288	-2.1862	0.0357227	0.269516							Nov	18133	1.0933	-4.57507	0.000275605	0.00197732	Rasgrp1	19419	1.21812	2.88464	0.0103709	0.0346665							Col4a1	12826	1.50052	7.08502	3.51273e-08	1.81474e-05
			Naa15	74838	1.12915	-2.18598	0.0357398	0.269516							Agfg2	231801	1.21466	-4.57501	0.000275637	0.00197732	Parp3	235587	1.07484	2.8851	0.0103608	0.0346551							Ppic	19038	1.52123	7.103	3.33366e-08	1.81474e-05
			Tmem14c	66154	1.10046	-2.18443	0.0358631	0.269606							Cdhr1	170677	1.148	-4.57496	0.00027567	0.00197732	Sec16a	227648	1.0774	2.88555	0.010351	0.0346335							Mt3	17751	1.36554	7.17574	2.69851e-08	1.62645e-05
			Poldip2	67811	1.09912	-2.1842	0.0358813	0.269606							Anxa6	11749	1.09298	-4.57407	0.000276189	0.00197967	Tspan7	21912	1.19354	2.88804	0.0102967	0.0345298							Pdpn	14726	1.49704	7.30837	1.83793e-08	1.17293e-05
			Ubr4	69116	1.08002	-2.17617	0.0365249	0.27215							1200009O22Rik	66873	1.29146	-4.57294	0.000276851	0.00198305	1500011H22Rik	68948	1.09527	2.88913	0.010273	0.0344615							Icam1	15894	1.46407	7.3171	1.79216e-08	1.17293e-05
			Ubap2l	74383	1.12141	-2.17518	0.0366053	0.272424							Sema7a	20361	1.38609	-4.56801	0.00027976	0.0019976	Rell2	225392	1.1578	2.88986	0.0102573	0.0344309							Shc1	20416	1.50763	7.33773	1.68849e-08	1.17293e-05
			Znhit1	70103	1.08361	-2.17286	0.0367939	0.273339							B3gat1	76898	1.27903	-4.55873	0.000285323	0.00203112	Nphp4	260305	1.08628	2.89067	0.0102396	0.0343827							Dcxr	67880	1.59379	7.3573	1.59584e-08	1.17293e-05
			Prkar1a	19084	1.14632	-2.17221	0.0368466	0.273493							Rps6ka5	73086	1.12874	-4.55427	0.000288036	0.00204622	Bcl2l11	12125	1.05931	2.89071	0.0102389	0.0343827							Prkcdbp	109042	1.61873	7.40233	1.4016e-08	1.16969e-05
			Ppp1r15b	108954	1.09549	-2.17166	0.0368911	0.273573							Gstz1	14874	1.1867	-4.55388	0.000288274	0.00204651	Osbpl9	100273	1.1021	2.89374	0.0101736	0.0341943							Myl9	98932	1.5743	7.41691	1.344e-08	1.16969e-05
			Spats2	72572	1.07684	-2.17039	0.0369951	0.273694							Abcg4	192663	1.19817	-4.55105	0.000290013	0.00205604	Ppox	19044	1.081	2.89385	0.0101712	0.0341943							Palld	72333	1.59	7.46752	1.16198e-08	1.14603e-05
			Lsm14b	241846	1.14783	-2.16609	0.0373477	0.274999							Rufy3	52822	1.19081	-4.54655	0.000292798	0.00207154	Rpl3l	66211	1.09073	2.89433	0.0101609	0.0341849							Tagln2	21346	1.87578	7.62425	7.41702e-09	8.04815e-06
			Uros	22276	1.09324	-2.16445	0.0374835	0.275404							B4galnt4	330671	1.19056	-4.54469	0.000293951	0.00207687	1700045I19Rik	74264	1.07319	2.89695	0.0101048	0.034007							Hspg2	15530	1.62588	7.68288	6.27484e-09	8.04815e-06
			Ywhab	54401	1.08688	-2.16382	0.0375354	0.275473							Spnb2	20742	1.16321	-4.54286	0.000295098	0.00208307	Birc2	11797	1.23248	2.89963	0.0100477	0.0338697							Smpdl3b	100340	1.46287	7.69502	6.0615e-09	8.04815e-06
			Rars	104458	1.12735	-2.16371	0.0375444	0.275473							AI118078	244886	1.08911	-4.54076	0.000296418	0.0020893	Zswim7	69747	1.10055	2.90006	0.0100387	0.0338505							Ddit4l	73284	1.48011	8.10345	1.91225e-09	3.45767e-06
			Prkcz	18762	1.11589	-2.16151	0.0377273	0.276165							Atp1b2	11932	1.32158	-4.5406	0.000296516	0.0020893	Dnajc3	100037258	1.16838	2.90064	0.0100264	0.03382							Anxa2	12306	1.62944	8.16708	1.60045e-09	3.45767e-06
			Hcfc1	15161	1.10871	-2.16075	0.0377901	0.276463							Rgs9	19739	1.14985	-4.53845	0.000297875	0.00209603	Fam115a	77574	1.085	2.90101	0.0100185	0.0338042							Pdlim1	54132	1.62864	8.19531	1.4792e-09	3.45767e-06
			Epha6	13840	1.11274	-2.16004	0.0378495	0.276592							Sfxn5	94282	1.29737	-4.53309	0.000301282	0.0021157	Ccdc137	67291	1.07353	2.90164	0.0100052	0.0337815							Ephx1	13849	1.54405	8.32167	1.04076e-09	3.45767e-06
			Fam114a2	67726	1.13338	-2.16001	0.037852	0.276592							Pnpla3	116939	1.13836	-4.53016	0.000303164	0.00212317	Psenen	66340	1.14139	2.90408	0.0099538	0.0336815							Lgals1	16852	2.54654	8.69239	3.75295e-10	2.03579e-06
			Kl	16591	1.34439	-2.15789	0.0380291	0.277046							X99384	27355	1.22714	-4.52697	0.000305228	0.00213619	Slc7a5	20539	1.12082	2.90447	0.0099456	0.0336678							Acta2	11475	2.11213	9.4652	4.73564e-11	5.13769e-07
			Ndufv2	72900	1.15296	-2.15736	0.0380733	0.277046							Angpt1	11600	1.15487	-4.52607	0.00030581	0.00213792	Sesn2	230784	1.19247	2.90656	0.00990175	0.0335303
			Clcn4-2	12727	1.17473	-2.15716	0.0380904	0.277046							4933421E11Rik	321000	1.17376	-4.52073	0.0003093	0.00215741	D5Wsu178e	28042	1.16697	2.90719	0.00988861	0.0334967
			Gtf2e2	68153	1.15875	-2.15712	0.0380938	0.277046							Dclk3	245038	1.29616	-4.51884	0.000310543	0.00216463	Unk	217331	1.09005	2.91018	0.00982623	0.0333289
			Xpot	73192	1.13004	-2.15587	0.0381989	0.277046							Rab23	19335	1.14287	-4.51289	0.000314499	0.00218779	LOC674912	674912	1.12097	2.91185	0.00979171	0.0332227
			Higd1a	56295	1.12687	-2.15537	0.0382411	0.277046							Zbtb44	235132	1.10651	-4.50871	0.000317307	0.00220289	Cog6	67542	1.13522	2.91197	0.0097892	0.0332227
			Blcap	53619	1.11314	-2.15516	0.0382587	0.277046							Nfix	18032	1.3008	-4.50528	0.000319627	0.00221604	Snx17	266781	1.10301	2.91215	0.00978549	0.0332227
			Dpm2	13481	1.07687	-2.15477	0.0382913	0.277046							Sema4f	20355	1.20257	-4.5031	0.000321113	0.00222337	Nr1d1	217166	1.10573	2.9136	0.0097555	0.033154
			Pole4	66979	1.11799	-2.15375	0.0383774	0.277423							Tbc1d10a	103724	1.20078	-4.50131	0.000322338	0.00223036	Agpat6	102247	1.09924	2.91568	0.00971283	0.0330414
			Il13ra2	16165	1.10131	-2.15319	0.0384247	0.277423							Iqca	74918	1.07217	-4.49579	0.000326143	0.00225219	Mad2l1bp	66591	1.07596	2.91771	0.00967111	0.0329103
			Gnai1	14677	1.14609	-2.1531	0.0384323	0.277423							Zranb3	226409	1.22417	-4.49463	0.000326952	0.00225627	Dusp14	56405	1.09252	2.92089	0.00960643	0.0327117
			Epn1	13854	1.06651	-2.15142	0.0385744	0.277967							Ankrd13b	268445	1.27139	-4.49209	0.000328718	0.00226603	Plxna2	18845	1.122	2.92393	0.00954485	0.0325466
			Plrg1	53317	1.16254	-2.15042	0.038659	0.278416							Tmem201	230917	1.19413	-4.49197	0.000328802	0.00226603	Tor1aip1	208263	1.10806	2.92451	0.009533	0.0325359
			Eif1a	13664	1.29199	-2.14996	0.0386985	0.278518							Dcaf15	212123	1.22994	-4.48966	0.000330421	0.00227568	Gng4	14706	1.22516	2.92483	0.00952668	0.0325255
			Cd46	17221	1.10965	-2.14785	0.0388785	0.27866							Luc7l3	67684	1.18139	-4.48833	0.00033136	0.00228063	Otud7a	170711	1.11791	2.92546	0.00951389	0.0324925
			Mrps21	66292	1.16229	-2.14724	0.03893	0.27866							Hnrnpa1	15382	1.10524	-4.48635	0.000332757	0.00228872	Ppp1r15b	108954	1.07982	2.92559	0.00951136	0.0324925
			Atp6v0c	11984	1.07845	-2.14715	0.0389383	0.27866							Agrn	11603	1.2828	-4.48278	0.000335297	0.00230238	Tekt1	21689	1.07958	2.92864	0.0094501	0.0323491
			Mki67ip	67949	1.12058	-2.14594	0.0390418	0.278921							5930416I19Rik	72440	1.1913	-4.48262	0.000335408	0.00230238	Bcl2l13	94044	1.16662	2.92899	0.00944304	0.0323357
			Mdh2	17448	1.14386	-2.14561	0.0390699	0.278962							Zfp821	75871	1.21362	-4.47847	0.000338388	0.00231824	Srxn1	76650	1.16239	2.92946	0.00943382	0.0323147
			Epb4.9	13829	1.09363	-2.13597	0.0399044	0.283623							Fntb	110606	1.14043	-4.4761	0.000340099	0.00232842	Cerk	223753	1.08285	2.93064	0.00941032	0.0322449
			Zfp598	213753	1.07561	-2.13263	0.0401976	0.285059							Dedd	21945	1.08932	-4.47309	0.000342285	0.0023403	Cachd1	320508	1.12668	2.93278	0.00936775	0.0321202
			Fam134a	227298	1.07335	-2.13237	0.0402208	0.285061							Fam19a2	268354	1.38071	-4.46962	0.000344822	0.00235609	2900060N12Rik	73031	1.07575	2.93596	0.00930487	0.0319468
			2410001C21Rik	66404	1.10828	-2.13142	0.0403044	0.285089							Rwdd2a	69519	1.18151	-4.46158	0.000350776	0.00239048	Ddah1	69219	1.12524	2.93938	0.0092377	0.0317465
			Hsbp1	68196	1.10815	-2.12941	0.0404815	0.285612							Taok1	216965	1.15664	-4.46109	0.000351145	0.00239143	Nacc2	67991	1.1821	2.93964	0.00923271	0.0317411
			Foxp1	108655	1.11997	-2.12862	0.040552	0.285948							Foxp2	114142	1.08951	-4.45936	0.000352435	0.00239707	Fbxo44	230903	1.11903	2.94082	0.00920968	0.0316724
			Homer3	26558	1.11356	-2.12812	0.0405958	0.285995							9030418K01Rik	71532	1.14985	-4.45789	0.000353543	0.00240114	Etnk1	75320	1.23778	2.94147	0.00919692	0.031639
			Rab21	216344	1.08392	-2.12766	0.0406367	0.285995							D15Wsu169e	223666	1.18323	-4.45667	0.000354463	0.00240298	Plat	18791	1.19534	2.94341	0.00915929	0.0315304
			Ciao1	26371	1.1043	-2.1276	0.0406423	0.285995							Fam171a2	217219	1.35936	-4.45556	0.0003553	0.00240552	Hspa1a	193740	1.15592	2.94413	0.00914528	0.0315031
			Actr2	66713	1.1787	-2.12748	0.0406534	0.285995							Zfp467	68910	1.1352	-4.45265	0.000357512	0.00241892	Pcbd1	13180	1.06407	2.94507	0.0091271	0.0314509
			Suclg1	56451	1.13666	-2.1272	0.0406783	0.285995							Rpl38	67671	1.31639	-4.45053	0.000359129	0.00242827	Ndufb6	230075	1.12262	2.9456	0.00911684	0.0314364
			Nbr1	17966	1.12608	-2.12521	0.0408553	0.28663							BC032203	210982	1.17327	-4.44061	0.000366801	0.00247402	Ccdc80	67896	1.17365	2.94565	0.00911599	0.0314364
			Spin1	20729	1.16525	-2.12451	0.040918	0.28684							Mzf1	109889	1.20012	-4.44025	0.000367087	0.00247402	Gnl2	230737	1.16792	2.95325	0.00897033	0.0310137
			Ppp2cb	19053	1.16958	-2.12365	0.0409943	0.286976							Gabbr1	54393	1.21046	-4.43813	0.000368745	0.00248358	Atp7a	11977	1.07184	2.95401	0.00895599	0.0309744
			Ube2l3	22195	1.06311	-2.12311	0.0410425	0.286976							Asap2	211914	1.10845	-4.43115	0.000374275	0.00251594	Sft2d3	67158	1.04647	2.9548	0.00894088	0.0309325
			Slc35a2	22232	1.08775	-2.12254	0.0410942	0.287016							Anapc2	99152	1.14253	-4.42897	0.000376016	0.002526	Mff	75734	1.22877	2.95518	0.00893365	0.0309177
			Prkce	18754	1.11568	-2.1208	0.0412503	0.287172							Arrdc4	66412	1.18212	-4.42367	0.000380293	0.00254732	Mitd1	69028	1.1395	2.95803	0.00888	0.0307629
			Tspyl4	72480	1.16307	-2.12059	0.0412689	0.287172							Olfm2	244723	1.28773	-4.42351	0.000380417	0.00254732	Eif5a	276770	1.08735	2.9586	0.00886927	0.0307359
			3110048L19Rik	73233	1.15079	-2.12024	0.0413006	0.287172							Abcc5	27416	1.21346	-4.41931	0.00038384	0.00256858	Mcm9	71567	1.07138	2.95908	0.00886025	0.0307283
			Hmox2	15369	1.08973	-2.11602	0.0416823	0.28914							1110018N20Rik	68941	1.10471	-4.41219	0.000389715	0.00259785	Rasgrp4	233046	1.12211	2.95923	0.0088574	0.0307283
			Paip2b	232164	1.15745	-2.11584	0.0416993	0.28914							Zc3h7b	20286	1.0871	-4.41058	0.000391054	0.0026051	Tmem85	68032	1.12315	2.96818	0.0086908	0.0302082
			Tmem70	70397	1.08728	-2.10839	0.0423805	0.291757							Sfrs3	20383	1.18451	-4.40497	0.000395768	0.00263041	A930024E05Rik	109202	1.06349	2.96907	0.00867458	0.0301822
			Fasn	14104	1.11309	-2.10783	0.0424324	0.291793							Rassf5	54354	1.15896	-4.40485	0.000395866	0.00263041	Smpdl3a	57319	1.18143	2.96947	0.00866714	0.0301664
			Iars2	381314	1.08838	-2.10578	0.0426225	0.292779							Efnb3	13643	1.1609	-4.39712	0.000402454	0.00266782	H2-T22	15039	1.11127	2.97325	0.00859795	0.0299557
			Cyc1	66445	1.07483	-2.1057	0.0426293	0.292779							Evi5l	213027	1.17259	-4.39411	0.000405049	0.00268113	Spryd4	66701	1.08157	2.97391	0.00858582	0.0299235
			Sec22b	20333	1.11699	-2.10476	0.0427164	0.292779							Nfs1	18041	1.11113	-4.3899	0.000408703	0.00270186	Tsta3	22122	1.15168	2.97428	0.00857919	0.0299104
			Las1l	76130	1.09714	-2.10378	0.0428075	0.293242							Kcnu1	16532	1.20101	-4.38757	0.000410744	0.00271029	Ascc3	77987	1.18547	2.97588	0.00855015	0.0298192
			Lypla2	26394	1.08474	-2.10313	0.0428679	0.293334							Bhlhe40	20893	1.13456	-4.38008	0.000417363	0.00274722	Fras1	231470	1.0937	2.97618	0.00854472	0.0298103
			Pglyrp1	21946	1.10326	-2.10033	0.0431299	0.294642							Dnmt3b	13436	1.08932	-4.38002	0.000417416	0.00274722	Tram1	72265	1.13191	2.9767	0.00853517	0.029787
			Scarb1	20778	1.0918	-2.09972	0.0431866	0.294868							Rab11fip2	74998	1.11657	-4.37931	0.000418055	0.00274968	Gm8085	666405	1.04396	2.97704	0.00852899	0.0297754
			Camsap1	227634	1.09111	-2.09832	0.0433178	0.295441							Ccdc43	52715	1.12509	-4.37738	0.000419779	0.00275578	BC024659	108934	1.09816	2.9777	0.00851716	0.0297442
			Tars	110960	1.13037	-2.09769	0.0433771	0.295523							March4	381270	1.26353	-4.3752	0.000421733	0.00276353	Nfkbiz	80859	1.19972	2.98112	0.00845552	0.0295388
			Tsc22d1	21807	1.1978	-2.09623	0.0435152	0.296139							Snn	20621	1.20653	-4.37518	0.000421758	0.00276353	Ndufa10	67273	1.12031	2.98437	0.00839746	0.0293656
			Llph	66225	1.09413	-2.09573	0.0435623	0.296139							Ctcf	13018	1.15929	-4.37372	0.000423069	0.00277037	St3gal5	20454	1.12797	2.98489	0.00838812	0.0293528
			Slc30a9	109108	1.16949	-2.09544	0.0435896	0.296163							Mterf	545725	1.11427	-4.3678	0.00042846	0.00280264	Wapal	218914	1.09253	2.98895	0.00831619	0.0291207
			Prkaca	18747	1.0834	-2.09334	0.0437885	0.29719							Tpi1	21991	1.15776	-4.36771	0.000428538	0.00280264	Ifit2	15958	1.1451	2.98989	0.00829966	0.0290726
			Gpi1	14751	1.13031	-2.089	0.0442018	0.299079							3110047P20Rik	319807	1.36249	-4.36573	0.000430354	0.00281098	Smc5	226026	1.12139	2.99076	0.00828422	0.0290283
			Scn1b	20266	1.12484	-2.08889	0.044212	0.299079							Podxl2	319655	1.39783	-4.35678	0.000438665	0.00285921	Glt25d2	269132	1.06781	2.99384	0.00823026	0.0288783
			Vps26b	69091	1.09062	-2.08839	0.0442605	0.299079							Cryl1	68631	1.10894	-4.35651	0.000438916	0.00285921	Bmp6	12161	1.08723	2.99685	0.00817783	0.0287254
			Nptx1	18164	1.11865	-2.08791	0.0443062	0.299079							Zfp579	68490	1.20334	-4.35328	0.000441962	0.00287234	Jak2	16452	1.16417	2.99782	0.00816097	0.0286836
			Fmc1	66117	1.11189	-2.08588	0.0445012	0.299424							2310003C23Rik	76425	1.1206	-4.34982	0.000445244	0.00289186	Sez6l2	233878	1.09164	2.9981	0.00815615	0.0286764
			Cox6a1	12861	1.13396	-2.08064	0.0450078	0.30154							Gpcpd1	74182	1.26154	-4.34404	0.000450779	0.00291868	Znrd1	66136	1.12985	2.99843	0.00815037	0.0286658
			Pex6	224824	1.11086	-2.07981	0.0450893	0.301644							Prkra	23992	1.19049	-4.34284	0.00045193	0.00292363	Slc35b4	58246	1.117	2.9995	0.00813195	0.0286204
			Fam60a	56306	1.1102	-2.07954	0.0451148	0.301644							Fcgrt	14132	1.13368	-4.34266	0.000452108	0.00292363	Slco1b2	28253	1.12246	2.99985	0.00812595	0.028609
			Coasy	71743	1.12155	-2.07796	0.0452693	0.302411							Rhbdl3	246104	1.07859	-4.3421	0.000452655	0.00292535	Slc30a7	66500	1.07141	3.00001	0.00812317	0.0286089
			Scg5	20394	1.1705	-2.07763	0.0453017	0.302411							Stradb	227154	1.15744	-4.33983	0.000454856	0.00293592	Grik1	14805	1.17504	3.00266	0.00807755	0.0284772
			Dcaf11	28199	1.09536	-2.07756	0.0453083	0.302411							Xpc	22591	1.10266	-4.33752	0.000457103	0.00294782	Ndufa2	17991	1.13988	3.00279	0.00807527	0.0284772
			Anapc5	59008	1.11114	-2.07661	0.045401	0.302473							Csde1	229663	1.18348	-4.33735	0.000457269	0.00294782	Spock3	72902	1.27171	3.00332	0.00806613	0.0284756
			Stip1	20867	1.17327	-2.07567	0.0454935	0.302838							Akr1c19	432720	1.16311	-4.33058	0.000463936	0.00298524	Gbp3	55932	1.18916	3.00398	0.00805487	0.0284553
			Clk3	102414	1.10001	-2.07504	0.0455559	0.30293							Slc38a3	76257	1.25906	-4.32614	0.000468364	0.00301	Ttc37	218343	1.07929	3.0068	0.0080068	0.0282951
			Grina	66168	1.06881	-2.07389	0.0456685	0.303517							Ncoa1	17977	1.25269	-4.31975	0.000474813	0.00304767	Otud1	71198	1.08916	3.01012	0.00795045	0.0281342
			Fnbp1	14269	1.18889	-2.07348	0.0457091	0.303625							Tspan4	64540	1.20659	-4.31831	0.000476279	0.00305519	Anxa11	11744	1.21249	3.01046	0.00794476	0.0281237
			Kpnb1	16211	1.10667	-2.07301	0.0457549	0.303768							Pop7	74097	1.15969	-4.30996	0.000484872	0.00310428	Atp5k	11958	1.11166	3.01186	0.00792106	0.0280589
			Shfm1	20422	1.10906	-2.07262	0.0457938	0.303864							Klhl14	225266	1.10037	-4.30942	0.000485427	0.00310428	Rnf213	672511	1.21879	3.01204	0.00791805	0.0280579
			Rab24	19336	1.20578	-2.06955	0.046098	0.30572							Ube2e3	22193	1.22497	-4.30886	0.000486014	0.00310612	Ciapin1	109006	1.10775	3.01517	0.00786556	0.02791
			Ntrk3	18213	1.07094	-2.06752	0.0462992	0.306404							Azin1	54375	1.10753	-4.30295	0.000492199	0.00314097	Palld	72333	1.17163	3.01565	0.00785751	0.0278909
			Dusp8	18218	1.20043	-2.06687	0.0463639	0.30667							Gpr155	68526	1.30269	-4.30278	0.000492375	0.00314097	Ppfia1	233977	1.09586	3.01628	0.00784701	0.0278632
			Gsk3a	606496	1.13062	-2.06643	0.0464086	0.306803							Dcakd	68087	1.19987	-4.30198	0.000493217	0.00314441	Wdr45l	66840	1.12053	3.02015	0.00778275	0.0276539
			Iars	105148	1.14996	-2.06356	0.0466955	0.30821							B9d2	232987	1.14705	-4.30076	0.000494516	0.00314882	Usp19	71472	1.11205	3.0212	0.00776537	0.0276111
			Btrc	12234	1.08822	-2.06117	0.0469358	0.308947							Aspdh	68352	1.11165	-4.29733	0.000498157	0.00316874	Tmem178	68027	1.14481	3.02245	0.00774478	0.0275473
			Psma7	26444	1.11805	-2.05605	0.0474552	0.310924							Sept5	18951	1.26203	-4.29724	0.000498255	0.00316874	Suv420h1	225888	1.08156	3.02246	0.00774467	0.0275473
			Arntl	11865	1.12109	-2.05515	0.0475465	0.311195							Slc45a4	106068	1.16237	-4.28637	0.000509981	0.00323935	Atp6v1e1	11973	1.09598	3.02337	0.00772966	0.0275124
			Lclat1	225010	1.08839	-2.05288	0.0477786	0.312078							Bcan	12032	1.45073	-4.2802	0.000516775	0.00327049	Maml3	433586	1.05576	3.0256	0.00769308	0.027401
			Coq3	230027	1.07376	-2.05198	0.0478709	0.312337							0910001L09Rik	66096	1.17218	-4.2784	0.000518769	0.00328111	Btbd6	399566	1.11984	3.02762	0.0076601	0.0273304
			Smpd1	20597	1.08895	-2.05152	0.0479188	0.312485							Ctnnbip1	67087	1.16765	-4.27739	0.000519892	0.00328621	R3hdm1	226412	1.19194	3.02762	0.00766003	0.0273304
			Raf1	110157	1.09297	-2.04933	0.0481436	0.313624							Vav2	22325	1.21754	-4.27689	0.000520454	0.00328776	Ednrb	13618	1.16722	3.03086	0.00760749	0.0271894
			Zfp653	319601	1.09057	-2.04905	0.0481729	0.313651							Ptk2b	19229	1.12533	-4.27623	0.000521183	0.00328813	Rad52	19365	1.12549	3.03369	0.00756172	0.0270538
			Ubxn6	66530	1.17805	-2.04871	0.0482075	0.313713							Ikzf4	22781	1.12295	-4.27598	0.000521462	0.00328813	Stx4a	20909	1.12906	3.03396	0.00755743	0.0270478
			Abcc5	27416	1.0705	-2.04698	0.0483866	0.314252							Sh3pxd2b	268396	1.16026	-4.2659	0.000532846	0.00334973	Cth	107869	1.0774	3.03829	0.00748811	0.0268645
			Pkm2	18746	1.07661	-2.04694	0.0483909	0.314252							Ube2d3	66105	1.104	-4.26298	0.000536191	0.00336872	Cuta	67675	1.09562	3.03972	0.00746537	0.0267922
			Trim37	68729	1.16632	-2.04608	0.0484802	0.314504							Slitrk1	76965	1.21458	-4.26095	0.000538538	0.00338142	Clcf1	56708	1.07211	3.04075	0.00744891	0.0267547
			Smarcb1	20587	1.08905	-2.04542	0.0485488	0.314786							1110008L16Rik	66132	1.1057	-4.26037	0.000539198	0.00338245	Vps18	228545	1.10561	3.04606	0.00736517	0.0265059
			Ngrn	83485	1.15236	-2.04459	0.0486348	0.31518							LOC100045737	100045737	1.11145	-4.25248	0.000548394	0.00343292	Neto1	246317	1.14474	3.04732	0.00734552	0.0264536
			Ssna1	68475	1.11428	-2.04327	0.0487727	0.315746							Sh2b3	16923	1.1236	-4.24184	0.000561055	0.00350162	Stx8	55943	1.11825	3.04949	0.00731161	0.0263497
			Mrps36	66128	1.08276	-2.04258	0.0488442	0.315818							Ntf3	18205	1.09591	-4.24098	0.000562096	0.003506	Crygs	12970	1.11149	3.04984	0.00730619	0.0263393
			Ypel3	66090	1.09321	-2.04207	0.0488975	0.315818							Bcorl1	320376	1.11301	-4.23789	0.00056583	0.00352295	Accs	329470	1.05907	3.05066	0.00729348	0.0263026
			Ints3	229543	1.09485	-2.04171	0.0489356	0.315818							Fzd9	14371	1.07825	-4.23679	0.000567162	0.00352538	LOC547150	547150	1.07421	3.05254	0.00726431	0.0262066
			Prosc	114863	1.11073	-2.0405	0.0490624	0.316287							Marcks	17118	1.12632	-4.23673	0.00056724	0.00352538	Cep63	28135	1.08751	3.05332	0.00725227	0.0261725
			Pfkm	18642	1.11606	-2.04005	0.0491097	0.316287							Phf3	213109	1.1821	-4.23626	0.000567805	0.00352678	Sag	20215	1.06368	3.05429	0.00723723	0.0261452
			Rnf34	80751	1.10095	-2.03918	0.0492001	0.316544							Ppp2r2c	269643	1.25442	-4.22595	0.000580505	0.0035992	Gsta4	14860	1.11264	3.05613	0.00720887	0.0260518
			Dlgap4	228836	1.12379	-2.03661	0.0494711	0.317959							H3f3a-ps2	15080	1.111	-4.22449	0.000582326	0.00360618	Rilpl1	75695	1.09228	3.05786	0.00718235	0.0259831
			Prss12	19142	1.07274	-2.03479	0.0496636	0.318704							Rnf208	68846	1.19603	-4.2236	0.000583435	0.00360987	Cfl1	12631	1.09266	3.05923	0.00716141	0.0259242
			ENSMUSG00000074747	382423	1.12197	-2.03279	0.049876	0.319247							Slc25a23	66972	1.12891	-4.21268	0.000597278	0.00368369	Ccbl1	70266	1.09219	3.06211	0.00711773	0.0258124
			2310003F16Rik	67693	1.18055	-2.03234	0.0499247	0.319395							Dhx9	13211	1.24626	-4.21264	0.000597327	0.00368369	Tmem176b	65963	1.17292	3.06329	0.00709982	0.0257564
															Actl6b	83766	1.23754	-4.21218	0.000597912	0.00368511	Dad1	13135	1.2365	3.06495	0.00707477	0.0256925
															Mapk8ip1	19099	1.43807	-4.20972	0.000601082	0.00370245	Gabrb1	14400	1.20626	3.06679	0.00704707	0.0256098
															Commd4	66199	1.14857	-4.20646	0.000605306	0.00372405	Asna1	56495	1.15251	3.06723	0.00704041	0.0255946
															Dhx57	106794	1.22347	-4.20585	0.000606091	0.00372667	Eef1a1	13627	1.08343	3.06751	0.00703619	0.0255882
															5730410E15Rik	319613	1.18646	-4.20252	0.000610441	0.00374898	Apobec1	11810	1.08595	3.06801	0.00702876	0.0255701
															Ccdc106	232821	1.31801	-4.18942	0.000627851	0.00384193	Ino80c	225280	1.13981	3.06902	0.00701364	0.025533
															Aqp11	66333	1.1098	-4.18903	0.000628384	0.00384193	Zkscan17	268417	1.12793	3.07213	0.0069673	0.0254011
															2510009E07Rik	72190	1.15042	-4.18585	0.000632686	0.00385819	Trim21	20821	1.05965	3.07464	0.00693002	0.0253174
															Cacna2d1	12293	1.40337	-4.18395	0.000635282	0.00387012	Rgs7	24012	1.39534	3.07617	0.00690757	0.0252531
															Tnfrsf21	94185	1.20799	-4.18372	0.000635591	0.00387012	Eprs	107508	1.25276	3.07839	0.00687492	0.0251604
															Stmn3	20262	1.20869	-4.18	0.000640688	0.00389783	Tmem120b	330189	1.13084	3.07894	0.00686679	0.0251395
															AI646023	192734	1.12895	-4.17166	0.000652274	0.00395903	Prdx1	18477	1.11695	3.08316	0.00680527	0.0249494
															Ank1	11733	1.142	-4.17054	0.000653844	0.00396625	Neu1	18010	1.14246	3.08345	0.0068011	0.024943
															Sertad4	214791	1.20397	-4.16978	0.000654908	0.00397038	Loxl1	16949	1.2931	3.08538	0.0067731	0.0248666
															Rftn1	76438	1.10353	-4.16753	0.000658086	0.00398732	Flnb	286940	1.22226	3.08664	0.00675489	0.0248387
															Srl	106393	1.10036	-4.16707	0.00065873	0.00398733	BC023829	236848	1.07911	3.08989	0.00670823	0.0246896
															Nr2f6	13864	1.11694	-4.16526	0.000661305	0.00399749	Rpl7l1	66229	1.10918	3.09006	0.00670587	0.0246896
															Pitpnc1	71795	1.1785	-4.16068	0.000667843	0.00403231	Fzd5	14367	1.21987	3.09096	0.006693	0.0246694
															Dnase1l2	66705	1.06769	-4.15703	0.000673101	0.00405933	Rnf128	66889	1.06161	3.09256	0.0066702	0.024602
															Afg3l1	114896	1.18185	-4.15424	0.00067715	0.00407665	1810055G02Rik	72056	1.09923	3.09352	0.00665649	0.0245605
															Rfng	19719	1.11997	-4.14887	0.000685014	0.00411921	Hemk1	69536	1.06823	3.09416	0.00664742	0.0245441
															Gm8163	666559	1.26751	-4.14479	0.000691041	0.00414825	Phlpp1	98432	1.05462	3.09466	0.00664036	0.0245268
															Satb2	212712	1.07431	-4.14255	0.000694383	0.00416109	Ube2f	67921	1.12056	3.09792	0.00659428	0.0244
															Hk1	15275	1.18759	-4.13952	0.000698923	0.00418346	Il1rap	16180	1.0716	3.09992	0.00656615	0.024318
															Mtap7	17761	1.06976	-4.13844	0.00070055	0.00418837	Diras2	68203	1.22712	3.10375	0.00651266	0.0241324
															Ankrd12	106585	1.33702	-4.13645	0.00070354	0.00420382	BC003331	226499	1.10349	3.10488	0.00649706	0.0240918
															2010300C02Rik	72097	1.1378	-4.1355	0.000704987	0.00420521	Nrd1	230598	1.18056	3.10514	0.00649344	0.024087
															Ism1	319909	1.07152	-4.13372	0.000707683	0.00421644	Lgals3	16854	1.17426	3.10607	0.00648049	0.0240475
															Slitrk5	75409	1.20156	-4.12996	0.000713432	0.00424582	Rap1b	215449	1.15609	3.10669	0.00647198	0.0240246
															A330017A19Rik	442840	1.1542	-4.12768	0.000716941	0.00426181	Cnr1	12801	1.07925	3.10746	0.00646139	0.0239938
															Cugbp1	13046	1.14512	-4.12148	0.000726566	0.00430424	Ptp4a1	19243	1.20433	3.1106	0.0064181	0.023878
															Rab15	104886	1.24597	-4.11856	0.000731136	0.00432613	2810008M24Rik	75616	1.2716	3.11193	0.00639992	0.0238252
															Angel2	52477	1.1459	-4.11823	0.000731655	0.00432613	4931408A02Rik	70967	1.11021	3.11209	0.00639781	0.0238252
															B3gnt5	108105	1.32883	-4.11554	0.000735904	0.00434221	B3gnt9	97440	1.04031	3.11232	0.00639466	0.0238228
															Ccdc88a	108686	1.28843	-4.11294	0.00074003	0.00436159	Usp36	72344	1.16722	3.11235	0.00639422	0.0238228
															Taok2	381921	1.1365	-4.10876	0.000746718	0.00439851	Lonrf1	244421	1.19928	3.11525	0.0063547	0.023725
															Pkp4	227937	1.29274	-4.10762	0.000748551	0.00440681	Trp53inp1	60599	1.21757	3.11576	0.00634781	0.0237078
															1110017D15Rik	73721	1.1011	-4.10379	0.000754751	0.0044384	Acadm	11364	1.25197	3.11745	0.00632491	0.0236393
															Rfc5	72151	1.13867	-4.1036	0.000755061	0.0044384	Vcam1	22329	1.16384	3.12094	0.00627798	0.0234892
															Zbtb7c	207259	1.1105	-4.10117	0.000759013	0.00445829	Ifitm1	68713	1.20272	3.1216	0.00626914	0.0234646
															Elavl4	15572	1.14307	-4.0984	0.000763555	0.00447785	Xrcc1	22594	1.16058	3.12292	0.00625146	0.0234153
															Pkmyt1	268930	1.13277	-4.09835	0.000763638	0.00447785	Mrps31	57312	1.11761	3.12306	0.00624954	0.0234153
															Ppdpf	66496	1.19547	-4.0979	0.000764381	0.00447968	Dnttip1	76233	1.09411	3.12308	0.00624931	0.0234153
															Slc4a3	20536	1.37061	-4.09665	0.000766442	0.00448922	Sorl1	20660	1.05545	3.12325	0.00624704	0.0234153
															Cldn11	18417	1.30037	-4.09476	0.000769563	0.00450496	Rab3gap1	226407	1.15346	3.12442	0.00623147	0.0233742
															Pak7	241656	1.15198	-4.09221	0.000773786	0.00452457	Txndc11	106200	1.07214	3.12497	0.00622414	0.0233553
															Kalrn	545156	1.11543	-4.08893	0.000779267	0.00454894	Grin1	14810	1.09857	3.12535	0.00621909	0.0233531
															4933407L21Rik	71141	1.13782	-4.08649	0.000783386	0.00457041	D030074E01Rik	75964	1.05417	3.12547	0.00621745	0.0233531
															Ulk1	22241	1.13449	-4.08322	0.000788914	0.00459749	Rnf103	22644	1.16241	3.12566	0.00621494	0.0233531
															Fam185a	330050	1.11837	-4.08006	0.000794298	0.0046185	Socs6	54607	1.07209	3.12618	0.00620806	0.0233449
															C1qtnf4	67445	1.43225	-4.0768	0.000799892	0.00464322	Ermp1	226090	1.12413	3.12793	0.0061849	0.0232752
															Setd8	67956	1.11658	-4.07611	0.000801081	0.00464753	Zdhhc6	66980	1.12862	3.13036	0.0061528	0.0231712
															Rarb	218772	1.19044	-4.07124	0.000809529	0.00468678	Prosc	114863	1.06831	3.13101	0.0061443	0.023156
															Radil	231858	1.10299	-4.07117	0.000809654	0.00468678	Rnf38	73469	1.06632	3.13133	0.00614001	0.0231483
															Dll1	13388	1.11283	-4.06792	0.000815335	0.00471553	Spata6	67946	1.14422	3.13185	0.00613324	0.0231395
															Mapk10	26414	1.2636	-4.06693	0.000817066	0.00471745	BC005537	79555	1.13396	3.13694	0.00606684	0.0229101
															Vstm2a	211739	1.21166	-4.06684	0.000817225	0.00471745	Clic4	29876	1.26215	3.13708	0.00606506	0.0229101
															Ing1	26356	1.12724	-4.06632	0.000818155	0.00472019	Slc2a6	227659	1.14883	3.13833	0.0060488	0.0228625
															Ltbp4	108075	1.09338	-4.06474	0.000820942	0.00473035	Prickle1	106042	1.11866	3.13869	0.00604417	0.0228534
															Hnrnpa0	77134	1.1214	-4.06454	0.000821282	0.00473035	Slc39a11	69806	1.06057	3.13887	0.00604182	0.0228528
															Cdo1	12583	1.35774	-4.06179	0.000826174	0.00475062	Dusp10	63953	1.08853	3.13949	0.00603388	0.0228394
															Pigk	329777	1.12126	-4.05755	0.000833746	0.0047862	Neat1	66961	1.08676	3.13987	0.00602899	0.0228292
															Ints3	229543	1.1625	-4.05679	0.000835111	0.00479139	Chrm2	243764	1.08982	3.14086	0.00601619	0.022789
															Nova2	384569	1.11617	-4.05511	0.000838138	0.0048006	Txndc12	66073	1.09033	3.14208	0.0060005	0.022746
															Pdgfa	18590	1.18664	-4.05205	0.000843682	0.00482722	Wasl	73178	1.10952	3.14557	0.00595594	0.0226021
															Kidins220	77480	1.1956	-4.04843	0.000850288	0.00486233	Luc7l	66978	1.07725	3.14567	0.00595458	0.0226021
															Styx	56291	1.16871	-4.04558	0.000855518	0.00488686	Atp6v0a1	11975	1.17215	3.14669	0.00594163	0.0225643
															Ap3m2	64933	1.19989	-4.04293	0.000860416	0.00491214	Gpr3	14748	1.08126	3.14669	0.00594163	0.0225643
															Camsap1	227634	1.2151	-4.03927	0.000867231	0.0049456	Chchd8	68185	1.10518	3.14916	0.00591033	0.0224783
															Mcoln1	94178	1.08223	-4.03768	0.000870211	0.00495562	Nfat5	54446	1.1774	3.15027	0.00589629	0.0224331
															Ica1l	70375	1.16447	-4.03583	0.000873675	0.00496869	Rora	19883	1.07586	3.15134	0.00588288	0.0223985
															Mad2l2	71890	1.09129	-4.03447	0.000876254	0.00497791	Mbd2	17191	1.07495	3.15318	0.00585971	0.0223267
															Selenbp1	20341	1.13748	-4.02912	0.000886409	0.00503285	Pik3cg	30955	1.06202	3.15729	0.00580841	0.0221638
															2210021J22Rik	72355	1.22989	-4.02819	0.000888184	0.00503528	Dcc	13176	1.09839	3.15758	0.00580478	0.0221581
															2210404J11Rik	381062	1.09397	-4.01643	0.000910982	0.00514108	2610002M06Rik	67028	1.14622	3.15892	0.00578826	0.0221183
															Edil3	13612	1.12737	-4.01621	0.000911416	0.00514108	Ppm1k	243382	1.11629	3.15892	0.00578817	0.0221183
															Sgsm1	52850	1.16079	-4.01297	0.000917794	0.00517425	Itm2b	16432	1.13717	3.16009	0.00577373	0.0220802
															Tsc22d4	78829	1.23572	-4.0106	0.000922505	0.00519234	Kin	16588	1.08511	3.16058	0.00576764	0.0220676
															Mast1	56527	1.199	-4.01	0.000923699	0.00519624	AU019823	270156	1.10012	3.16184	0.00575218	0.0220395
															Rad50	19360	1.13099	-4.00952	0.000924662	0.00519884	Tial1	21843	1.12019	3.16349	0.00573192	0.0219851
															Adrbk1	110355	1.2505	-4.00852	0.000926651	0.00520439	Bccip	66165	1.11084	3.1662	0.00569872	0.0218739
															Fam117b	72750	1.18226	-4.0072	0.000929278	0.00521632	Rgp1	242406	1.06482	3.16783	0.0056789	0.0218173
															1110018G07Rik	68497	1.11122	-4.00458	0.000934555	0.00524027	Clstn3	232370	1.17408	3.16955	0.00565805	0.021758
															Dctpp1	66422	1.34353	-4.00258	0.000938581	0.00525433	Alkbh5	268420	1.11677	3.17111	0.00563909	0.0217012
															Tsen2	381802	1.09702	-4.0019	0.000939971	0.00525858	Rab39	270160	1.08455	3.17219	0.00562606	0.0216613
															Nlgn2	216856	1.19684	-4.00058	0.000942635	0.0052685	Eftud1	101592	1.09199	3.17717	0.00556645	0.0214614
															Fbxl15	68431	1.31201	-3.99982	0.000944186	0.0052715	Atp11b	76295	1.19542	3.17794	0.00555721	0.0214338
															Pygb	110078	1.3563	-3.99685	0.000950258	0.00530254	Amn	93835	1.13898	3.17878	0.00554721	0.0214032
															Prkce	18754	1.23289	-3.99501	0.000954029	0.00531918	Ptpn21	24000	1.16552	3.18037	0.00552845	0.0213467
															Stau2	29819	1.2297	-3.9949	0.000954265	0.00531918	Orc5l	26429	1.17473	3.1816	0.00551382	0.021306
															Romo1	67067	1.18848	-3.99372	0.00095669	0.00532943	Hgs	15239	1.15123	3.18277	0.00550007	0.0212608
															Echdc2	52430	1.14941	-3.99203	0.000960177	0.00534352	1700085B13Rik	76721	1.08415	3.1831	0.00549616	0.0212536
															Crip3	114570	1.07915	-3.99042	0.00096352	0.00535639	Apba3	57267	1.14167	3.1833	0.00549385	0.0212526
															Tmem167	66074	1.14624	-3.98473	0.000975409	0.00541668	Zfp131	72465	1.19543	3.18344	0.00549217	0.0212526
															Kat5	81601	1.17614	-3.98397	0.000977014	0.00542269	Slc45a1	242773	1.14557	3.18368	0.0054894	0.0212512
															Eri3	140546	1.20245	-3.9816	0.000982015	0.00544462	Xaf1	327959	1.13193	3.18372	0.0054889	0.0212512
															Aldh1b1	72535	1.07716	-3.98035	0.000984675	0.00545354	Rpl21	19933	1.06226	3.18452	0.0054795	0.0212367
															Pabpc4	230721	1.08857	-3.9797	0.000986058	0.00545829	Tacc1	320165	1.14746	3.18518	0.00547171	0.0212144
															Zfp316	54201	1.14015	-3.97942	0.000986647	0.00545864	Cops5	26754	1.14836	3.18573	0.00546533	0.0211976
															Dact2	240025	1.08303	-3.97568	0.000994633	0.00549404	Mcfd2	193813	1.17161	3.18579	0.0054646	0.0211976
															Ndrg3	29812	1.2175	-3.97447	0.00099725	0.00550556	Cav1	12389	1.11773	3.18763	0.00544307	0.0211349
															Ift122	81896	1.12139	-3.97358	0.000999164	0.0055132	Atg2b	76559	1.10704	3.18859	0.00543187	0.0211121
															Fgf13	14168	1.28943	-3.97115	0.00100441	0.00553627	Mas1	17171	1.08541	3.18905	0.00542656	0.0211064
															Fbln1	14114	1.09164	-3.96833	0.00101054	0.00556552	Mtap7d2	78283	1.20712	3.19612	0.00534493	0.020824
															Dact1	59036	1.10264	-3.96642	0.00101472	0.00557537	Zhx2	387609	1.08741	3.19731	0.00533134	0.0207944
															Gm5468	432939	1.08742	-3.96476	0.00101835	0.00559228	Calca	12310	1.07455	3.2021	0.0052769	0.0206208
															Ppfia3	76787	1.19141	-3.96314	0.00102191	0.00560889	0610007P22Rik	68327	1.10796	3.20317	0.00526481	0.0205813
															3110001D03Rik	66928	1.16434	-3.9582	0.00103285	0.00565399	Zfp36l1	12192	1.22403	3.20326	0.00526375	0.0205813
															Stard4	170459	1.25881	-3.95496	0.00104011	0.0056877	Tagap1	380608	1.14873	3.20412	0.00525415	0.0205551
															Lum	17022	1.2455	-3.95403	0.00104219	0.00569009	6430411K18Rik	76880	1.13757	3.20508	0.00524331	0.0205244
															Map3k12	26404	1.20336	-3.95361	0.00104314	0.00569009	Tyro3	22174	1.11904	3.20664	0.00522585	0.0204753
															Cnih2	12794	1.17593	-3.95026	0.0010507	0.00571912	Phkg2	68961	1.10441	3.20728	0.00521865	0.0204548
															Ubr5	70790	1.12973	-3.94896	0.00105366	0.00572864	1110038B12Rik	68763	1.228	3.20786	0.00521211	0.0204446
															Fbll1	237730	1.30396	-3.94852	0.00105465	0.005731	Fars2	69955	1.11112	3.20933	0.00519579	0.0203883
															Mfap3	216760	1.0833	-3.93928	0.00107589	0.00583702	Ddx41	72935	1.19374	3.20999	0.00518845	0.0203672
															Crtc1	382056	1.21309	-3.93901	0.00107651	0.00583702	Itga9	104099	1.06749	3.21172	0.00516916	0.0203068
															Hook3	320191	1.1317	-3.93892	0.00107672	0.00583702	Hist1h3d	319149	1.18345	3.21229	0.0051629	0.02029
															Atp12a	192113	1.08097	-3.93876	0.0010771	0.00583702	Tigd2	68140	1.19854	3.21701	0.00511084	0.02011
															Wdr82	77305	1.16602	-3.93765	0.00107969	0.00584567	Wdr16	71860	1.0636	3.21766	0.00510382	0.0201002
															Kctd12	239217	1.36548	-3.93462	0.00108676	0.00588088	Capns1	12336	1.19802	3.21968	0.00508171	0.0200315
															Pdp2	382051	1.07185	-3.93411	0.00108796	0.00588427	Nt5c2	76952	1.10781	3.22136	0.00506341	0.0199822
															Brd9	105246	1.17853	-3.93053	0.0010964	0.00592069	Slc9a6	236794	1.08631	3.22141	0.00506293	0.0199822
															Snx21	101113	1.16596	-3.92695	0.00110492	0.00596356	Gpr107	277463	1.09933	3.22407	0.0050341	0.0198968
															Rimbp2	231760	1.18441	-3.92369	0.0011127	0.00600245	Slc30a5	69048	1.21263	3.22573	0.00501613	0.0198333
															Zadh2	225791	1.18094	-3.92119	0.00111874	0.00602876	Gad2	14417	1.24735	3.22737	0.00499857	0.0197865
															BC021891	234878	1.09078	-3.91579	0.00113185	0.00609306	Cmtm4	97487	1.07493	3.23139	0.00495565	0.0196316
															Chid1	68038	1.13145	-3.91484	0.00113416	0.00610235	Cacna1a	12286	1.062	3.23347	0.00493358	0.0195516
															Rab11fip4	268451	1.23155	-3.91339	0.00113773	0.00611522	Tpp1	12751	1.06905	3.23497	0.00491771	0.0194961
															Cntn5	244682	1.17538	-3.91077	0.00114418	0.00613716	Tmem5	216395	1.09673	3.23904	0.00487494	0.0193487
															Slc6a13	14412	1.30694	-3.91008	0.00114588	0.00614315	Herpud2	80517	1.12745	3.2416	0.00484828	0.0192724
															Nat8l	269642	1.23827	-3.9087	0.0011493	0.00615828	Galnt13	271786	1.10904	3.24182	0.00484596	0.0192706
															Morn5	75495	1.10596	-3.90698	0.00115357	0.00617797	Fbxo34	78938	1.14815	3.2435	0.00482848	0.0192084
															Cdkl2	53886	1.24221	-3.9031	0.00116328	0.00621397	Mdga2	320772	1.22608	3.24464	0.00481668	0.0191762
															Fbxo16	50759	1.08265	-3.90214	0.0011657	0.00622045	Snap23	20619	1.14125	3.24742	0.00478805	0.0190842
															9030409G11Rik	71529	1.16752	-3.90185	0.00116642	0.00622112	Thumpd2	72167	1.04964	3.24772	0.00478498	0.0190792
															Tubd1	56427	1.1118	-3.89918	0.00117316	0.00625061	Asah1	11886	1.18336	3.24805	0.00478159	0.0190731
															Gatc	384281	1.10345	-3.89354	0.00118755	0.00631111	Gng5	14707	1.0834	3.25279	0.00473312	0.0189015
															Mapkbp1	26390	1.17381	-3.89076	0.00119469	0.00634254	Gpr158	241263	1.13168	3.25417	0.00471912	0.0188529
															Wnt7a	22421	1.35091	-3.88079	0.00122069	0.00646405	Abca7	27403	1.09454	3.26138	0.00464667	0.0186064
															Tbc1d25	209815	1.1289	-3.88031	0.00122195	0.00646742	Parm1	231440	1.11183	3.26333	0.00462723	0.0185429
															Ipo8	320727	1.0794	-3.87725	0.00123006	0.00649726	Dnahc1	110084	1.10031	3.26424	0.0046182	0.018521
															Mrpl43	94067	1.14844	-3.87724	0.00123009	0.00649726	Clk4	12750	1.22463	3.26797	0.00458137	0.0183946
															Ccl27a	20301	1.24009	-3.87196	0.00124418	0.00656499	Arpc1b	11867	1.15096	3.26836	0.00457753	0.0183863
															Gcdh	270076	1.09913	-3.8708	0.00124731	0.00657146	Dnajb9	27362	1.22064	3.26926	0.00456865	0.0183577
															Ube2e1	22194	1.13521	-3.86568	0.00126116	0.00663437	Csmd1	94109	1.06476	3.27148	0.00454693	0.0182775
															Abcc8	20927	1.10006	-3.86454	0.0012643	0.00664749	Xylt2	217119	1.11053	3.27589	0.00450402	0.0181613
															E330009J07Rik	243780	1.14382	-3.86313	0.00126815	0.00665763	Ddit4l	73284	1.14412	3.27774	0.00448622	0.0181036
															Phyhip	105653	1.11696	-3.86101	0.00127397	0.00668102	Hfe	15216	1.08257	3.27788	0.00448487	0.0181036
															Htr1a	15550	1.09346	-3.86083	0.00127444	0.00668102	Pros1	19128	1.14031	3.28033	0.00446126	0.0180309
															Fam131c	277743	1.0929	-3.8608	0.00127454	0.00668102	Afap1	70292	1.04241	3.28181	0.00444714	0.0179884
															Med16	216154	1.24973	-3.85789	0.00128256	0.00671632	Plod2	26432	1.1706	3.2844	0.00442239	0.0179157
															Ccdc109a	215999	1.22286	-3.85628	0.00128704	0.00673633	Rchy1	68098	1.14408	3.28503	0.0044164	0.0178984
															Lmbr1	56873	1.17086	-3.8513	0.00130096	0.00679207	P2ry6	233571	1.05782	3.28599	0.00440734	0.0178687
															Pex16	18633	1.12846	-3.85028	0.00130382	0.0068036	Irak1	16179	1.09547	3.28783	0.00438995	0.0178051
															Tpcn1	252972	1.29304	-3.84977	0.00130527	0.00680775	Iscu	66383	1.14561	3.28823	0.00438619	0.0177968
															Banf1	23825	1.11415	-3.84776	0.00131094	0.00683047	Lmna	16905	1.28518	3.28895	0.00437941	0.0177832
															Midn	59090	1.22943	-3.84414	0.00132123	0.00687713	Pop4	66161	1.11787	3.2899	0.00437047	0.0177538
															Ogt	108155	1.20376	-3.84092	0.00133045	0.00691467	Opn3	13603	1.111	3.29076	0.00436242	0.017735
															C87436	232196	1.09476	-3.84064	0.00133127	0.00691467	Emp3	13732	1.16785	3.29343	0.00433743	0.0176403
															Thoc5	107829	1.12642	-3.84047	0.00133177	0.00691467	Bag3	29810	1.18457	3.29527	0.00432026	0.0175774
															Vps33a	77573	1.1817	-3.8397	0.00133398	0.00691923	Ppapdc2	74411	1.11705	3.30457	0.00423474	0.0172565
															St3gal3	20441	1.17128	-3.8357	0.00134556	0.00696536	Ubxn6	66530	1.10824	3.30837	0.00420033	0.0171365
															Arhgef7	54126	1.21412	-3.82955	0.00136353	0.00703035	Krcc1	57896	1.12004	3.3095	0.0041901	0.0171015
															Ppfibp1	67533	1.21602	-3.82507	0.0013768	0.00708821	Pgcp	54381	1.07612	3.31242	0.00416388	0.017028
															Ptp4a3	19245	1.13763	-3.82358	0.00138124	0.00710753	Dmrtc1a	70887	1.06782	3.31495	0.0041413	0.016949
															Pex10	668173	1.09485	-3.82285	0.00138342	0.00711521	H2-D1	14964	1.2421	3.3164	0.0041284	0.0169095
															Atp2b1	67972	1.22831	-3.81868	0.00139594	0.00716652	Lsamp	268890	1.18403	3.31704	0.00412268	0.0168927
															Dmwd	13401	1.13407	-3.81548	0.00140563	0.00720446	BC023744	231668	1.09478	3.31706	0.00412249	0.0168927
															Nisch	64652	1.14999	-3.81495	0.00140725	0.0072092	Nfkb1	18033	1.12966	3.32074	0.00409003	0.0167921
															Ccng2	12452	1.16775	-3.81311	0.00141283	0.00723422	Ephx1	13849	1.16925	3.32273	0.00407253	0.0167335
															Mtch1	56462	1.08563	-3.81074	0.00142009	0.00726067	Psmb10	19171	1.12036	3.32386	0.00406269	0.0167129
															Lrrc3	237387	1.20432	-3.80987	0.00142276	0.0072707	Ccdc146	75172	1.05418	3.32496	0.00405309	0.01668
															Lrrfip1	16978	1.0928	-3.80645	0.00143331	0.00731743	Dab2	13132	1.20641	3.32643	0.00404028	0.0166405
															Ly6h	23934	1.22908	-3.80484	0.00143832	0.0073377	AI314180	230249	1.17392	3.3267	0.00403794	0.0166375
															St8sia3	20451	1.06811	-3.80395	0.00144109	0.00734629	Sec23ip	207352	1.08135	3.32816	0.00402527	0.016605
															Pip5k1c	18717	1.20629	-3.80245	0.00144576	0.00735745	Slc26a4	23985	1.08506	3.33292	0.00398422	0.0164553
															Scube1	64706	1.08467	-3.80157	0.00144851	0.00736603	Ypel4	241525	1.05256	3.33371	0.00397742	0.0164338
															6430527G18Rik	238330	1.11981	-3.8008	0.00145093	0.00737472	Susd4	96935	1.24013	3.33432	0.00397223	0.0164189
															Abhd14a	68644	1.14551	-3.79441	0.0014711	0.0074685	BC017643	217370	1.0964	3.33748	0.00394532	0.0163206
															Drap1	66556	1.13564	-3.79175	0.00147958	0.00750199	Mtor	56717	1.11172	3.33816	0.00393958	0.0163034
															Eif4e3	66892	1.12238	-3.78284	0.00150833	0.00764403	Ncam1	17967	1.17214	3.34156	0.00391082	0.0161908
															Zfp704	170753	1.14927	-3.77972	0.00151856	0.00769177	Stambpl1	76630	1.13465	3.34429	0.00388791	0.0161088
															4930539E08Rik	207819	1.07549	-3.77951	0.00151923	0.00769177	Exosc2	227715	1.16444	3.34449	0.00388626	0.0161084
															Slain1	105439	1.09566	-3.77838	0.00152296	0.00770688	Plekho2	102595	1.10474	3.34509	0.00388121	0.0160939
															Zfp148	22661	1.12321	-3.77649	0.00152919	0.00773465	Efr3a	76740	1.19192	3.34629	0.00387121	0.0160648
															Ssbp4	76900	1.1637	-3.77551	0.00153244	0.00774352	Mospd1	70380	1.13248	3.3473	0.00386277	0.0160417
															Palm	18483	1.32464	-3.77245	0.00154259	0.00777598	2310028O11Rik	433771	1.12098	3.34925	0.00384658	0.0159951
															Nol12	97961	1.11249	-3.76807	0.00155728	0.00783473	2610029G23Rik	67683	1.1924	3.34977	0.00384229	0.0159836
															Pwp2	110816	1.10549	-3.76601	0.00156421	0.00786196	Fam105b	432940	1.09074	3.35169	0.00382643	0.015924
															Fancd2	211651	1.07715	-3.76145	0.00157971	0.00793287	Dlc1	50768	1.14646	3.3524	0.00382059	0.0159061
															Arf5	11844	1.13066	-3.76137	0.00157998	0.00793287	Laptm4b	114128	1.1705	3.35275	0.00381774	0.0159006
															Efcab6	77627	1.11361	-3.76119	0.00158061	0.00793287	Adm	11535	1.07065	3.35455	0.00380296	0.0158518
															Ccdc75	53951	1.17553	-3.75971	0.00158566	0.00795438	Fgf12	14167	1.12817	3.35488	0.00380031	0.0158471
															Dpf1	29861	1.05881	-3.75745	0.00159341	0.00797781	Hectd2	226098	1.26855	3.35644	0.00378754	0.0158066
															Tmem198	319998	1.14016	-3.75597	0.00159852	0.00799956	Herc3	73998	1.13821	3.35679	0.00378465	0.0158009
															Akt2	11652	1.10897	-3.75287	0.00160927	0.00803397	Scly	50880	1.08113	3.35781	0.00377641	0.0157728
															1700003E16Rik	71837	1.18049	-3.74566	0.00163456	0.00814064	Sec24d	69608	1.09011	3.35884	0.00376802	0.0157441
															Pik3r2	18709	1.32298	-3.74525	0.00163598	0.00814383	Nr1h2	22260	1.13275	3.35959	0.00376192	0.0157274
															Gtdc1	227835	1.15282	-3.7449	0.00163722	0.00814606	Ptpn14	19250	1.07102	3.35994	0.00375911	0.0157258
															Add1	11518	1.17067	-3.73853	0.00165992	0.00824716	Pdrg1	68559	1.13646	3.36143	0.00374708	0.0156882
															Nit2	52633	1.11089	-3.73647	0.00166734	0.00826882	Ube2e2	218793	1.15871	3.36271	0.00373675	0.015654
															Usp7	252870	1.1051	-3.73426	0.00167531	0.00830375	Rps6ka2	20112	1.09081	3.36603	0.00371013	0.0155712
															Prune	229589	1.12095	-3.73358	0.00167777	0.00831198	Tmem176a	66058	1.24896	3.36696	0.00370272	0.0155463
															Grrp1	72690	1.11625	-3.73082	0.00168781	0.00835373	Hprt	15452	1.19631	3.36833	0.00369176	0.0155128
															Tbc1d7	67046	1.13265	-3.73002	0.00169075	0.00836032	E2f3	13557	1.0695	3.36909	0.00368575	0.0154939
															Ube2o	217342	1.15655	-3.72627	0.00170452	0.00841986	Rdh11	17252	1.09008	3.37379	0.00364862	0.0153502
															Etv4	18612	1.15502	-3.72607	0.00170523	0.00841986	Esyt1	23943	1.11155	3.37538	0.00363615	0.015304
															Tssc1	380752	1.08685	-3.72395	0.00171309	0.00845466	Mrps22	64655	1.12593	3.37747	0.00361982	0.0152414
															St6galnac6	50935	1.09703	-3.72059	0.00172555	0.00849594	Gcnt2	14538	1.16063	3.37871	0.00361016	0.0152069
															Selenbp2	20342	1.1091	-3.71898	0.00173157	0.00852157	Lgals8	56048	1.22008	3.37953	0.00360374	0.015186
															Nos1ap	70729	1.06295	-3.71519	0.00174582	0.00857948	Htatip2	53415	1.07203	3.38143	0.0035891	0.0151428
															Tiam1	21844	1.13662	-3.7141	0.00174994	0.00858347	LOC100044968	100044968	1.22069	3.38293	0.00357751	0.0151
															Fam82a2	67809	1.12703	-3.71314	0.00175357	0.00859317	Mboat2	67216	1.1767	3.38494	0.003562	0.0150529
															Trim62	67525	1.17093	-3.71213	0.00175738	0.00860372	Mtrf1l	108853	1.10145	3.38808	0.00353799	0.0149942
															Ptges2	96979	1.14472	-3.7107	0.00176282	0.00862629	Fbxl12	30843	1.08059	3.38992	0.00352398	0.0149409
															Eid2	386655	1.14131	-3.70978	0.00176634	0.00863233	Gnpda1	26384	1.10898	3.39629	0.00347596	0.0147666
															Pias3	229615	1.11981	-3.70978	0.00176637	0.00863233	P4hb	18453	1.13408	3.39888	0.00345663	0.0146974
															2610044O15Rik	72139	1.12452	-3.70929	0.00176822	0.00863233	Map3k7	26409	1.05492	3.39901	0.00345564	0.0146974
															Wars	22375	1.11496	-3.70618	0.00178016	0.00867841	Hist1h3a	360198	1.13044	3.40032	0.00344587	0.0146697
															Sae1	56459	1.21505	-3.70214	0.00179578	0.00874222	Fbxw8	231672	1.14483	3.40489	0.00341214	0.014544
															Adal	75894	1.08814	-3.6994	0.00180645	0.00879001	Rnf7	19823	1.15251	3.40528	0.00340923	0.0145376
															Tusc2	80385	1.11237	-3.69743	0.00181414	0.00882183	Pdlim1	54132	1.2966	3.40702	0.0033965	0.0144892
															B3gat3	72727	1.20624	-3.69707	0.00181553	0.00882183	4931415C17Rik	70966	1.07304	3.40768	0.00339168	0.0144806
															Kank3	80880	1.08151	-3.69631	0.00181852	0.00882393	Dbf4	27214	1.12361	3.4089	0.0033828	0.0144486
															Numbl	18223	1.12345	-3.69388	0.00182811	0.00886632	Tnrc6b	213988	1.0676	3.40997	0.00337496	0.0144211
															Tmem29	382245	1.12887	-3.69359	0.00182926	0.00886775	Grem2	23893	1.08308	3.41029	0.00337262	0.014417
															Patz1	56218	1.11184	-3.69181	0.00183632	0.00889784	Daxx	13163	1.08841	3.41058	0.00337057	0.0144141
															Pcdha6	12937	1.15747	-3.6875	0.00185348	0.00897681	Tm2d2	69742	1.1264	3.41127	0.00336552	0.0143985
															Set	56086	1.1662	-3.68695	0.00185572	0.00898344	Oas1g	23960	1.13018	3.41151	0.0033638	0.0143971
															BC028528	229600	1.06218	-3.68554	0.00186136	0.00900233	Muc2	17831	1.10872	3.41205	0.00335989	0.0143922
															Rab8a	17274	1.19769	-3.68361	0.00186916	0.00903586	Lck	16818	1.15177	3.41555	0.00333463	0.0143076
															Ccdc71	72454	1.08566	-3.68256	0.00187338	0.00905206	Vgll2	215031	1.07732	3.41557	0.00333445	0.0143076
															Hmgn2	15331	1.24017	-3.68144	0.00187793	0.00906558	Cds1	74596	1.16554	3.41646	0.00332807	0.0142913
															Prrt1	260297	1.07567	-3.67738	0.0018945	0.00912862	9430016H08Rik	68115	1.08215	3.4187	0.00331204	0.0142342
															Tmem131	56030	1.16591	-3.67571	0.00190133	0.00915302	Shfm1	20422	1.14744	3.42296	0.00328178	0.01411
															LOC100041516	100041516	1.16174	-3.6755	0.00190222	0.00915304	Aurkaip1	66077	1.13021	3.42341	0.00327855	0.014102
															Cdk5	12568	1.1571	-3.67467	0.00190561	0.0091651	Atp5h	71679	1.15555	3.4276	0.00324906	0.0139809
															Prkag2	108099	1.13328	-3.67004	0.00192478	0.00924874	Abhd12	76192	1.11671	3.42804	0.00324603	0.0139737
															Gse1	382034	1.18198	-3.66823	0.00193234	0.00927292	Tmem130	243339	1.30283	3.4282	0.00324489	0.0139737
															Thap7	69009	1.12744	-3.66819	0.00193249	0.00927292	Uba5	66663	1.25617	3.42858	0.00324221	0.0139692
															Ankmy2	217473	1.16641	-3.6656	0.00194334	0.00930691	Atp5f1	11950	1.05663	3.42871	0.00324135	0.0139692
															Tmsb10	19240	1.22684	-3.66417	0.00194936	0.00932797	Creb3l2	208647	1.08103	3.43346	0.0032083	0.0138457
															Nsg2	18197	1.26032	-3.65872	0.00197246	0.00942893	Vwa5a	67776	1.12557	3.43417	0.00320341	0.0138361
															Lphn1	330814	1.41698	-3.65834	0.00197409	0.00942893	Ppp6c	67857	1.15883	3.43493	0.0031981	0.013819
															Arl4c	320982	1.1968	-3.65711	0.00197934	0.00944968	Rin2	74030	1.11709	3.43531	0.00319554	0.0138136
															Armcx6	278097	1.11406	-3.65636	0.00198254	0.00946057	Kras	16653	1.17457	3.44325	0.00314127	0.013596
															Celsr2	53883	1.21361	-3.64874	0.00201547	0.00960006	Tsc22d2	72033	1.34999	3.44718	0.00311472	0.013498
															Aldh5a1	214579	1.0948	-3.64812	0.00201814	0.0096084	Acbd4	67131	1.12839	3.44812	0.00310846	0.0134765
															Dut	110074	1.11139	-3.64489	0.0020323	0.00964926	Ryr1	20190	1.10395	3.44814	0.00310827	0.0134765
															Traip	22036	1.0815	-3.64416	0.0020355	0.00965764	Tmed9	67511	1.13052	3.45314	0.00307498	0.0133704
															Cops7a	26894	1.15762	-3.64406	0.00203593	0.00965764	Hist1h3f	260423	1.19001	3.45378	0.00307069	0.013363
															Tbl2	27368	1.10345	-3.64227	0.00204383	0.00969071	Sec13	110379	1.07334	3.45612	0.00305523	0.0133069
															Snap91	20616	1.21561	-3.6394	0.00205655	0.00973323	Ghr	14600	1.07616	3.45764	0.00304525	0.013269
															Atp2b2	11941	1.28159	-3.63777	0.00206382	0.00976317	2310004I24Rik	66358	1.09914	3.4609	0.00302387	0.013198
															Ethe1	66071	1.12531	-3.63715	0.0020666	0.00977186	Cpeb3	208922	1.15383	3.4618	0.00301802	0.0131818
															Ablim3	319713	1.09832	-3.6351	0.00207576	0.00980177	Tmem179b	67706	1.09378	3.46497	0.00299745	0.0131047
															Fam123a	72125	1.18775	-3.63425	0.00207959	0.00981251	Crhr1	12921	1.12842	3.46502	0.00299711	0.0131047
															Gfap	14580	1.24979	-3.63417	0.00207992	0.00981251	Myadm	50918	1.27797	3.46867	0.00297363	0.013017
															Als2	74018	1.0965	-3.63299	0.00208524	0.00983314	Spag9	70834	1.07962	3.47271	0.00294785	0.012926
															Polr2e	66420	1.19122	-3.63155	0.00209174	0.00985929	Inpp5a	212111	1.13291	3.47518	0.00293214	0.0128734
															Dlgap4	228836	1.16845	-3.62803	0.00210774	0.00992095	Fbxo32	67731	1.06305	3.47658	0.00292332	0.0128455
															Ahdc1	230793	1.20821	-3.6275	0.00211015	0.00992095	Tbcel	272589	1.10983	3.47767	0.00291646	0.0128208
															Ythdf2	213541	1.09214	-3.62741	0.00211056	0.00992095	Etv1	14009	1.11667	3.47783	0.00291546	0.0128208
															Tsen34	66078	1.18018	-3.6252	0.00212064	0.00995034	Ppp1r11	76497	1.21145	3.48062	0.00289794	0.0127827
															Med22	20933	1.12473	-3.6244	0.00212434	0.00995926	Fmn2	54418	1.2344	3.48282	0.00288419	0.0127274
															Cdc42bpb	217866	1.19762	-3.62437	0.00212446	0.00995926	Pqlc2	212555	1.05876	3.48283	0.00288413	0.0127274
															Sv2b	64176	1.22802	-3.61963	0.00214632	0.0100398	Hus1	15574	1.06316	3.4831	0.00288245	0.0127274
															Khdrbs1	20218	1.18594	-3.61722	0.00215754	0.0100825	Gas2l3	237436	1.21554	3.48546	0.00286779	0.0126821
															Nfrkb	235134	1.07201	-3.61532	0.00216641	0.0101148	Bcl10	12042	1.1597	3.49038	0.00283751	0.0125696
															Hnrnpul2	68693	1.19623	-3.61481	0.00216882	0.0101215	Parp8	52552	1.2508	3.49517	0.00280831	0.012472
															Map2k7	26400	1.0749	-3.60974	0.00219269	0.0102237	Cldnd1	224250	1.22908	3.49578	0.00280467	0.0124667
															Gng2	14702	1.2905	-3.60846	0.00219877	0.0102461	Kdelr3	105785	1.2947	3.49596	0.00280352	0.0124667
															Lix1	66643	1.12352	-3.6078	0.00220189	0.0102461	Wwp1	107568	1.24299	3.49602	0.00280319	0.0124667
															Ak2	11637	1.0913	-3.60769	0.00220243	0.0102461	Fdxr	14149	1.08658	3.49689	0.00279795	0.0124581
															Lst1	16988	1.16697	-3.60153	0.00223195	0.0103649	Tceal1	237052	1.23468	3.49916	0.00278425	0.0124078
															Gpr162	14788	1.1484	-3.59951	0.0022417	0.0103962	Slc25a17	20524	1.19456	3.50057	0.00277577	0.0123753
															Cugbp2	14007	1.0843	-3.59489	0.00226419	0.0104771	Brunol5	319586	1.16922	3.50343	0.00275873	0.0123258
															Gm4425	100043416	1.06089	-3.59119	0.00228235	0.010547	Ddx26b	236790	1.15569	3.50481	0.00275051	0.0122944
															Pnkd	56695	1.16327	-3.58747	0.00230081	0.0106228	Cd55	13136	1.06357	3.50631	0.00274159	0.0122598
															Scn2a1	110876	1.26888	-3.58701	0.0023031	0.0106268	1110036O03Rik	66180	1.10088	3.50955	0.00272248	0.0121859
															6130401L20Rik	75740	1.13226	-3.58688	0.00230372	0.0106268	Ubfd1	28018	1.06831	3.51021	0.0027186	0.012178
															1700030K09Rik	72254	1.11678	-3.58456	0.00231527	0.010675	Maff	17133	1.09456	3.52275	0.00264599	0.0118989
															Grlf1	232906	1.14134	-3.58437	0.00231622	0.010675	Sec22c	215474	1.0947	3.523	0.00264456	0.0118977
															Chd3	216848	1.30971	-3.58305	0.00232286	0.0107008	Nipa1	233280	1.15441	3.52365	0.00264084	0.0118861
															1700084C01Rik	78465	1.10794	-3.58279	0.00232416	0.0107021	Abhd4	105501	1.12964	3.53017	0.00260393	0.0117403
															Acot7	70025	1.18435	-3.57736	0.0023516	0.0108006	Timm8b	30057	1.15447	3.53325	0.00258665	0.0116823
															Gm9897	208595	1.08205	-3.57721	0.00235237	0.0108006	Bsdc1	100383	1.14353	3.5344	0.00258028	0.011659
															Gm4130	100042959	1.17756	-3.57336	0.00237198	0.0108788	Atp1b3	11933	1.23022	3.53753	0.00256289	0.0115905
															Gp1bb	14724	1.11878	-3.57232	0.00237731	0.0108985	Dcun1d3	233805	1.06402	3.54023	0.00254795	0.011538
															Tmco4	77056	1.12999	-3.57068	0.00238576	0.0109324	Igfbp3	16009	1.19542	3.54293	0.00253318	0.0114812
															1300001I01Rik	74148	1.13218	-3.56875	0.00239573	0.0109683	Kcnma1	16531	1.23382	3.54296	0.002533	0.0114812
															LOC100044376	100044376	1.12449	-3.56676	0.00240606	0.0110062	Hs3st5	319415	1.11135	3.54691	0.00251148	0.0113977
															Gm347	241289	1.10244	-3.56675	0.0024061	0.0110062	Dennd5a	19347	1.1137	3.54935	0.00249829	0.0113478
															Prrt3	210673	1.11894	-3.56613	0.00240936	0.0110162	Stac	20840	1.12163	3.55349	0.00247604	0.0112566
															Klk8	259277	1.0934	-3.56275	0.00242698	0.0110919	Helq	191578	1.07244	3.55465	0.00246982	0.0112362
															Rgs17	56533	1.19164	-3.55958	0.00244366	0.0111565	LOC669658	669658	1.09145	3.55508	0.00246754	0.0112327
															5830415F09Rik	74753	1.07508	-3.5567	0.00245892	0.0112033	Sil1	81500	1.11846	3.5555	0.00246529	0.0112274
															Kcnj12	16515	1.08537	-3.55453	0.00247048	0.0112362	Pkn2	109333	1.16618	3.55676	0.00245862	0.0112033
															Clasp2	76499	1.11739	-3.54965	0.00249668	0.0113455	Pigl	327942	1.09492	3.5571	0.0024568	0.0112033
															Kcnc1	16502	1.1948	-3.54863	0.00250218	0.0113605	Gna13	14674	1.08177	3.55907	0.00244639	0.0111609
															Rab7	19349	1.05456	-3.54654	0.00251348	0.0114018	Sorcs1	58178	1.21323	3.55945	0.00244434	0.0111565
															Dclk2	70762	1.12792	-3.54175	0.0025396	0.0115052	Spata13	219140	1.1294	3.56047	0.00243899	0.0111418
															Iqce	74239	1.13212	-3.53955	0.00255171	0.01155	2310061J03Rik	66391	1.13833	3.57037	0.00238736	0.0109349
															Hrk	12123	1.08191	-3.53902	0.00255465	0.0115583	Agpat9	231510	1.10556	3.57384	0.00236956	0.0108725
															Nmral1	67824	1.10502	-3.53729	0.00256419	0.0115913	Ktelc1	224143	1.11738	3.57711	0.00235285	0.0108006
															Adamts2	216725	1.17765	-3.53307	0.0025877	0.0116823	Atp6v0d1	11972	1.15933	3.57787	0.002349	0.0107973
															Usp38	74841	1.06071	-3.53229	0.00259206	0.011697	Lsg1	224092	1.07338	3.57903	0.00234314	0.0107751
															Aimp2	231872	1.15694	-3.53165	0.00259561	0.0117079	Rai12	54351	1.11891	3.57939	0.00234132	0.0107715
															Dtwd1	69185	1.08005	-3.52927	0.00260901	0.0117581	Cttnbp2	30785	1.24648	3.57996	0.00233842	0.010763
															Mycbp2	105689	1.13503	-3.52433	0.002637	0.0118791	Zfyve9	230597	1.0926	3.58863	0.00229502	0.0106008
															Tln2	70549	1.20206	-3.52407	0.00263844	0.0118804	Cyp4v3	102294	1.04913	3.59341	0.00227145	0.0105013
															Kcnc4	99738	1.09202	-3.52174	0.00265174	0.0119196	AI846148	68229	1.11143	3.59422	0.00226746	0.0104875
															Ina	226180	1.21251	-3.5187	0.00266924	0.0119914	Rragd	52187	1.17328	3.59528	0.00226228	0.0104729
															Gli3	14634	1.08827	-3.51856	0.00267001	0.0119914	Fto	26383	1.09616	3.59739	0.00225197	0.0104298
															Limd2	67803	1.08666	-3.51755	0.00267589	0.0120126	Bcl6	12053	1.31665	3.59797	0.00224919	0.0104216
															Tor1a	30931	1.07573	-3.51269	0.00270412	0.012134	Plk2	20620	1.29009	3.59846	0.00224678	0.0104151
															Cytsb	432572	1.17231	-3.51098	0.00271408	0.0121725	Nrg1	211323	1.11431	3.60099	0.00223457	0.0103677
															Kcnip2	80906	1.07272	-3.51082	0.00271504	0.0121725	Arhgap29	214137	1.17252	3.60116	0.00223371	0.0103677
															Kif3b	16569	1.19361	-3.51026	0.00271835	0.012178	Ndufa5	68202	1.20066	3.60152	0.00223197	0.0103649
															Naa10	56292	1.20126	-3.50951	0.00272271	0.0121859	Sln	66402	1.16973	3.60403	0.00221991	0.0103181
															Taf6l	225895	1.0899	-3.50658	0.00273999	0.0122579	Foxo3	56484	1.10236	3.60568	0.00221201	0.010286
															Fam65a	75687	1.14771	-3.50234	0.00276521	0.0123453	Tcn2	21452	1.11674	3.60769	0.00220243	0.0102461
															Dusp15	252864	1.11524	-3.5023	0.00276546	0.0123453	Cep57	74360	1.072	3.60775	0.00220216	0.0102461
															E130308A19Rik	230259	1.14319	-3.5013	0.0027714	0.0123664	Fas	14102	1.20593	3.61136	0.00218502	0.0101925
															Dhdds	67422	1.08917	-3.50099	0.00277326	0.0123694	Gm6483	624198	1.1235	3.61604	0.00216304	0.0101036
															Gm22	195209	1.1274	-3.49885	0.00278613	0.0124108	N4bp2l2	381695	1.13923	3.61931	0.0021478	0.0100415
															Rxrb	20182	1.16941	-3.49604	0.00280304	0.0124667	Gnas	14683	1.07972	3.6196	0.00214647	0.0100398
															Gpc1	14733	1.18704	-3.49538	0.00280708	0.012472	Amigo3	320844	1.07984	3.62046	0.0021425	0.0100302
															Rhbdl1	214951	1.16251	-3.49498	0.00280948	0.012472	Pex11b	18632	1.08592	3.62203	0.00213524	0.0100008
															Ppih	66101	1.15212	-3.49445	0.00281273	0.0124811	Cacnb2	12296	1.12055	3.62371	0.00212749	0.00996893
															Tmem110	69179	1.15202	-3.49352	0.00281833	0.0125006	Zxdc	80292	1.15173	3.62524	0.00212047	0.00995034
															2610002I17Rik	72341	1.10366	-3.49206	0.00282727	0.0125349	Tnfrsf10b	21933	1.1574	3.62581	0.00211783	0.00994615
															Nrsn2	228777	1.0786	-3.49161	0.00283	0.0125416	Ggcx	56316	1.10215	3.62595	0.0021172	0.00994615
															Epn2	13855	1.27432	-3.4897	0.00284169	0.0125827	Slc5a6	330064	1.18875	3.62742	0.00211048	0.00992095
															6430571L13Rik	235599	1.07585	-3.48927	0.0028443	0.0125889	Traf2	22030	1.07213	3.6299	0.00209922	0.00988555
															Usf1	22278	1.10587	-3.48629	0.00286266	0.0126648	1500012F01Rik	68949	1.20041	3.631	0.00209424	0.0098666
															C430004E15Rik	97031	1.08048	-3.48402	0.00287673	0.0127162	Otud3	73162	1.07939	3.63583	0.00207249	0.00979077
															Casp3	12367	1.07428	-3.48347	0.00288017	0.012726	Rnf113a2	66381	1.12578	3.63614	0.00207108	0.0097886
															Lonrf2	381338	1.19988	-3.48013	0.00290103	0.0127909	Sars	20226	1.17291	3.63998	0.00205398	0.00972548
															4930402H24Rik	228602	1.09848	-3.47925	0.00290649	0.0128042	C1qtnf3	81799	1.07195	3.64049	0.0020517	0.00971911
															Hmgcr	15357	1.18367	-3.47925	0.0029065	0.0128042	Prex2	109294	1.06119	3.641	0.00204944	0.00971283
															Cep170	545389	1.13473	-3.47853	0.00291106	0.0128188	Gps2	56310	1.08104	3.64504	0.00203166	0.00964926
															Fkbp5	14229	1.08486	-3.4782	0.00291313	0.0128208	Sestd1	228071	1.22038	3.64536	0.00203023	0.00964824
															Trim9	94090	1.10518	-3.47798	0.00291447	0.0128208	Zfp764	233893	1.0874	3.64546	0.0020298	0.00964824
															Fam20c	80752	1.11372	-3.47552	0.00292998	0.0128693	Htatsf1	72459	1.12278	3.64649	0.0020253	0.00963361
															Rgs19	56470	1.06525	-3.4749	0.0029339	0.0128757	Hps4	192232	1.20091	3.64693	0.00202338	0.00962891
															Ralgps1	241308	1.34505	-3.47366	0.00294176	0.0129047	Gorasp2	70231	1.13352	3.64885	0.00201499	0.00960006
															Rab4a	19341	1.14703	-3.47034	0.00296294	0.0129866	Usp16	74112	1.09565	3.65059	0.00200743	0.00957056
															4933407C03Rik	74440	1.18414	-3.47008	0.00296458	0.0129883	Emd	13726	1.2024	3.65499	0.00198842	0.00948429
															Trpc2	22064	1.13758	-3.46945	0.00296861	0.0130005	Sepsecs	211006	1.07474	3.65848	0.00197349	0.00942893
															Rab6	19346	1.12212	-3.46717	0.00298327	0.0130537	Katna1	23924	1.14773	3.6619	0.00195895	0.00936957
															Tbc1d16	207592	1.09419	-3.46364	0.00300606	0.0131368	Acta2	11475	1.38305	3.66543	0.00194406	0.00930691
															Trappc3	27096	1.19216	-3.46167	0.0030189	0.0131818	Slc12a2	20496	1.18164	3.66588	0.00194217	0.00930646
															Usp5	22225	1.12142	-3.46064	0.00302559	0.0131999	Pibf1	52023	1.0929	3.66616	0.00194097	0.00930499
															Csda	56449	1.1785	-3.46021	0.0030284	0.0132066	Nr4a2	18227	1.12456	3.66796	0.00193345	0.00927324
															Rab3d	19340	1.12548	-3.45897	0.0030365	0.0132364	Mib1	225164	1.08588	3.66918	0.00192835	0.00926164
															Rrm2b	382985	1.11274	-3.45456	0.00306555	0.0133462	Elmo1	140580	1.25291	3.67436	0.0019069	0.00916707
															Adk	11534	1.14814	-3.45353	0.00307235	0.0133646	Dpcd	226162	1.16088	3.67612	0.00189965	0.00914917
															Farp1	223254	1.20242	-3.45282	0.00307706	0.0133715	Coq7	12850	1.18627	3.67778	0.00189283	0.00912479
															Pcbp4	59092	1.37204	-3.45271	0.00307779	0.0133715	Mrs2	380836	1.07809	3.6793	0.00188663	0.00909911
															Nkd1	93960	1.12392	-3.45127	0.00308739	0.0134075	Slc25a20	57279	1.12976	3.67941	0.00188618	0.00909911
															Ankrd13d	68423	1.18685	-3.44925	0.00310088	0.0134605	Cebpg	12611	1.16478	3.68157	0.00187741	0.00906558
															Grin2b	14812	1.25571	-3.44885	0.00310353	0.0134664	Dram1	71712	1.11655	3.68644	0.00185774	0.00898901
															Palm2	242481	1.12829	-3.4458	0.003124	0.0135325	Slc24a3	94249	1.15299	3.69633	0.00181844	0.00882393
															LOC100045708	100045708	1.10419	-3.44337	0.00314042	0.013596	Ets2	23872	1.1924	3.69661	0.00181737	0.00882393
															Nckap5l	380969	1.08145	-3.44215	0.00314873	0.0136226	Slco1a5	108096	1.06885	3.69711	0.00181541	0.00882183
															1810020D17Rik	66273	1.13169	-3.44117	0.00315537	0.0136457	Acp6	66659	1.12684	3.7042	0.00178777	0.00870732
															Otub2	68149	1.09208	-3.4336	0.0032073	0.0138457	4933434E20Rik	99650	1.1698	3.70524	0.00178378	0.00869197
															Mtap1b	17755	1.49562	-3.43059	0.0032282	0.0139258	Zfp516	329003	1.09411	3.70759	0.00177474	0.00865602
															Nvl	67459	1.1547	-3.42857	0.00324229	0.0139692	Uso1	56041	1.17188	3.70843	0.0017715	0.0086443
															Naa38	76522	1.14387	-3.4178	0.00331847	0.014256	Dnajc25	72429	1.0763	3.7094	0.00176779	0.00863233
															Spop	20747	1.11773	-3.41468	0.00334084	0.0143284	Wisp1	22402	1.22892	3.70958	0.00176711	0.00863233
															Aptx	66408	1.056	-3.41378	0.00334738	0.0143505	Rrp1b	72462	1.21919	3.71276	0.00175502	0.00859622
															Ube2d1	216080	1.0822	-3.41279	0.00335451	0.0143751	Rpn2	20014	1.1338	3.7132	0.00175336	0.00859317
															Ikbkap	230233	1.16903	-3.41186	0.00336127	0.0143922	Ankrd37	654824	1.10141	3.71428	0.00174926	0.00858347
															Ppil1	68816	1.18131	-3.40739	0.00339382	0.0144837	ENSMUSG00000068790	545007	1.36141	3.71456	0.0017482	0.00858306
															Mfsd9	211798	1.05674	-3.40245	0.00343011	0.0146146	Ncam2	17968	1.12523	3.71488	0.00174698	0.00858112
															Efna3	13638	1.08027	-3.40221	0.00343193	0.0146163	S100a13	20196	1.14177	3.71559	0.00174432	0.00857618
															N6amt2	68043	1.12324	-3.39949	0.00345211	0.0146902	Arfgef2	99371	1.05647	3.71657	0.00174061	0.00856197
															Mrps27	218506	1.14959	-3.39831	0.00346088	0.0147094	BC029214	227622	1.22678	3.72149	0.00172222	0.00848359
															Snupn	66069	1.09469	-3.39613	0.00347718	0.0147666	Irgm2	54396	1.14923	3.72167	0.00172153	0.00848359
															Slc38a7	234595	1.11944	-3.39585	0.00347923	0.0147693	Gfpt1	14583	1.18848	3.72172	0.00172133	0.00848359
															Bahd1	228536	1.09867	-3.39376	0.00349498	0.0148301	Pex11a	18631	1.09184	3.72311	0.00171617	0.00846583
															Vwa5b2	328643	1.07471	-3.39081	0.00351724	0.0149184	Kcnk3	16527	1.11987	3.72869	0.0016956	0.00838032
															Arf3	11842	1.23314	-3.38773	0.00354065	0.0149993	Hira	15260	1.11554	3.73022	0.00169002	0.00836032
															Usp46	69727	1.1501	-3.38665	0.00354893	0.0150283	Rock2	19878	1.26571	3.73198	0.00168361	0.00833691
															Ptprf	19268	1.29718	-3.38604	0.00355359	0.0150388	Card10	105844	1.10558	3.73643	0.00166747	0.00826882
															Sppl3	74585	1.13512	-3.38595	0.00355431	0.0150388	Ccdc127	67433	1.19825	3.73724	0.00166458	0.00826241
															AA960436	101985	1.19422	-3.38559	0.00355702	0.0150442	Cps1	227231	1.08694	3.73765	0.0016631	0.00825899
															Chst12	59031	1.09683	-3.38518	0.00356017	0.0150513	Reln	19699	1.13991	3.74117	0.00165047	0.00820413
															Gm12538	619973	1.10179	-3.38469	0.00356397	0.0150551	Itga1	109700	1.08611	3.74391	0.00164074	0.00815966
															Zfp334	228876	1.13687	-3.38415	0.00356805	0.0150662	Ostc	66357	1.21239	3.74766	0.00162748	0.00810929
															Tkt	21881	1.10684	-3.38049	0.00359633	0.0151671	Flrt3	71436	1.32832	3.7482	0.0016256	0.00810379
															Trap1	68015	1.19321	-3.38013	0.00359911	0.0151727	Amfr	23802	1.10934	3.7485	0.00162456	0.0081025
															Mrpl36	94066	1.13134	-3.37143	0.00366719	0.0154221	Rnf130	59044	1.18019	3.75213	0.00161183	0.0080429
															Ap3s2	11778	1.07518	-3.36725	0.00370034	0.0155426	Gpc4	14735	1.17174	3.75431	0.00160429	0.00801295
															Srrm2	75956	1.10984	-3.36506	0.00371784	0.0155972	Slc10a3	214601	1.07789	3.75448	0.00160369	0.00801295
															6230427J02Rik	68176	1.06682	-3.36336	0.00373152	0.0156483	Cxadr	13052	1.10344	3.75512	0.00160146	0.00800653
															Sumo3	20610	1.37704	-3.36282	0.00373588	0.015654	Sod3	20657	1.1214	3.7557	0.00159948	0.00800047
															Samd1	666704	1.06648	-3.36263	0.00373741	0.015654	Rpp30	54364	1.09976	3.75761	0.00159287	0.00797781
															AU040829	216831	1.08468	-3.3601	0.00375777	0.0157258	Akr1b10	67861	1.13625	3.75872	0.00158907	0.00796374
															Bola1	69168	1.1659	-3.35952	0.00376251	0.0157274	2700007P21Rik	212772	1.12901	3.75924	0.00158727	0.00795859
															Dctn2	69654	1.12908	-3.35493	0.00379985	0.0158471	Tubg2	103768	1.12176	3.76772	0.00155846	0.00783685
															Tardbp	230908	1.08364	-3.35357	0.00381098	0.0158788	Dhrs7b	216820	1.07452	3.76885	0.00155466	0.0078253
															Ahctf1	226747	1.14687	-3.34902	0.00384849	0.0159966	Fam107b	66540	1.11687	3.77029	0.00154982	0.00780477
															Rangrf	57785	1.1331	-3.34847	0.0038531	0.0160093	Copb2	50797	1.10102	3.77222	0.00154336	0.00777598
															Bok	51800	1.14648	-3.34716	0.00386399	0.0160417	Clpx	270166	1.123	3.7724	0.00154277	0.00777598
															Parp6	67287	1.1582	-3.34612	0.00387265	0.0160648	Hipk1	15257	1.11928	3.77248	0.00154249	0.00777598
															Sema4g	26456	1.21862	-3.34219	0.00390555	0.0161754	Klf4	16600	1.09318	3.77299	0.00154079	0.00777598
															Zfp239	22685	1.14946	-3.3363	0.00395534	0.0163556	Cyr61	16007	1.19576	3.77527	0.00153321	0.00774365
															Dock9	105445	1.15395	-3.33181	0.00399379	0.0164883	Rdbp	27632	1.12751	3.77557	0.00153223	0.00774352
															Krt10	16661	1.14702	-3.32871	0.00402052	0.016592	Calu	12321	1.19323	3.79349	0.00147403	0.00747751
															Setd5	72895	1.13766	-3.32753	0.00403071	0.0166148	Usp13	72607	1.09633	3.79427	0.00147154	0.0074685
															Mef2c	17260	1.26002	-3.32751	0.00403084	0.0166148	Wdr45	54636	1.079	3.79974	0.00145425	0.007388
															Map1lc3a	66734	1.14748	-3.32592	0.00404467	0.016652	Gpr21	338346	1.09813	3.80234	0.00144611	0.00735745
															Calm3	12315	1.18987	-3.32347	0.00406611	0.0167203	Lhfp	108927	1.23572	3.80235	0.00144607	0.00735745
															Rnf41	67588	1.06933	-3.32301	0.00407011	0.0167302	9430008C03Rik	68108	1.16669	3.80335	0.00144296	0.00735221
															Eif3j	78655	1.07614	-3.32114	0.00408647	0.0167841	Nars	70223	1.24193	3.80472	0.0014387	0.0073377
															D130043K22Rik	210108	1.14641	-3.31985	0.00409786	0.0168176	Gm10080	100043172	1.22612	3.80656	0.00143298	0.00731743
															Cacna1d	12289	1.06084	-3.31872	0.00410784	0.0168519	Stam2	56324	1.07557	3.81169	0.00141719	0.0072494
															Pkig	18769	1.15901	-3.31724	0.00412096	0.0168927	Ndufaf2	75597	1.22257	3.81187	0.00141665	0.0072494
															Inf2	70435	1.10847	-3.31519	0.00413913	0.0169467	Prkca	18750	1.17406	3.81612	0.00140368	0.007198
															Dcps	69305	1.21707	-3.31431	0.004147	0.0169656	Ppp4r4	74521	1.16595	3.81794	0.00139819	0.0071734
															Dgcr2	13356	1.09096	-3.31193	0.00416827	0.0170292	Dnajc15	66148	1.16777	3.81861	0.00139616	0.00716652
															Dlg3	53310	1.20642	-3.31192	0.00416837	0.0170292	2210408F21Rik	73652	1.08974	3.81884	0.00139546	0.00716652
															Akr7a5	110198	1.17322	-3.31184	0.0041691	0.0170292	2900073G15Rik	67268	1.105	3.82169	0.00138688	0.0071295
															Tmem143	70209	1.11724	-3.3098	0.00418737	0.017097	Scn1a	20265	1.34773	3.82548	0.00137558	0.00708541
															Lyrm2	108755	1.07843	-3.30777	0.00420572	0.0171517	Arhgef18	102098	1.09906	3.82807	0.0013679	0.00704938
															Sub1	20024	1.15671	-3.30516	0.00422938	0.0172414	Plekha2	83436	1.25456	3.83013	0.00136184	0.00702511
															Cckbr	12426	1.08505	-3.30347	0.00424479	0.0172907	Sdcbp	53378	1.24984	3.83014	0.00136181	0.00702511
															Ap1ar	211556	1.14368	-3.30282	0.0042507	0.017308	Rprd1b	70470	1.08923	3.83064	0.00136033	0.00702432
															Parn	74108	1.12077	-3.29808	0.00429429	0.0174786	Slc46a3	71706	1.08956	3.83183	0.00135684	0.00700976
															Ddc	13195	1.07741	-3.29043	0.00436545	0.0177404	Ttc7b	104718	1.23624	3.83378	0.00135113	0.00698376
															Dido1	23856	1.21806	-3.28827	0.00438579	0.0177968	Prr13	66151	1.16639	3.83455	0.00134888	0.00697561
															Mdk	17242	1.34984	-3.28296	0.00443611	0.0179643	Heca	380629	1.15244	3.83501	0.00134755	0.0069722
															Nubp2	26426	1.09218	-3.28275	0.00443811	0.0179654	Kif1a	16560	1.11094	3.83592	0.00134491	0.00696536
															Slc35f2	72022	1.07821	-3.28179	0.00444727	0.0179884	Myo5b	17919	1.17481	3.83594	0.00134486	0.00696536
															Myrip	245049	1.10684	-3.28113	0.00445362	0.018007	Iqgap1	29875	1.25244	3.83711	0.00134144	0.00695446
															Bcl7c	12055	1.07899	-3.27982	0.00446616	0.0180437	Dnajb6	23950	1.13421	3.83991	0.00133336	0.00691923
															Tmem180	75146	1.10462	-3.27947	0.00446955	0.0180504	Aig1	66253	1.12145	3.84138	0.00132913	0.00691133
															Mrpl3	94062	1.17536	-3.27742	0.00448924	0.0181088	Akr1a4	58810	1.08337	3.84189	0.00132768	0.00690726
															Mrpl37	56280	1.088	-3.27532	0.00450955	0.0181765	Per1	18626	1.20392	3.84661	0.00131422	0.00684408
															Slc29a3	71279	1.12067	-3.27501	0.00451261	0.0181818	Fbxo38	107035	1.11148	3.84779	0.00131086	0.00683047
															Scn3a	20269	1.25302	-3.27443	0.00451821	0.0181973	Ly6a	110454	1.09992	3.85169	0.00129987	0.00678979
															Pcdh8	18530	1.08206	-3.27419	0.00452055	0.0181997	Mapkapk3	102626	1.1131	3.8536	0.00129452	0.00676526
															Tbl1xr1	81004	1.10665	-3.27393	0.00452301	0.0182025	Eif2b1	209354	1.15207	3.85539	0.00128953	0.00674256
															Gps1	209318	1.08604	-3.2731	0.00453116	0.0182283	Irgm1	15944	1.39815	3.85567	0.00128873	0.00674178
															Med11	66172	1.09246	-3.27262	0.00453578	0.0182398	Npc2	67963	1.10268	3.85999	0.00127676	0.00668929
															Cpsf1	94230	1.07069	-3.26603	0.00460043	0.018464	Prpf3	70767	1.16931	3.86346	0.00126724	0.0066562
															Acat2	110460	1.18386	-3.26548	0.00460592	0.0184789	2900062L11Rik	76976	1.23826	3.86369	0.0012666	0.0066562
															Atf6b	12915	1.16072	-3.26398	0.00462073	0.018524	Tnn	329278	1.08213	3.86913	0.00125181	0.00658853
															Raly	19383	1.10126	-3.26302	0.00463032	0.0185481	Azi2	27215	1.11229	3.86966	0.00125038	0.00658433
															Ube2d2	56550	1.12118	-3.26075	0.00465293	0.0186243	Epdr1	105298	1.19853	3.87084	0.00124721	0.00657146
															Doc2a	13446	1.12233	-3.25909	0.00466953	0.0186835	Anxa5	11747	1.266	3.87097	0.00124685	0.00657146
															Msto1	229524	1.14089	-3.25831	0.00467735	0.0187076	LOC100041103	100041103	1.10953	3.87311	0.00124109	0.00655203
															Cdk16	18555	1.22503	-3.25665	0.00469413	0.0187675	Ap2b1	71770	1.14433	3.87811	0.00122776	0.00649155
															Robld3	83409	1.21808	-3.25523	0.00470841	0.0188173	Auh	11992	1.09245	3.87835	0.00122714	0.00649155
															Ywhag	22628	1.18928	-3.25213	0.00473989	0.0189213	Ric3	320360	1.18254	3.88087	0.00122048	0.00646405
															Hmox2	15369	1.13114	-3.24847	0.0047773	0.0190633	Chd9	109151	1.10541	3.88429	0.0012115	0.00642192
															Mtif2	76784	1.13264	-3.24587	0.00480395	0.0191402	Mpp1	17524	1.14361	3.88713	0.0012041	0.00638595
															BC017612	170748	1.08194	-3.24522	0.00481067	0.0191596	Kcnd2	16508	1.2639	3.88849	0.00120057	0.0063705
															Ifngr2	15980	1.07018	-3.24407	0.00482256	0.0191922	Pdzd7	212684	1.08618	3.89273	0.00118962	0.00631886
															Csgalnact1	234356	1.09562	-3.24137	0.00485059	0.0192742	4732418C07Rik	230648	1.10716	3.89515	0.00118342	0.00629239
															Vps25	28084	1.12009	-3.23943	0.00487086	0.0193425	Snrpb	20638	1.10614	3.89681	0.00117919	0.00627312
															Gfra4	14588	1.11037	-3.23937	0.00487151	0.0193425	1810074P20Rik	67490	1.15682	3.89686	0.00117905	0.00627312
															Mobkl2a	208228	1.06924	-3.23867	0.00487887	0.019357	Pafah1b1	18472	1.36006	3.89797	0.00117623	0.00626377
															Ubr7	66622	1.08574	-3.23577	0.00490929	0.0194702	Mmgt1	236792	1.21787	3.9011	0.00116833	0.00622807
															Thumpd3	14911	1.11304	-3.22851	0.00498637	0.0197457	St6galnac2	20446	1.19947	3.90229	0.00116531	0.00622045
															Nosip	66394	1.12008	-3.22641	0.00500882	0.0198195	Vldlr	22359	1.15583	3.90415	0.00116064	0.00620303
															Usp12	22217	1.09003	-3.22593	0.00501407	0.0198327	Rps27l	67941	1.2061	3.90529	0.00115779	0.00619099
															Pcp4l1	66425	1.07403	-3.22242	0.0050519	0.0199595	Vgll3	73569	1.22922	3.90556	0.00115712	0.00619059
															Arrb2	216869	1.11338	-3.22214	0.00505495	0.019964	Samd8	67630	1.16358	3.906	0.00115601	0.00618786
															Shkbp1	192192	1.10985	-3.22105	0.00506678	0.0199879	Gls2	216456	1.10774	3.91107	0.00114345	0.00613641
															Pacs1	107975	1.16951	-3.21969	0.00508161	0.0200315	Lyzl4	69032	1.07424	3.91225	0.00114054	0.00612399
															Rabggta	56187	1.11375	-3.21921	0.00508683	0.0200441	Gipr	381853	1.14335	3.91288	0.00113899	0.00611883
															Sesn1	140742	1.0873	-3.21755	0.00510494	0.0201002	Ndufa8	68375	1.09096	3.91357	0.00113729	0.00611522
															Gpx2	14776	1.06203	-3.21697	0.00511131	0.02011	Homer1	26556	1.3573	3.92028	0.00112094	0.00603748
															Ncor1	20185	1.20175	-3.21566	0.00512569	0.020159	Pebp4	73523	1.05441	3.9233	0.00111365	0.00600443
															Zfp317	244713	1.07592	-3.21357	0.00514877	0.0202421	1700037C18Rik	73261	1.05818	3.93091	0.0010955	0.00591889
															Skiv2l	108077	1.08477	-3.21081	0.00517927	0.0203389	1700071A11Rik	76611	1.1114	3.93283	0.00109097	0.00589748
															Rab14	68365	1.12736	-3.20763	0.00521469	0.020447	Rps6ka3	110651	1.11691	3.93858	0.00107753	0.00583702
															Pcgf3	69587	1.0915	-3.2064	0.00522845	0.0204778	Rsu1	20163	1.10862	3.94445	0.00106395	0.00577852
															Trim46	360213	1.17143	-3.20499	0.0052443	0.0205244	Mbnl1	56758	1.25446	3.94915	0.00105323	0.00572864
															Fam160b1	226252	1.09568	-3.19904	0.00531164	0.0207488	Casp8	12370	1.08011	3.95021	0.00105081	0.00571912
															Ccdc23	69216	1.20071	-3.19838	0.0053191	0.0207701	Irak2	108960	1.08603	3.95102	0.00104899	0.00571522
															Cobra1	58202	1.11536	-3.1981	0.00532232	0.0207749	Msn	17698	1.13683	3.9529	0.00104474	0.00569502
															Triobp	110253	1.34513	-3.19782	0.00532549	0.0207794	Gstm6	14867	1.13061	3.95355	0.00104328	0.00569009
															Actn2	11472	1.11679	-3.19712	0.00533356	0.0207953	Wdr90	106618	1.20122	3.95414	0.00104195	0.00569009
															Zbtb8a	73680	1.08332	-3.19668	0.00533854	0.0208069	Appl1	72993	1.25291	3.95443	0.0010413	0.00569009
															Extl3	54616	1.09944	-3.19548	0.00535226	0.0208447	2010011I20Rik	67017	1.08777	3.95691	0.00103573	0.00566679
															Ptprs	19280	1.25132	-3.19356	0.00537441	0.0209231	Ube2l3	22195	1.09941	3.95861	0.00103194	0.00565198
															Tsc22d1	21807	1.22209	-3.18919	0.00542492	0.0211064	Man1a	17155	1.08252	3.95881	0.0010315	0.00565198
															Rbbp7	245688	1.12584	-3.18896	0.0054276	0.0211064	Tpd52	21985	1.2736	3.95882	0.00103148	0.00565198
															Rnf5	54197	1.15651	-3.18847	0.00543332	0.0211121	Rdh14	105014	1.20879	3.95943	0.00103013	0.00565099
															Phkg1	18682	1.07367	-3.18831	0.00543517	0.0211121	Ppm1a	19042	1.18242	3.96641	0.00101473	0.00557537
															Sccpdh	109232	1.1377	-3.18625	0.00545926	0.0211898	Cstf1	67337	1.07935	3.96693	0.00101359	0.005575
															Mtap2	17756	1.13979	-3.18395	0.00548614	0.0212512	Rpl31	114641	1.12742	3.96797	0.00101133	0.00556552
															Apoe	11816	1.36756	-3.1811	0.00551979	0.0213211	Krtcap2	66059	1.1468	3.96819	0.00101085	0.00556552
															Zfp2	22678	1.09984	-3.17948	0.00553896	0.0213793	Pard6a	56513	1.18247	3.97194	0.00100269	0.0055297
															Smarcd3	66993	1.19216	-3.1768	0.00557089	0.0214706	1810032O08Rik	66293	1.19083	3.97583	0.000994311	0.00549404
															Egfl7	353156	1.12052	-3.17635	0.00557621	0.0214831	Ccl17	20295	1.11126	3.9779	0.00098989	0.00547366
															Nckap5	210356	1.11074	-3.17215	0.00562664	0.0216613	Errfi1	74155	1.20291	3.98071	0.000983904	0.00545219
															Pcsk1n	30052	1.21067	-3.17031	0.00564878	0.0217304	Snx13	217463	1.12099	3.98307	0.000978923	0.00543038
															Strada	72149	1.05424	-3.1683	0.00567316	0.0218081	Ppap2c	50784	1.17197	3.98578	0.000973202	0.00540732
															C330006K01Rik	231855	1.09946	-3.16776	0.00567976	0.0218173	C1ql2	226359	1.10977	3.99125	0.000961796	0.00534967
															Pts	19286	1.10394	-3.16657	0.0056942	0.0218646	Fbln2	14115	1.105	3.99351	0.00095713	0.00532943
															Chfr	231600	1.11467	-3.16505	0.00571274	0.0219196	E130102H24Rik	77866	1.13199	3.99992	0.000943987	0.0052715
															Mfsd10	68294	1.18806	-3.16235	0.00574584	0.0220303	Tm6sf1	107769	1.09162	4.00171	0.000940352	0.00525858
															BC068157	73072	1.10919	-3.16181	0.00575248	0.0220395	Fam135a	68187	1.2553	4.00264	0.000938467	0.00525433
															Alad	17025	1.14912	-3.16132	0.00575858	0.0220522	1500032L24Rik	69029	1.12877	4.00337	0.000936988	0.00525108
															Fabp5	16592	1.10145	-3.1612	0.00576005	0.0220522	Whrn	73750	1.14198	4.00546	0.00093279	0.0052332
															Keap1	50868	1.12426	-3.16053	0.00576833	0.0220676	Leng1	69757	1.15449	4.00864	0.000926405	0.00520439
															Ttc4	72354	1.1032	-3.15877	0.0057901	0.0221183	Sgpl1	20397	1.13124	4.01164	0.000920427	0.00518346
															Nrp1	18186	1.12812	-3.15832	0.00579559	0.0221311	Ifit3	15959	1.29525	4.01213	0.000919466	0.00518086
															Rpp14	67053	1.13675	-3.155	0.00583694	0.0222581	Mosc2	67247	1.09717	4.01704	0.000909777	0.00513742
															Fam101b	76566	1.10187	-3.15496	0.00583741	0.0222581	Ccdc110	212392	1.09911	4.01909	0.000905778	0.00511762
															Entpd4	67464	1.12349	-3.15395	0.00585008	0.0222982	Gal3st1	53897	1.06809	4.02117	0.000901719	0.00509746
															Fam103a1	67148	1.09546	-3.1522	0.00587199	0.0223653	Smpd1	20597	1.1084	4.02224	0.000899638	0.00508847
															Tmem132c	208213	1.13992	-3.15067	0.00589135	0.0224226	Cdh13	12554	1.17538	4.02308	0.000898026	0.00508212
															Prmt3	71974	1.09927	-3.14807	0.00592415	0.0225226	Ubl3	24109	1.1792	4.02536	0.000893622	0.00505996
															Tecpr2	104859	1.10903	-3.14705	0.00593712	0.0225637	Plaur	18793	1.08053	4.02788	0.000888778	0.00503528
															Smchd1	74355	1.13773	-3.14444	0.00597036	0.0226485	Hecw2	329152	1.10586	4.02792	0.000888698	0.00503528
															Lsm1	67207	1.09493	-3.14372	0.00597959	0.0226753	Igtp	16145	1.135	4.02827	0.000888034	0.00503528
															Slc25a30	67554	1.10891	-3.14192	0.00600262	0.022746	Steap2	74051	1.11588	4.03513	0.000875	0.00497351
															Kcnip3	56461	1.12955	-3.13918	0.00603792	0.0228464	Tmem49	75909	1.27517	4.03685	0.00087176	0.00496053
															Clip2	269713	1.08869	-3.13685	0.00606802	0.0229101	Tex9	21778	1.11632	4.03757	0.00087042	0.00495562
															Mfn2	170731	1.11826	-3.13424	0.006102	0.0230301	Prr8	381626	1.10244	4.03867	0.000868347	0.00494924
															Peli2	93834	1.05666	-3.13155	0.00613723	0.0231462	Kif1b	16561	1.14177	4.04219	0.000861792	0.00491728
															Donson	60364	1.10677	-3.13083	0.00614666	0.0231565	Fgfr1op	75296	1.09083	4.04655	0.000853732	0.00487934
															Ggt7	207182	1.20893	-3.12886	0.00617262	0.0232374	Sgk1	20393	1.29967	4.05487	0.000838567	0.0048006
															Sirpa	19261	1.15917	-3.1265	0.00620379	0.0233378	Mbnl2	105559	1.22869	4.05504	0.000838264	0.0048006
															BC065397	436230	1.06579	-3.12602	0.00621017	0.0233449	Esr2	13983	1.08339	4.05595	0.000836623	0.00479741
															Tatdn2	381801	1.06042	-3.12496	0.00622418	0.0233553	4932425I24Rik	320214	1.0955	4.05755	0.000833743	0.0047862
															Reep1	52250	1.22633	-3.12218	0.00626132	0.0234438	Osmr	18414	1.12108	4.05924	0.000830707	0.00477404
															C530008M17Rik	320827	1.40053	-3.11949	0.00629738	0.0235533	Abcc12	244562	1.0729	4.06293	0.000824133	0.0047415
															Tmem65	74868	1.10169	-3.11782	0.00631989	0.023629	App	11820	1.2273	4.06297	0.000824064	0.0047415
															Trmt2a	15547	1.06998	-3.11596	0.00634503	0.0237059	Ikbip	67454	1.25073	4.0652	0.000820127	0.00472894
															Atrx	22589	1.10382	-3.11484	0.00636033	0.0237374	Rab31	106572	1.21046	4.06734	0.000816344	0.00471745
															Zfp608	269023	1.17652	-3.11378	0.00637473	0.0237801	Lgals1	16852	1.38537	4.06781	0.00081553	0.00471553
															Gga2	74105	1.08036	-3.11362	0.00637688	0.0237801	Ryr3	20192	1.28274	4.07138	0.000809282	0.00468678
															Impdh1	23917	1.17131	-3.11349	0.00637862	0.0237801	Ccl2	20296	1.08469	4.07216	0.000807927	0.00468462
															Pcgf6	71041	1.13733	-3.11056	0.0064187	0.023878	Gdf15	23886	1.15859	4.07705	0.000799461	0.00464322
															Wdr18	216156	1.0886	-3.11014	0.00642439	0.0238906	Atp11a	50770	1.14971	4.07749	0.000798698	0.00464148
															Ccdc135	330830	1.04729	-3.10873	0.00644379	0.0239467	Peci	23986	1.13508	4.08016	0.000794133	0.0046185
															Srm	20810	1.11852	-3.10871	0.00644408	0.0239467	Gpr137b	83924	1.10957	4.08192	0.000791115	0.00460515
															Ak3l1	11639	1.09337	-3.10811	0.00645238	0.0239689	Atp13a3	224088	1.15422	4.0823	0.000790471	0.00460399
															4632434I11Rik	74041	1.07762	-3.10414	0.00650729	0.0241211	Rdh12	77974	1.11553	4.08606	0.000784111	0.00457207
															2410017P07Rik	103268	1.08769	-3.09983	0.00656743	0.024318	Rbks	71336	1.07927	4.08988	0.000777676	0.00454221
															9030624G23Rik	66808	1.10004	-3.09952	0.00657182	0.0243256	Rpl10	110954	1.10005	4.0916	0.000774807	0.004528
															Cblb	208650	1.08726	-3.09724	0.00660382	0.0244266	Gadd45b	17873	1.18326	4.0924	0.000773481	0.00452457
															Prss36	77613	1.08712	-3.09565	0.00662627	0.0245009	Laptm5	16792	1.17411	4.0995	0.000761753	0.00447185
															Zc3h12b	547176	1.0929	-3.09507	0.00663447	0.0245225	Mkln1	27418	1.16126	4.10351	0.0007552	0.0044384
															Sncaip	67847	1.13332	-3.09481	0.00663817	0.0245268	1810062O18Rik	75602	1.18785	4.11478	0.000737111	0.00434686
															Gm8503	667190	1.23062	-3.09351	0.00665657	0.0245605	Stbd1	52331	1.12852	4.11665	0.000734157	0.00433437
															Mapre2	212307	1.224	-3.09094	0.00669324	0.0246694	Aff1	17355	1.10731	4.11697	0.00073364	0.00433378
															Atg9b	213948	1.10222	-3.09068	0.00669702	0.0246746	Slco1c1	58807	1.28927	4.11806	0.000731928	0.00432613
															Hras1	15461	1.14725	-3.08994	0.00670751	0.0246896	Lrrtm1	74342	1.4275	4.12048	0.000728132	0.00431106
															Fads3	60527	1.09575	-3.088	0.00673544	0.024781	Laptm4a	17775	1.24322	4.12311	0.000724016	0.00429158
															Prodh	19125	1.11294	-3.08657	0.00675592	0.0248387	Pcmtd1	319263	1.126	4.12335	0.000723644	0.00429158
															Adprh	11544	1.1216	-3.08628	0.00676018	0.0248412	Ccdc59	52713	1.16263	4.12528	0.00072065	0.00427651
															AI593442	330941	1.0992	-3.08611	0.0067626	0.0248412	Hist2h2ac	319176	1.19545	4.12621	0.000719211	0.00427042
															Polr1a	20019	1.2415	-3.08603	0.00676377	0.0248412	Trpt1	107328	1.12795	4.12645	0.000718842	0.00427042
															3110082I17Rik	73212	1.09376	-3.08467	0.00678344	0.0248958	Pcdh10	18526	1.16317	4.12883	0.000715167	0.00425371
															Fbxo10	269529	1.21628	-3.08444	0.00678673	0.0248991	4930429B21Rik	67576	1.16254	4.13188	0.000710498	0.00423079
															Grik5	14809	1.25937	-3.08251	0.00681477	0.0249755	Pkp2	67451	1.12424	4.1345	0.000706504	0.00421184
															Slc16a9	66859	1.22391	-3.08228	0.00681801	0.0249785	Syt5	53420	1.2915	4.13558	0.000704859	0.00420521
															Mmd2	75104	1.13193	-3.08004	0.00685066	0.0250893	Ate1	11907	1.11373	4.13595	0.000704307	0.00420521
															Slc22a17	59049	1.16639	-3.07816	0.00687823	0.0251636	Mansc1	67729	1.09613	4.1385	0.000700456	0.00418837
															Mrpl40	18100	1.06892	-3.07796	0.00688123	0.0251657	Spry3	236576	1.14609	4.14136	0.000696162	0.00416934
															A230065H16Rik	380787	1.07815	-3.07559	0.00691607	0.0252753	Ngfrap1	12070	1.19585	4.14298	0.000693741	0.00415964
															Ddb2	107986	1.08901	-3.07387	0.00694148	0.0253503	Slc19a2	116914	1.21744	4.14331	0.000693245	0.00415907
															Klhl25	207952	1.18366	-3.07306	0.0069534	0.0253849	1810058I24Rik	67705	1.07492	4.14641	0.000688646	0.00413626
															Prdm4	72843	1.10193	-3.07259	0.00696043	0.0254011	Slc41a3	71699	1.05929	4.14858	0.00068543	0.00411933
															Abcb8	74610	1.10664	-3.07243	0.00696282	0.0254011	Rps5	20103	1.09723	4.15238	0.000679865	0.00409062
															Tmem231	234740	1.12179	-3.07211	0.00696762	0.0254011	Kcnj3	16519	1.14403	4.15519	0.000675769	0.00407069
															Apbb2	11787	1.13777	-3.07142	0.0069778	0.0254293	B230209E15Rik	319752	1.46088	4.1561	0.000674444	0.00406507
															Tal1	21349	1.09835	-3.06962	0.00700457	0.0255179	Sfrs2ip	72193	1.11549	4.1577	0.000672127	0.00405582
															Dpm2	13481	1.12597	-3.06931	0.00700923	0.0255259	Coq4	227683	1.1292	4.16321	0.000664226	0.00401281
															Sncb	104069	1.24785	-3.06875	0.00701764	0.0255386	Tpm4	326618	1.33013	4.16595	0.000660321	0.00399387
															Spsb3	79043	1.15343	-3.06645	0.00705209	0.0256191	Rhog	56212	1.12655	4.16698	0.000658856	0.00398733
															2410131K14Rik	76792	1.07611	-3.06467	0.00707891	0.0256985	Lpar6	67168	1.28587	4.17249	0.000651107	0.00395427
															Nsdhl	18194	1.09543	-3.06395	0.0070898	0.025729	Dysf	26903	1.07133	4.17558	0.000646796	0.00393038
															Zmym4	67785	1.07886	-3.06136	0.00712904	0.0258443	Piga	18700	1.12899	4.1768	0.000645111	0.00392244
															Opa1	74143	1.16504	-3.0612	0.00713153	0.0258443	Odf2	18286	1.11994	4.1836	0.000635759	0.00387012
															Gdi1	14567	1.15984	-3.05976	0.00715341	0.0259146	Klhl15	236904	1.09759	4.18594	0.00063256	0.00385819
															Ankle2	71782	1.08124	-3.05959	0.00715604	0.025915	Sdhaf2	66072	1.14705	4.18624	0.000632164	0.00385819
															Atp13a2	74772	1.20325	-3.05909	0.00716357	0.0259242	Tec	21682	1.1148	4.18864	0.000628909	0.00384193
															Sez6	20370	1.46194	-3.05761	0.00718629	0.0259883	Myo3b	329421	1.10091	4.18865	0.000628892	0.00384193
															Vtn	22370	1.22318	-3.05698	0.00719591	0.0260141	C030037D09Rik	193280	1.07544	4.18901	0.000628414	0.00384193
															Kdm5b	75605	1.12186	-3.05406	0.00724087	0.0261492	March6	223455	1.19404	4.19499	0.000620395	0.00380111
															1110008J03Rik	100764	1.10192	-3.05331	0.00725234	0.0261725	Rbms1	56878	1.16399	4.19622	0.000618758	0.00379332
															Kif5a	16572	1.14201	-3.04746	0.00734328	0.0264536	Cryab	12955	1.27672	4.19709	0.000617599	0.00378845
															2410091C18Rik	73694	1.18081	-3.04714	0.00734831	0.0264544	Dhrs7	66375	1.17593	4.19802	0.000616364	0.00378311
															Sfrs2	20382	1.06432	-3.04572	0.00737064	0.0265164	Hexa	15211	1.12943	4.20273	0.00061017	0.00374898
															Fam3c	27999	1.11029	-3.04476	0.00738558	0.026561	Gm16440	544998	1.15341	4.20892	0.00060212	0.00370665
															2700094K13Rik	72657	1.13334	-3.04435	0.00739208	0.0265751	Slc6a3	13162	1.13278	4.21281	0.000597109	0.00368369
															Gtf3c5	70239	1.09893	-3.04197	0.00742962	0.0267008	Nfkbib	18036	1.10749	4.21959	0.00058848	0.00363562
															Sh3gl3	20408	1.12581	-3.0407	0.00744976	0.0267547	Avil	11567	1.09467	4.22037	0.000587496	0.0036317
															Znhit1	70103	1.06353	-3.03994	0.00746184	0.0267888	Lgals3bp	19039	1.25174	4.22346	0.000583617	0.00360987
															Rhbdd3	279766	1.13167	-3.03765	0.00749824	0.0268916	Bat2l2	226562	1.08146	4.22485	0.000581875	0.00360554
															Epb4.9	13829	1.17498	-3.03696	0.00750926	0.0269218	Asns	27053	1.21282	4.22693	0.000579291	0.00359382
															Usp21	30941	1.06651	-3.0366	0.00751509	0.0269291	Smyd3	69726	1.23206	4.2285	0.00057734	0.00358386
															Grm1	14816	1.07609	-3.03651	0.00751648	0.0269291	LOC100046281	100046281	1.18886	4.23751	0.000566285	0.00352367
															Wrb	71446	1.08284	-3.03581	0.00752774	0.0269601	Gtf3c3	98488	1.09989	4.23925	0.00056418	0.00351478
															Zfp428	232969	1.2262	-3.03524	0.00753677	0.0269831	Tbc1d15	66687	1.15919	4.24017	0.000563067	0.00350996
															Mgea5	76055	1.14693	-3.03351	0.0075647	0.0270551	Chodl	246048	1.20204	4.24209	0.000560755	0.00350162
															Rhobtb2	246710	1.09421	-3.0319	0.00759065	0.0271386	Tecta	21683	1.09264	4.24301	0.000559647	0.00349704
															Frmd4a	209630	1.1586	-3.02933	0.00763215	0.0272682	Nup54	269113	1.09305	4.25086	0.000550305	0.00344073
															Zfp341	228807	1.13154	-3.02813	0.00765178	0.0273289	Sfxn4	94281	1.11763	4.25134	0.000549741	0.00343928
															Mcrs1	51812	1.14016	-3.02783	0.00765661	0.0273304	Fbxo6	50762	1.17156	4.25453	0.000545997	0.00341998
															4931406C07Rik	70984	1.06894	-3.02711	0.00766838	0.0273505	Haghl	68977	1.09531	4.25713	0.000542965	0.00340304
															Ganc	76051	1.05289	-3.02679	0.00767362	0.0273598	Hddc2	69692	1.07179	4.26024	0.000539354	0.00338245
															B4galnt1	14421	1.1468	-3.02614	0.0076842	0.0273881	Ddx46	212880	1.14514	4.26656	0.000532092	0.00334702
															Apc	11789	1.13841	-3.02594	0.0076874	0.0273902	D10Ertd641e	52717	1.10738	4.26766	0.000530844	0.00334119
															Phyhd1	227696	1.08147	-3.02514	0.00770058	0.0274183	Surf1	20930	1.17269	4.27078	0.000527308	0.00332096
															Rcan3	53902	1.10897	-3.02029	0.00778042	0.0276539	Dusp6	67603	1.28713	4.27494	0.000522622	0.00329344
															Tdrd7	100121	1.11723	-3.01804	0.00781775	0.0277688	2610035D17Rik	72386	1.26085	4.27611	0.000521324	0.00328813
															Dbp	13170	1.14067	-3.01393	0.00788626	0.0279739	Egr2	13654	1.17538	4.28034	0.000516619	0.00327049
															Pus7l	78895	1.18777	-3.01302	0.0079017	0.028019	Daglb	231871	1.16031	4.28081	0.000516099	0.0032702
															Glrx2	69367	1.09187	-3.01207	0.00791759	0.0280579	Timm13	30055	1.08325	4.28493	0.000511564	0.00324345
															Ccdc58	381045	1.05408	-3.01164	0.00792484	0.0280627	Dnajb2	56812	1.2453	4.2853	0.000511156	0.00324284
															Fbxw4	30838	1.0751	-3.0099	0.00795424	0.028138	Ext1	14042	1.12568	4.28567	0.000510753	0.00324227
															0610007P14Rik	58520	1.21611	-3.00942	0.00796239	0.0281573	Rnaset2a	100037283	1.19744	4.29107	0.000504878	0.0032089
															Fxyd5	18301	1.08128	-3.00813	0.00798412	0.0282245	Sec23b	27054	1.10232	4.30158	0.000493645	0.00314521
															Fus	233908	1.1668	-3.0038	0.00805801	0.0284566	Fam13c	71721	1.10143	4.30447	0.000490604	0.00313352
															Cbln2	12405	1.05969	-3.00295	0.00807261	0.0284772	Use1	67023	1.1819	4.30955	0.000485296	0.00310428
															Jag2	16450	1.07878	-3.00267	0.00807739	0.0284772	Mapk9	26420	1.13209	4.30958	0.000485257	0.00310428
															Setd1b	208043	1.17794	-3.0024	0.00808199	0.0284832	Olfml2b	320078	1.11544	4.31595	0.000478696	0.0030688
															Rps27a	78294	1.06128	-3.00065	0.00811215	0.0285798	Tlk1	228012	1.09955	4.32299	0.000471539	0.00302853
															Nsg1	18196	1.15185	-2.99844	0.00815025	0.0286658	Fn3k	63828	1.10735	4.32689	0.000467621	0.00300709
															Lsm10	116748	1.13932	-2.99682	0.0081784	0.0287254	Chchd7	66433	1.22551	4.33123	0.000463301	0.002983
															Kcnab1	16497	1.16841	-2.99441	0.00822026	0.0288627	Cnih3	72978	1.17019	4.33535	0.000459232	0.00295864
															2610301G19Rik	219158	1.10268	-2.99421	0.00822379	0.0288653	Nus1	52014	1.19013	4.34005	0.000454636	0.00293592
															Lrrc68	232947	1.10186	-2.99321	0.00824138	0.0289034	Sf3a3	75062	1.10391	4.34411	0.000450711	0.00291868
															Pitpnm3	327958	1.07033	-2.99311	0.00824301	0.0289034	Cltb	74325	1.15473	4.34498	0.000449867	0.00291641
															Trappc1	245828	1.07554	-2.99207	0.00826133	0.0289579	Megf10	70417	1.20643	4.34707	0.000447866	0.00290525
															Dhcr7	13360	1.1537	-2.98771	0.00833812	0.0291876	Elovl4	83603	1.22912	4.34785	0.000447123	0.00290224
															Coil	12812	1.09395	-2.98446	0.00839585	0.0293656	Npr2	230103	1.09835	4.35465	0.000440663	0.00286569
															Atxn3	110616	1.07715	-2.98341	0.00841462	0.0294157	Gfpt2	14584	1.14071	4.35571	0.000439671	0.00286103
															4631416L12Rik	622434	1.15055	-2.98176	0.00844408	0.0295088	Nckap1l	105855	1.12444	4.3563	0.000439116	0.00285921
															Bop1	12181	1.14703	-2.97166	0.008627	0.0300469	Pycr1	209027	1.10669	4.35725	0.00043823	0.00285883
															Ap2s1	232910	1.15379	-2.97114	0.00863644	0.0300696	Ubr2	224826	1.07848	4.36014	0.000435531	0.002843
															Glt25d1	234407	1.14051	-2.96852	0.00868462	0.030207	Mdh1	17449	1.26523	4.367	0.000429193	0.00280516
															Slc9a3r2	65962	1.12517	-2.96819	0.00869073	0.0302082	Tmem63a	208795	1.08823	4.37604	0.000420981	0.00276192
															Abcf2	27407	1.18357	-2.96425	0.00876361	0.0304511	Mapk1ip1l	218975	1.12306	4.37821	0.000419032	0.00275262
															Adck1	72113	1.11097	-2.9634	0.00877946	0.030496	Ptp4a2	19244	1.14569	4.37831	0.000418941	0.00275262
															Cntnap2	66797	1.15237	-2.96217	0.00880236	0.0305653	Mtf1	17764	1.08692	4.38582	0.000412282	0.00271687
															Pik3r3	18710	1.17003	-2.96042	0.0088351	0.0306687	Itga5	16402	1.09876	4.38595	0.000412165	0.00271687
															Ccdc18	73254	1.05753	-2.95903	0.00886113	0.0307283	Cthrc1	68588	1.17211	4.38755	0.000410761	0.00271029
															Tmem223	66836	1.21701	-2.95882	0.0088651	0.0307318	Klf9	16601	1.14479	4.389	0.000409489	0.00270534
															Naip3l1	79199	1.09418	-2.95672	0.00890456	0.0308377	Gnptg	214505	1.16745	4.39367	0.00040543	0.00268194
															Snph	241727	1.15714	-2.95596	0.00891904	0.0308775	Pip5k1a	18720	1.19768	4.39613	0.000403306	0.00267129
															Nop10	66181	1.13037	-2.94972	0.0090377	0.0312362	Adipor1	72674	1.16961	4.39704	0.000402525	0.00266782
															Ift140	106633	1.12155	-2.94906	0.00905025	0.0312692	Enkur	71233	1.14635	4.39801	0.000401687	0.00266567
															Gm5443	432721	1.12637	-2.94838	0.00906332	0.0313039	Fnip1	216742	1.16999	4.40155	0.00039867	0.00264734
															2410001C21Rik	66404	1.10749	-2.94683	0.00909324	0.0313968	Isl1	16392	1.23151	4.40556	0.000395271	0.00262982
															S100a1	20193	1.11628	-2.9466	0.00909768	0.0314017	Adora1	11539	1.18593	4.41011	0.000391454	0.00260609
															Kbtbd4	67136	1.07863	-2.94608	0.00910759	0.0314254	Fip1l1	66899	1.12088	4.41228	0.000389641	0.00259785
															Gfer	11692	1.07932	-2.94541	0.00912062	0.031439	Brunol6	76183	1.33153	4.41494	0.000387434	0.00258597
															Tcfap2c	21420	1.07405	-2.94357	0.00915609	0.0315299	Trnp1	69539	1.23704	4.4153	0.000387144	0.0025857
															Cables1	63955	1.13309	-2.9429	0.00916919	0.031554	Thnsl2	232078	1.10941	4.41549	0.000386983	0.0025857
															Psme1	19186	1.12628	-2.93924	0.00924041	0.0317465	Arhgap20	244867	1.11903	4.41637	0.000386258	0.0025831
															Ednra	13617	1.1381	-2.93678	0.0092888	0.0319022	Rbms2	56516	1.25054	4.42459	0.000379545	0.00254477
															Pde4dip	83679	1.0558	-2.93507	0.00932244	0.0319959	Rem2	140743	1.38197	4.42545	0.000378851	0.00254175
															Strn4	97387	1.08601	-2.93492	0.00932532	0.0319959	Igf1	16000	1.19158	4.42661	0.000377915	0.00253711
															Crocc	230872	1.07082	-2.93369	0.00934974	0.0320691	Dpp7	83768	1.17736	4.43121	0.000374224	0.00251594
															Myc	17869	1.06591	-2.93257	0.00937186	0.0321237	1190002N15Rik	68861	1.23548	4.43358	0.000372339	0.00250617
															2210015D19Rik	76508	1.06002	-2.92842	0.00945458	0.0323533	Rasgrf1	19417	1.31039	4.44051	0.000366877	0.00247402
															Ankrd27	245886	1.06858	-2.92827	0.00945756	0.0323533	Mageh1	75625	1.11978	4.44241	0.000365399	0.00246745
															Dync1h1	13424	1.20246	-2.92802	0.00946256	0.0323598	Pkib	18768	1.15877	4.44684	0.000361962	0.00244584
															Znrf1	170737	1.20707	-2.92718	0.0094793	0.0324063	Cpeb2	231207	1.10287	4.45583	0.000355098	0.00240552
															Rab11fip3	215445	1.12379	-2.92679	0.00948716	0.0324225	Pcgf5	76073	1.27411	4.45734	0.000353959	0.00240114
															1700040I03Rik	73327	1.12031	-2.92436	0.00953601	0.0325359	Erp29	67397	1.13015	4.4576	0.000353759	0.00240114
															Syncrip	56403	1.16743	-2.9239	0.00954541	0.0325466	Fryl	72313	1.17582	4.45892	0.000352771	0.00239778
															B230317F23Rik	320383	1.05698	-2.92326	0.00955834	0.03258	Dos	216164	1.27062	4.45977	0.00035213	0.00239656
															Thop1	50492	1.1514	-2.92295	0.00956457	0.0325905	Tfpt	69714	1.13462	4.46275	0.0003499	0.00238608
															Cep78	208518	1.07106	-2.92193	0.00958531	0.0326505	Trp53inp2	68728	1.23493	4.46508	0.000348173	0.00237586
[truncated: 774 more rows]

## Sheet: Table S2 Legend
Gene Lists
[truncated: 16 more rows]
