# Supplementary material for: A Neuronal Transcriptome Response Involving Stress Pathways is Buffered by Neuronal microRNAs
Source: Front Neurosci. 2012 Oct 30;6:156. doi: 10.3389/fnins.2012.00156 (PMC3483788; doi:10.3389/fnins.2012.00156)
Supplement: Supplementary Data Sheet 2 — Gene Lists. [file Data_Sheet_2.XLS]

## Sheet: Gene List
HeLa miR-124 targets	Ageing Down	Ageing Up	Kainate Down						Kainate Up						KCl Down						KCl Up						Blank Transfection Down						Blank Transfection Up
EntrezID	EntrezID	EntrezID	Symbol	EntrezID	FoldInhibition	t-statistic	P-value	Adj. P-value	Symbol	EntrezID	FoldUpregulation	t-statistic	P-value	Adj. P-value	Symbol	EntrezID	FoldInhibition	t-statistic	P-value	Adj. P-value	Symbol	EntrezID	FoldUpregulation	t-statistic	P-value	Adj. P-value	Symbol	EntrezID	FoldInhibition	t-statistic	P-value	Adj. P-value	Symbol	EntrezID	FoldUpregulation	t-statistic	P-value	Adj. P-value
71712	238871	320404	Rasd1	19416	2.23555	-9.54553	3.48213e-11	1.20791e-08	Mup3	17842	1.10988	2.03306	0.049848	0.319232	Cpne4	74020	2.09521	-31.5107	2.1075e-16	2.18737e-12	Vegfb	22340	1.11431	2.18781	0.0430923	0.0997891	Rgs4	19736	1.85325	-7.62419	7.41834e-09	8.04815e-06	Phf19	74016	1.13284	2.62382	0.0129325	0.0997192
100561	12308	18952	Sst	20604	1.514	-9.26833	7.26743e-11	2.21355e-08	Bmp2k	140780	1.12028	2.03378	0.0497713	0.318904	Camk2n1	66259	2.06587	-23.0698	3.57302e-14	4.89258e-11	Eif1ad	69860	1.07872	2.18832	0.0430498	0.099713	Arhgdib	11857	1.42427	-7.10077	3.35533e-08	1.81474e-05	RP23-433P19.11	574418	1.09783	2.63085	0.0127131	0.0982496
28146	16561	12955	Fdps	110196	1.47738	-7.75596	4.77775e-09	8.06278e-07	Il17a	16171	1.09329	2.03399	0.0497492	0.318904	Rapgefl1	268480	1.57099	-22.4705	5.49106e-14	5.12152e-11	Lrdd	57913	1.04444	2.18877	0.0430119	0.0996682	Gpc5	103978	1.45603	-7.01311	4.3316e-08	2.04319e-05	Serpinb6a	20719	1.15464	2.6332	0.0126406	0.0980256
245886	16524	13007	Cck	12424	1.3832	-7.70913	5.46277e-09	8.85963e-07	Ikbip	67454	1.10676	2.03513	0.0496278	0.318639	Ypel1	106369	1.8315	-22.3668	5.9214e-14	5.12152e-11	Hnrnpul1	232989	1.04154	2.19023	0.0428888	0.0994289	Gm8163	666559	1.43949	-6.82001	7.62145e-08	3.01651e-05	Rabl4	67042	1.16258	2.63355	0.0126299	0.098013
13078	26413	13078	Idi1	319554	1.64084	-7.58291	7.8483e-09	1.20999e-06	Cd36	12491	1.10516	2.0362	0.0495149	0.318077	Sez6l	56747	2.34335	-21.2566	1.35657e-13	1.0057e-10	Vcl	22330	1.13682	2.19065	0.0428537	0.099392	Fst	14313	1.35969	-6.57805	1.55381e-07	4.95803e-05	Epm2aip1	77781	1.14529	2.63592	0.0125573	0.0976587
19411	12296	22339	Mast3	546071	1.37181	-7.53634	8.97478e-09	1.339e-06	Kcnd3	56543	1.1131	2.03836	0.049287	0.316939	Sox11	20666	1.68185	-19.4795	5.58355e-13	3.86344e-10	Maged1	94275	1.07905	2.19151	0.0427808	0.0992894	Tes	21753	1.39202	-6.49393	1.99244e-07	6.00443e-05	Rassf4	213391	1.21601	2.637	0.0125243	0.0975653
333883	20604	20190	Hsd11b1	15483	1.33816	-7.06924	3.48817e-08	4.49074e-06	Srgn	19073	1.11962	2.04025	0.0490884	0.316287	Ldb2	16826	1.6588	-17.8995	2.17841e-12	1.13049e-09	Mcoln3	171166	1.04104	2.19174	0.042762	0.099268	Gm12451	100040919	1.36514	-6.1543	5.46235e-07	0.000126087	Acy1	109652	1.18134	2.63707	0.012522	0.0975653
17886	214158	17698	Fdft1	14137	1.34304	-6.74577	9.03764e-08	9.98779e-06	F2r	14062	1.115	2.04272	0.0488296	0.315818	Lin7b	22342	2.06587	-17.4336	3.323e-12	1.49954e-09	Nt5m	103850	1.04529	2.19226	0.0427182	0.0992292	Acss2	60525	1.2852	-6.0453	7.55983e-07	0.000167381	Fkbp7	14231	1.12124	2.63751	0.0125088	0.0975653
75698	18619	20363	Ryr1	20190	1.36892	-6.65571	1.17985e-07	1.27017e-05	Nr5a1	26423	1.153	2.05286	0.0477813	0.312078	Chst1	76969	2.17899	-17.2493	3.93854e-12	1.70325e-09	Slc7a2	11988	1.08003	2.19353	0.0426125	0.0990982	Dok5	76829	1.36451	-5.95532	9.8895e-07	0.000202436	Msrb2	76467	1.13482	2.63785	0.0124982	0.0975653
108657	12653	71175	Cdk14	18647	1.40659	-6.57664	1.4917e-07	1.55236e-05	Ebf3	13593	1.14072	2.05412	0.0476523	0.311724	D11Bwg0517e	52897	1.923	-17.1418	4.35197e-12	1.80676e-09	Mtmr14	97287	1.07034	2.19462	0.042521	0.0989518	Rell2	225392	1.34571	-5.94095	1.03232e-06	0.000207096	6330562C20Rik	76193	1.14679	2.63791	0.0124965	0.0975653
100017	26398	27494	Spnb3	20743	1.28155	-6.49667	1.89192e-07	1.90535e-05	Adra2b	11552	1.11199	2.0558	0.0474808	0.310928	Sla	20491	2.61808	-17.0658	4.67167e-12	1.86489e-09	2310016E02Rik	67695	1.07819	2.19492	0.0424958	0.0989155	Tpi1	21991	1.43856	-5.9353	1.04989e-06	0.000207096	Ampd3	11717	1.17081	2.63895	0.0124648	0.0975653
269941	52808	407800	D10Ertd610e	52666	1.23044	-6.40096	2.51574e-07	2.45442e-05	Has3	15118	1.12086	2.05807	0.0472493	0.309737	Ppp1r1b	19049	2.00058	-16.8015	5.9917e-12	2.30325e-09	Sec24c	218811	1.06831	2.19538	0.0424582	0.09885	Tssc1	380752	1.31461	-5.7388	1.88954e-06	0.000326342	Dpp7	83768	1.19351	2.64168	0.012382	0.0970655
12567	77891	229709	Ndnl2	66647	1.29644	-6.07985	6.56978e-07	6.0326e-05	Aebp1	11568	1.13411	2.05917	0.0471383	0.309334	Ntsr1	18216	2.08351	-16.6228	7.10428e-12	2.5426e-09	Cox17	12856	1.11621	2.19669	0.0423489	0.0986621	Elmo1	140580	1.30817	-5.72211	1.98636e-06	0.000326515	Matr3	17184	1.23789	2.64246	0.0123585	0.0970171
71918	100039535	14245	Sqle	20775	1.34221	-6.06428	6.88371e-07	6.27472e-05	Col1a1	12842	1.09731	2.05922	0.0471335	0.309334	Synm	233335	1.25951	-16.4584	8.32073e-12	2.87869e-09	Slc7a7	20540	1.05145	2.19737	0.0422925	0.098557	Lss	16987	1.26548	-5.70299	2.10331e-06	0.000340122	Trip12	14897	1.19696	2.64511	0.0122788	0.096601
11622	75560	56508	Mapk10	26414	1.35131	-5.69574	2.08229e-06	0.000168855	Slc6a12	14411	1.096	2.05956	0.0470985	0.309334	Sobp	109205	1.78616	-16.4214	8.62409e-12	2.8874e-09	Mgp	17313	1.0485	2.19815	0.042228	0.0984908	Ensa	56205	1.40565	-5.62454	2.66022e-06	0.000379746	Gstt1	14871	1.14382	2.64538	0.0122708	0.096601
70385	17755	22340	Frzb	20378	1.2765	-5.61799	2.63095e-06	0.000205346	Skap2	54353	1.12092	2.06049	0.0470051	0.308947	Doc2b	13447	1.30814	-16.3222	9.49542e-12	3.07978e-09	Mfsd1	66868	1.09494	2.19883	0.0421715	0.0983812	Pcmt1	18537	1.25852	-5.52208	3.61558e-06	0.000484264	Pcgf5	76073	1.13117	2.64623	0.0122454	0.0964781
11768	22631	18024	Hmgcs1	208715	1.56376	-5.59136	2.85039e-06	0.000218379	Srgap2	14270	1.11578	2.06054	0.0469996	0.308947	Pds5b	100710	1.35891	-16.042	1.24972e-11	3.70596e-09	Prpf6	68879	1.0944	2.19977	0.0420937	0.0982873	Eef2	13629	1.47611	-5.43213	4.73339e-06	0.000590259	Relb	19698	1.15461	2.64699	0.0122228	0.0964781
29875	18751	269941	Cpne6	12891	1.24368	-5.42405	4.71518e-06	0.000340365	Csf2rb	12983	1.11323	2.06056	0.0469974	0.308947	Cacna1h	58226	1.81096	-15.5052	2.14109e-11	6.00606e-09	Leprotl1	68192	1.10578	2.20269	0.0418532	0.0978146	Gabbr1	54393	1.31468	-5.39542	5.28339e-06	0.00064404	Lpar2	53978	1.1469	2.65223	0.0120672	0.0958398
244152	22145	11758	Dhcr7	13360	1.30155	-5.40881	4.93642e-06	0.000348164	Gna15	14676	1.11982	2.06255	0.0467969	0.308391	Hpca	15444	2.49186	-15.4057	2.36996e-11	6.21002e-09	Car5b	56078	1.05075	2.20312	0.0418179	0.0977541	Ptprf	19268	1.31162	-5.38446	5.45968e-06	0.000658135	Msx1	17701	1.13207	2.65309	0.012042	0.0957098
208647	15228	66066	Hmgcr	15357	1.39132	-5.40717	4.96081e-06	0.000348164	1190007F08Rik	68859	1.10991	2.06286	0.0467657	0.308348	Lrrn1	16979	1.39453	-15.2676	2.73134e-11	6.74967e-09	Ggn	243897	1.03513	2.20315	0.0418152	0.0977541	Arpp21	74100	1.41056	-5.37179	5.67076e-06	0.000676066	Hexb	15212	1.20342	2.65367	0.012025	0.0956443
116972	353187	21813	Prkcc	18752	1.28231	-5.40705	4.96262e-06	0.000348164	Hist1h2bp	319188	1.10134	2.06782	0.0462701	0.306374	Cpne6	12891	2.05219	-15.2211	2.86603e-11	6.9178e-09	Nox4	50490	1.05409	2.20375	0.0417662	0.0976992	LOC673501	673501	1.43605	-5.34328	6.1759e-06	0.000720455	Taar4	209513	1.15032	2.65598	0.011957	0.0953134
23986	12426	14360	Git1	216963	1.24614	-5.25333	7.87791e-06	0.000515605	Pou2f1	18986	1.0911	2.06803	0.0462485	0.306374	Kndc1	76484	1.50598	-14.9683	3.7299e-11	8.41578e-09	Gprasp1	67298	1.05297	2.20517	0.0416498	0.0974928	Hdac5	15184	1.31263	-5.32606	6.50256e-06	0.000734857	Hsp90b1	22027	1.26869	2.6574	0.0119157	0.095194
66147	110651	216616	Pkp2	67451	1.38984	-5.06069	1.40444e-05	0.000881341	Atp1b2	11932	1.17339	2.07537	0.0455227	0.302871	Car11	12348	1.78034	-14.8704	4.13473e-11	8.94049e-09	BC049807	381066	1.06199	2.20518	0.0416493	0.0974928	Stra13	20892	1.27157	-5.30904	6.84253e-06	0.000757496	Mia1	12587	1.16574	2.65867	0.0118786	0.0950378
71946	56705	71918	Ppp3r1	19058	1.24574	-5.02386	1.56829e-05	0.000964766	Igh-VJ558	16061	1.12559	2.0765	0.0454117	0.302473	Rab33a	19337	1.60234	-14.5722	5.6806e-11	1.20324e-08	Rbm12	75710	1.05314	2.20684	0.0415137	0.0972401	Capzb	12345	1.31165	-5.27443	7.58931e-06	0.00080722	Hk2	15277	1.19597	2.65977	0.0118468	0.0950001
22319	271457	64297	Pacsin1	23969	1.21561	-5.01867	1.59285e-05	0.000968227	Stxbp3a	20912	1.20915	2.07675	0.0453876	0.302473	Jph4	319984	1.92673	-14.461	6.40418e-11	1.26337e-08	Socs5	56468	1.12545	2.2071	0.0414925	0.0972343	Atp9a	11981	1.39526	-5.23049	8.65546e-06	0.000902914	Naprt1	223646	1.18152	2.66071	0.0118195	0.0950001
227292	18738	29875	D15Wsu169e	223666	1.27285	-5.01777	1.59717e-05	0.000968227	Pigt	78928	1.08733	2.08063	0.0450088	0.30154	Accn2	11419	1.62438	-14.4216	6.6834e-11	1.28457e-08	Rpl5	19983	1.11468	2.20959	0.0412894	0.0968021	Npm3	18150	1.39722	-5.13888	1.13823e-05	0.00108297	H2-D1	14964	1.17392	2.66092	0.0118135	0.0950001
20583	56370	208647	Grin1	14810	1.16924	-4.99264	1.72201e-05	0.00103887	Crlf3	54394	1.11926	2.08261	0.0448175	0.300731	Igfbp4	16010	1.38668	-14.379	6.99926e-11	1.32082e-08	Trim32	69807	1.14843	2.21129	0.0411523	0.0965242	Sumo3	20610	1.40903	-5.13604	1.14796e-05	0.00108297	Ifi27l1	52668	1.2457	2.66124	0.0118042	0.0950001
72136	12918	11815	Egr1	13653	1.47817	-4.94619	1.97877e-05	0.00117671	Igl-V1	16142	1.09095	2.08339	0.0447417	0.300395	Mpped1	223726	1.88106	-14.3603	7.14367e-11	1.324e-08	Gm10362	100040929	1.1154	2.21178	0.0411125	0.0964526	Gpr162	14788	1.30511	-5.10327	1.26603e-05	0.00116399	Rpain	69723	1.15594	2.66541	0.0116844	0.0946002
225049	18762	98363	Adarb1	110532	1.18048	-4.92271	2.1227e-05	0.00125039	Rapsn	19400	1.10345	2.08466	0.0446186	0.299891	Prkcb	18751	1.84665	-13.9192	1.16189e-10	1.91417e-08	3110043O21Rik	73205	1.1633	2.21214	0.0410828	0.0964266	Trpc4ap	56407	1.2926	-5.06372	1.42471e-05	0.00125664	2610035D17Rik	72386	1.18254	2.6718	0.0115027	0.0934074
108705	19736	210126	Prkcb	18751	1.23576	-4.89151	2.33018e-05	0.00135346	Ctf1	13019	1.13606	2.08623	0.0444679	0.299361	Rhof	23912	1.5331	-13.5141	1.83741e-10	2.88946e-08	Cul4b	72584	1.09451	2.2126	0.0410459	0.0963618	Gdi1	14567	1.32284	-5.06066	1.43776e-05	0.00125793	Tet1	52463	1.12477	2.67253	0.0114821	0.0933103
53599	70231	432467	Atf6	226641	1.32818	-4.8535	2.61022e-05	0.00150214	Scarb2	12492	1.15476	2.08628	0.0444628	0.299361	Mycl1	16918	1.93304	-13.3105	2.32358e-10	3.46524e-08	Irf1	16362	1.06066	2.21348	0.0409752	0.0962255	Ssbp2	66970	1.4061	-4.99813	1.73267e-05	0.00144372	Aif1l	108897	1.11379	2.67519	0.0114075	0.0929129
72157	17756	15251	Rgs8	67792	1.22521	-4.84914	2.64442e-05	0.00150792	Net1	56349	1.12003	2.087	0.0443941	0.299349	Nudt2	66401	1.46087	-13.3077	2.33117e-10	3.46524e-08	Casc4	319996	1.06895	2.21348	0.040975	0.0962255	Cxx1b	553127	1.26694	-4.99608	1.74327e-05	0.00144372	Pmm2	54128	1.12361	2.67701	0.0113565	0.092637
235504	74769	22240	Tmem50b	77975	1.26664	-4.75871	3.46268e-05	0.0018948	Cotl1	72042	1.21767	2.08792	0.0443052	0.299079	Camkk2	207565	1.51159	-13.3055	2.33709e-10	3.46524e-08	Slc39a13	68427	1.14099	2.21401	0.0409326	0.0961829	Mvk	17855	1.30239	-4.9902	1.77413e-05	0.00144921	Stard8	236920	1.12384	2.67797	0.01133	0.092637
18140	14799	545389	Dsp	109620	1.45481	-4.75609	3.48978e-05	0.0018948	Fgf5	14176	1.15668	2.09689	0.0434529	0.295878	Prrt4	101359	1.51662	-13.132	2.86163e-10	4.06861e-08	Ccdc96	66717	1.04513	2.21449	0.0408936	0.0961348	Stmn4	56471	1.54804	-4.93981	2.06156e-05	0.00164455	Tax1bp1	52440	1.22995	2.68294	0.0111924	0.0919343
20187	12805	22319	Vegfa	22339	1.26751	-4.74342	3.62389e-05	0.00195065	AA414993	103569	1.09241	2.09778	0.0433692	0.295523	Camkv	235604	1.88731	-13.0952	2.98828e-10	4.08097e-08	Nat5	67877	1.08856	2.21641	0.0407396	0.0958161	Ngef	53972	1.38085	-4.93679	2.08019e-05	0.0016473	Alg5	66248	1.1181	2.6845	0.0111498	0.0917782
14700	19646	22371	Cttn	13043	1.19013	-4.74018	3.65901e-05	0.00195921	Nfatc1	18018	1.09285	2.10327	0.0428549	0.293334	Klf7	93691	1.4981	-12.9949	3.36377e-10	4.5341e-08	Mrps10	64657	1.0992	2.21692	0.0406987	0.0957632	Tmem158	72309	1.32412	-4.90552	2.28318e-05	0.00173935	Llgl1	16897	1.17266	2.68469	0.0111444	0.0917782
13830	224647	20377	Slc32a1	22348	1.31282	-4.71726	3.91724e-05	0.0020468	LOC100045546	100045546	1.13731	2.10531	0.0426658	0.292779	Met	17295	1.39396	-12.9024	3.75428e-10	4.86118e-08	Ddx31	227674	1.04927	2.21798	0.0406143	0.0956079	Sgk1	20393	1.26971	-4.86915	2.54411e-05	0.00185811	Gm3411	100041569	1.24521	2.68549	0.0111224	0.0917738
26433	56717	20347	Errfi1	74155	1.28841	-4.69653	4.16624e-05	0.00216783	Tram1	72265	1.14971	2.10862	0.0423594	0.291757	Ajap1	230959	1.39042	-12.8185	4.14984e-10	5.18929e-08	Cpox	12892	1.05125	2.21896	0.0405356	0.0954444	Camkk2	207565	1.25697	-4.86812	2.55192e-05	0.00185811	Kcnk5	16529	1.13916	2.68551	0.0111219	0.0917738
20520	11946	212647	Maged1	94275	1.24671	-4.68728	4.2823e-05	0.00220138	Nptx2	53324	1.08623	2.10902	0.0423232	0.291757	Mgll	23945	1.39377	-12.4936	6.1482e-10	7.42001e-08	Egfl8	81701	1.05727	2.21949	0.0404932	0.095388	6430548M08Rik	234797	1.31898	-4.84019	2.77293e-05	0.00200557	Serpina3n	20716	1.18221	2.68791	0.0110565	0.0917738
16801	72821	73296	Zdhhc14	224454	1.28535	-4.64982	4.78617e-05	0.00242966	BC013529	215751	1.08011	2.11053	0.0421838	0.291206	Bcl7a	77045	1.47575	-12.4153	6.76764e-10	7.9655e-08	Dgki	320127	1.09147	2.21976	0.0404717	0.0953589	Mtch1	56462	1.3437	-4.8308	2.85137e-05	0.00204864	Zfp35	22694	1.14361	2.6903	0.0109916	0.0916587
68539	26420	19651	Kcnq2	16536	1.24674	-4.64094	4.91396e-05	0.00247442	C80012	97458	1.09823	2.1137	0.0418942	0.289687	Nav1	215690	1.34292	-12.4078	6.83043e-10	7.9655e-08	Ubl5	66177	1.09816	2.22251	0.0402531	0.0948869	Acot7	70025	1.33959	-4.82251	2.9225e-05	0.0020723	Tnfrsf10b	21933	1.13996	2.69245	0.0109338	0.0913876
16456	216080	16324	Pip5k1a	18720	1.18267	-4.63641	4.98045e-05	0.0024896	Capn3	12335	1.10591	2.11436	0.041834	0.289687	Gprin1	26913	1.65113	-12.2854	7.94491e-10	8.86669e-08	Rad51c	114714	1.08557	2.22288	0.0402243	0.0948406	Mrps5	77721	1.2402	-4.81322	3.00423e-05	0.00210277	Peci	23986	1.20191	2.69304	0.0109179	0.0913248
320685	226971	71306	Tpd52l1	21987	1.28185	-4.62109	5.21188e-05	0.00258278	Znfx1	98999	1.0819	2.11847	0.0414608	0.287805	Islr2	320563	2.22949	-12.263	8.16808e-10	9.01877e-08	Olfr320	216783	1.0426	2.22302	0.0402126	0.0948345	Ppp2r1a	51792	1.20837	-4.77485	3.3668e-05	0.0022829	Mocs1	56738	1.14603	2.69526	0.0108583	0.0910098
56722	14586	211401	Crmp1	12933	1.21345	-4.59257	5.67148e-05	0.00277747	Rnh1	107702	1.09787	2.12029	0.0412964	0.287172	Mex3a	72640	1.35428	-12.2406	8.39901e-10	9.08055e-08	Puf60	67959	1.07221	2.22511	0.0400474	0.0945307	Fgf13	14168	1.29032	-4.76134	3.5044e-05	0.00236144	Rbm38	56190	1.19351	2.69765	0.0107946	0.090643
11836	12326	54123	Dnajb1	81489	1.28658	-4.5385	6.65557e-05	0.00316026	Sirpa	19261	1.11947	2.12064	0.041265	0.287172	Slc6a11	243616	1.40509	-12.1734	9.13217e-10	9.58508e-08	Sec61g	20335	1.21108	2.2252	0.0400409	0.0945307	Ramp3	56089	1.24732	-4.74854	3.64003e-05	0.00242274	Slc8a1	20541	1.13349	2.69765	0.0107946	0.090643
26416	11941	69537	Rasl11b	68939	1.20026	-4.49671	7.52977e-05	0.00351858	Ppargc1a	19017	1.10021	2.122	0.0411429	0.287035	Dok4	114255	1.91143	-12.1476	9.43159e-10	9.78904e-08	Golga2	99412	1.16067	2.22523	0.0400382	0.0945307	Mark1	226778	1.3149	-4.73643	3.77311e-05	0.002496	Nxph2	18232	1.17725	2.69913	0.0107552	0.0905301
19729	75234	18823	Necap1	67602	1.21212	-4.48445	7.80703e-05	0.00362432	Pou2f3	18988	1.09562	2.1222	0.0411247	0.287035	St6galnac5	26938	1.51385	-12.1314	9.62459e-10	9.89046e-08	Ypel5	383295	1.05631	2.22536	0.0400277	0.0945307	Eif5a	276770	1.37512	-4.7293	3.85369e-05	0.00253386	Spsb1	74646	1.15809	2.70167	0.0106881	0.0902378
224250	74006	21817	Ppp1r7	66385	1.26457	-4.45928	8.40839e-05	0.00385455	Dmrtb1	56296	1.12194	2.12362	0.0409971	0.286976	Thsd7b	210417	1.34502	-12.0003	1.13511e-09	1.15503e-07	Aggf1	66549	1.1184	2.22623	0.0399592	0.0944301	Gm16039	100036521	1.25985	-4.72078	3.95222e-05	0.00257146	Fam53b	77938	1.14681	2.70175	0.0106862	0.0902378
107305	19417	70790	Myo5b	17919	1.29501	-4.45856	8.42644e-05	0.00385455	Crhr2	12922	1.11021	2.12436	0.0409313	0.28684	Matk	17179	1.4469	-11.9554	1.2014e-09	1.18756e-07	Rassf7	66985	1.06081	2.22695	0.039903	0.0943478	Ppm1l	242083	1.23253	-4.71896	3.97358e-05	0.00257146	Smad6	17130	1.14085	2.70218	0.0106748	0.0902378
76893	13205	12747	Gabbr1	54393	1.20994	-4.43262	9.09512e-05	0.00411521	Rassf2	215653	1.10052	2.12699	0.0406962	0.285995	Kcnip4	80334	1.3494	-11.9465	1.21501e-09	1.18968e-07	Ndn	17984	1.08947	2.22767	0.039846	0.0942912	Mlf2	30853	1.38898	-4.70742	4.11181e-05	0.00263958	Hs3st3a1	15478	1.13772	2.7038	0.0106323	0.0899763
12388	11964	12162	Camk2b	12323	1.17588	-4.40358	9.9062e-05	0.00441714	Gypa	14934	1.10987	2.12952	0.0404718	0.285612	Homer2	26557	1.66159	-11.8827	1.3176e-09	1.27802e-07	Mapk8ip3	30957	1.04513	2.22889	0.0397506	0.0941084	Hpcal4	170638	1.26723	-4.68687	4.36974e-05	0.00275624	Atp6v1b1	110935	1.16541	2.70526	0.010594	0.0897225
72114	22627	53609	Pdia6	71853	1.21283	-4.39419	0.000101834	0.00450957	LOC100045165	100045165	1.09997	2.12994	0.0404349	0.285606	Lor	16939	1.69566	-11.7867	1.48955e-09	1.40955e-07	Skap2	54353	1.09076	2.2295	0.0397031	0.094039	Baiap2	108100	1.24075	-4.67098	4.58006e-05	0.00285569	LOC633360	633360	1.15452	2.70572	0.010582	0.0896911
18824	108155	66205	Faah	14073	1.17671	-4.36875	0.000109732	0.00482513	Aqr	11834	1.10593	2.13129	0.040316	0.285089	Cbfa2t3	12398	1.37788	-11.7778	1.50655e-09	1.40955e-07	Olfml3	99543	1.1445	2.23059	0.0396172	0.0938568	Cd52	23833	1.2977	-4.66255	4.69569e-05	0.00291106	Ehd4	98878	1.13904	2.70612	0.0105716	0.0896724
74754	19277	13830	Epha7	13841	1.30937	-4.3566	0.000113716	0.00496873	Itgb1	16412	1.09821	2.1313	0.0403146	0.285089	A2bp1	268859	1.63337	-11.7774	1.50746e-09	1.40955e-07	BC031781	208768	1.13654	2.23411	0.0393438	0.0933303	1700047I17Rik1	73385	1.31167	-4.6576	4.76508e-05	0.00293729	Amy2a5	109959	1.17333	2.70693	0.0105505	0.0895639
14051	12721	19317	Sec14l1	74136	1.1895	-4.3487	0.000116382	0.00505272	En2	13799	1.10739	2.13198	0.040255	0.285089	Nrgn	64011	1.63632	-11.4986	2.16272e-09	1.88735e-07	Papss2	23972	1.13985	2.23492	0.0392805	0.0932294	Rnd2	11858	1.22597	-4.65283	4.83276e-05	0.00294554	Ncl	17975	1.20887	2.70704	0.0105476	0.0895639
16589	11980	51801	Mpp3	13384	1.17612	-4.34827	0.000116527	0.00505272	Tpsb2	17229	1.11478	2.13414	0.0400653	0.284282	Mapt	17762	1.46853	-11.4087	2.43324e-09	2.05322e-07	Zc3h10	103284	1.05846	2.23654	0.0391554	0.0929538	Eef1a2	13628	1.28048	-4.60543	5.55917e-05	0.00320044	Aspdh	68352	1.17772	2.70724	0.0105425	0.0895639
218294	108123	66481	Mlf2	30853	1.19436	-4.33658	0.000120589	0.00515726	Krt86	16679	1.12584	2.1377	0.039754	0.282876	Caln1	140904	1.56109	-11.3988	2.46503e-09	2.06157e-07	Kdsr	70750	1.04493	2.23981	0.0389035	0.0924826	Ykt6	56418	1.23314	-4.58882	5.83852e-05	0.00329823	Lenep	57275	1.13049	2.70743	0.0105375	0.0895639
237542	19324	104725	Pip5k1b	18719	1.34803	-4.28823	0.000138919	0.00582154	Gadd45a	13197	1.1179	2.14138	0.0394345	0.280763	Prkcz	18762	1.51843	-11.3933	2.48286e-09	2.06157e-07	Asah2	54447	1.06071	2.24013	0.0388787	0.092477	Arpc1a	56443	1.33317	-4.57704	6.04488e-05	0.00337449	Muted	17828	1.10292	2.70762	0.0105324	0.0895639
19697	18807	209456	Deaf1	54006	1.19489	-4.26337	0.000149387	0.0061773	Prim1	19075	1.09867	2.14252	0.0393359	0.28022	Lypd6	320343	1.43255	-11.3711	2.55661e-09	2.08958e-07	Tnfrsf12a	27279	1.14123	2.24088	0.0388215	0.0924147	Zfp821	75871	1.24636	-4.56507	6.26208e-05	0.00344859	Cd83	12522	1.12946	2.70806	0.0105211	0.0895639
14679	104010	18858	Car4	12351	1.23078	-4.25788	0.000151797	0.00623567	Rpa1	68275	1.10257	2.14412	0.0391983	0.2794	Capn5	12337	1.5258	-11.371	2.55686e-09	2.08958e-07	Akna	100182	1.04969	2.24282	0.038673	0.0920823	Scd1	20249	1.43532	-4.56181	6.32254e-05	0.00346055	Igfbpl1	75426	1.19033	2.70861	0.0105068	0.0895639
214345	76820	77574	Pard6a	56513	1.21752	-4.25395	0.000153552	0.00628707	C76472	97784	1.10812	2.14515	0.0391097	0.279087	Tmem91	320208	1.34658	-11.3293	2.70168e-09	2.1737e-07	Ftl1	14325	1.13521	2.24562	0.0384595	0.0916582	Arpc3	56378	1.2359	-4.55717	6.40969e-05	0.00346055	Mms19	72199	1.10582	2.71174	0.010426	0.0892751
70568	14167	14184	Gstm1	14862	1.16153	-4.25076	0.000154986	0.00632503	Cox7a1	12865	1.10296	2.14624	0.0390161	0.278897	Cdh15	12555	1.3223	-11.2882	2.85262e-09	2.27749e-07	Pofut2	80294	1.07929	2.25134	0.0380271	0.0908361	Vgf	381677	1.40505	-4.55715	6.41004e-05	0.00346055	Pskh1	244631	1.13888	2.71582	0.0103214	0.0885193
74838	14402	22612	Lin7b	22342	1.24539	-4.24742	0.000156502	0.00636611	Hoxd1	15429	1.13238	2.14717	0.0389364	0.27866	Pgbd5	209966	1.62204	-11.2693	2.92509e-09	2.31752e-07	Fbp1	14121	1.05209	2.25185	0.0379886	0.0907736	Med10	28077	1.2906	-4.55543	6.44256e-05	0.00346055	Ddx3y	26900	1.20446	2.7173	0.0102836	0.0882651
19027	14312	18704	Guk1	14923	1.26186	-4.22983	0.00016474	0.00667945	Col18a1	12822	1.09787	2.14804	0.0388621	0.27866	Ssbp2	66970	1.78679	-11.1855	3.27049e-09	2.49592e-07	Pi4k2b	67073	1.07285	2.25243	0.0379452	0.0907032	Coro1a	12721	1.30458	-4.55207	6.50676e-05	0.00346055	Itgb5	16419	1.16654	2.71898	0.010241	0.0879689
218503	16432	14701	Klc2	16594	1.15048	-4.21083	0.000174115	0.00701401	Elk4	13714	1.12849	2.14858	0.0388157	0.27866	Cecr6	94047	1.34739	-11.1751	3.31625e-09	2.51236e-07	Tnip2	231130	1.03751	2.25286	0.0379131	0.0906474	Kcnf1	382571	1.24595	-4.54834	6.57855e-05	0.00346055	9930012K11Rik	268759	1.14294	2.71979	0.0102206	0.0878628
74016	20510	16784	Pitpnm1	18739	1.17274	-4.20139	0.000178966	0.00714035	Esyt1	23943	1.10166	2.14973	0.0387178	0.278518	Cdk19	78334	1.61588	-11.1526	3.41767e-09	2.57043e-07	Taf1d	75316	1.1028	2.2536	0.0378573	0.0905557	Nrn1	68404	1.26142	-4.54725	6.59983e-05	0.00346055	Vtn	22370	1.18553	2.7202	0.0102101	0.0878421
19248	67155	22057	Lmo1	109594	1.20308	-4.17665	0.000192313	0.00757604	Rgr	57811	1.09782	2.15337	0.0384096	0.277423	Vstm2l	277432	1.71104	-11.1324	3.51126e-09	2.6031e-07	Eif3d	55944	1.1279	2.25379	0.0378433	0.0905431	Eri3	140546	1.30423	-4.53299	6.88283e-05	0.00358999	Syngr2	20973	1.1317	2.72062	0.0101994	0.0878202
56016	56305	68581	Psd	73728	1.14361	-4.16647	0.000198086	0.00776955	Alppl2	11650	1.11059	2.15505	0.0382676	0.277046	Slc16a6	104681	1.2602	-11.1165	3.58687e-09	2.6217e-07	Plekhb1	27276	1.11772	2.25612	0.0376689	0.0902088	Slc6a6	21366	1.20914	-4.52702	7.00501e-05	0.00363624	Homer1	26556	1.14587	2.72278	0.0101452	0.0875051
227737	20226	100042773	Trp53bp1	27223	1.23766	-4.15887	0.000202503	0.00787806	Gab2	14389	1.10496	2.15533	0.0382437	0.277046	Acaca	107476	1.33701	-10.9822	4.29936e-09	3.09883e-07	Arl8b	67166	1.10737	2.25667	0.0376285	0.0901539	Atp6v1g1	66290	1.28608	-4.52342	7.07952e-05	0.00364008	Glt25d1	234407	1.11401	2.72441	0.0101042	0.0873796
105732	108124	83924	Map3k4	26407	1.15138	-4.13099	0.000219558	0.00846246	Pla2g4a	18783	1.09554	2.15617	0.0381733	0.277046	Cdk14	18647	1.33298	-10.8483	5.15829e-09	3.61743e-07	Nol4	319211	1.12058	2.25851	0.0374915	0.0899085	Rn18s	19791	1.40188	-4.52018	7.14743e-05	0.00365766	Hist3h2a	319162	1.14816	2.72548	0.0100777	0.0873265
19205	18752	213109	Lrpprc	72416	1.26855	-4.09527	0.000243482	0.00910359	Dcx	13193	1.12967	2.15617	0.0381731	0.277046	Slc30a10	226781	1.2586	-10.8214	5.35189e-09	3.70315e-07	Lrig1	16206	1.07313	2.25884	0.0374665	0.0898694	Synj2bp	24071	1.23404	-4.51328	7.29409e-05	0.00368063	Batf3	381319	1.14329	2.72854	0.0100014	0.086753
78829	22276	27400	Calb1	12307	1.44388	-4.08741	0.000249079	0.00925745	Ptgfrn	19221	1.1278	2.16196	0.0376894	0.27605	Slc25a1	13358	1.20018	-10.8077	5.45352e-09	3.74848e-07	Sbno2	216161	1.04722	2.26015	0.0373699	0.0896585	Dctn3	53598	1.26345	-4.51016	7.36126e-05	0.00369733	Cdc25c	12532	1.12345	2.73022	0.00995991	0.0865133
13418	15558	72313	Idh3a	67834	1.15057	-4.07676	0.000256857	0.00951819	Hoxa5	15402	1.1297	2.16261	0.0376358	0.275849	Kcnv1	67498	1.33335	-10.792	5.57226e-09	3.8049e-07	Glrx5	73046	1.11589	2.26089	0.0373149	0.0895678	Atp6v0d1	11972	1.39218	-4.48517	7.92266e-05	0.00390979	Rbms3	207181	1.16228	2.73315	0.00988792	0.0860257
70804	58998	218952	Dio2	13371	1.24625	-4.07116	0.000261049	0.00964493	Aldh3a1	11670	1.11583	2.16514	0.0374261	0.275404	Fam155a	270028	1.39612	-10.7789	5.67361e-09	3.82927e-07	Dtd1	66044	1.10666	2.26105	0.037303	0.0895599	Rab6b	270192	1.21782	-4.47538	8.1539e-05	0.00400279	Ttc3	22129	1.26073	2.73602	0.00981782	0.0856907
77569	21838	19244	Ndufb6	230075	1.23265	-4.05522	0.000273338	0.0100692	F3	14066	1.15683	2.16609	0.0373475	0.274999	Lypd6b	71897	1.3785	-10.7621	5.80569e-09	3.88757e-07	Ank3	11735	1.05032	2.26422	0.0370695	0.0891024	Prmt7	214572	1.27252	-4.46131	8.49782e-05	0.00407933	Scrn2	217140	1.1827	2.73787	0.00977289	0.085436
20683	21974	56722	1700040I03Rik	73327	1.26025	-4.05327	0.00027488	0.0100962	Ptgds	19215	1.14793	2.16702	0.0372709	0.274847	8430427H17Rik	329540	1.41573	-10.7413	5.97423e-09	3.94946e-07	Wfikkn1	215001	1.03595	2.2654	0.0369831	0.0889359	Mff	75734	1.35508	-4.45083	8.76348e-05	0.00416995	Ntrk2	18212	1.15221	2.73925	0.00973937	0.0852804
11974	52392	226101	Ptk2b	19229	1.31044	-4.04595	0.000280741	0.0102204	Sag	20215	1.1348	2.16731	0.0372476	0.274847	Hrh3	99296	1.18497	-10.5715	7.56023e-09	4.69866e-07	Nod1	107607	1.05718	2.26542	0.0369819	0.0889359	Pgbd5	209966	1.22084	-4.44514	8.91097e-05	0.00422162	Frmd4a	209630	1.13207	2.74279	0.00965423	0.0846032
269702	12419	11745	Nckap1	50884	1.31267	-4.03764	0.000287548	0.0103484	Rb1	19645	1.14458	2.16774	0.0372117	0.274808	Garnl3	99326	1.3005	-10.5446	7.84858e-09	4.82014e-07	Atxn10	54138	1.14331	2.26696	0.0368689	0.0887229	Iyd	70337	1.24052	-4.421	9.56467e-05	0.00447253	Usp24	329908	1.15921	2.74408	0.00962344	0.0844698
226519	54375	12830	Tnk2	51789	1.19784	-4.00934	0.000311949	0.0111622	P2ry1	18441	1.12156	2.17095	0.0369496	0.273694	Rhou	69581	1.56151	-10.4484	8.98224e-09	5.42016e-07	Slc25a36	192287	1.06669	2.26725	0.0368481	0.0886934	Rxrb	20182	1.25078	-4.41598	9.7064e-05	0.00447253	Lama1	16772	1.14104	2.74485	0.00960504	0.0844698
102644	14697	19733	Traf3	22031	1.32682	-4.00263	0.000318032	0.0112895	Il1r2	16178	1.11606	2.17381	0.0367165	0.272926	Ipcef1	320495	1.21117	-10.4394	9.09686e-09	5.45759e-07	Arntl	11865	1.09652	2.26793	0.0367981	0.0886649	Fxr2	23879	1.23732	-4.4123	9.81166e-05	0.00447253	Lrrc56	70552	1.14326	2.74485	0.00960502	0.0844698
103266	269878	16410	Traip	22036	1.19763	-4.00243	0.000318216	0.0112895	Mvp	78388	1.13824	2.17639	0.0365071	0.27215	Neurl1a	18011	1.42234	-10.42	9.34861e-09	5.54452e-07	Fam125a	73711	1.1447	2.26814	0.0367828	0.0886596	Tsc22d1	21807	1.57796	-4.41222	9.8141e-05	0.00447253	Hmox1	15368	1.13124	2.74605	0.00957647	0.0844053
67951	105559	215653	Gstm5	14866	1.19188	-3.99093	0.000328907	0.0115701	Ppap2b	67916	1.22992	2.1772	0.0364419	0.271856	Calb2	12308	1.6652	-10.3927	9.71586e-09	5.7296e-07	5330438D12Rik	327824	1.08952	2.26879	0.0367359	0.0886083	Sqle	20775	1.62146	-4.4029	0.000100858	0.00452151	Hist1h3d	319149	1.16368	2.74943	0.00949635	0.0839657
21873	333605	21955	Adora1	11539	1.27483	-3.98971	0.00033006	0.0115781	Nr2c1	22025	1.12574	2.17762	0.0364086	0.27177	Fibcd1	98970	1.39036	-10.3739	9.97753e-09	5.85066e-07	Cdipt	52858	1.08331	2.26906	0.0367158	0.0885804	Arl3	56350	1.28121	-4.394	0.00010352	0.00460283	Pus10	74467	1.11958	2.75024	0.00947717	0.0839329
59126	76108	74030	Nop56	67134	1.17675	-3.96925	0.000350019	0.0121418	Ptpn11	19247	1.10322	2.17786	0.0363889	0.27177	Cbln1	12404	1.69638	-10.3281	1.06463e-08	6.10484e-07	Vim	22352	1.16236	2.26952	0.0366821	0.0885197	Tubb2b	73710	1.9099	-4.3747	0.000109535	0.00481112	Pcdh7	54216	1.13343	2.75286	0.00941568	0.0835247
77622	74325	26949	Tpp2	22019	1.22909	-3.96814	0.000351132	0.0121466	Stat5a	20850	1.09603	2.17994	0.036222	0.270922	Rac3	170758	2.06423	-10.3106	1.09151e-08	6.2246e-07	Dcbld2	73379	1.05451	2.2725	0.0364663	0.0881015	Ppp1ca	19045	1.34275	-4.37187	0.000110448	0.00483168	Srr	27364	1.29668	2.75453	0.00937663	0.0833828
13430	17260	76267	Hpca	15444	1.37794	-3.93678	0.000384144	0.0130005	Mms19	72199	1.09464	2.18072	0.036159	0.270716	Fgf10	14165	1.41215	-10.2456	1.19732e-08	6.68118e-07	Synpo	104027	1.16624	2.27258	0.0364607	0.0881015	D11Wsu99e	28081	1.22027	-4.36984	0.000111105	0.00484089	Hist1h2ac	319164	1.12779	2.75466	0.00937364	0.0833828
11752	13426	18145	Fkbp1b	14226	1.14192	-3.92537	0.000396887	0.0132363	Sema3c	20348	1.15566	2.18152	0.0360954	0.270414	Mmp17	23948	1.53883	-10.2081	1.2632e-08	6.9738e-07	Ftsj1	54632	1.06706	2.27323	0.0364132	0.0880346	Stk25	59041	1.24552	-4.3509	0.000117432	0.00501583	Mpp6	56524	1.1706	2.75633	0.00933457	0.0832819
170707	68219	319168	Pcyt2	68671	1.19199	-3.92225	0.000400439	0.0132997	1810013D10Rik	66278	1.09472	2.18194	0.0360619	0.270414	Akt3	23797	1.3135	-10.1695	1.33509e-08	7.33169e-07	Ift74	67694	1.07254	2.27508	0.03628	0.0877739	Laptm5	16792	1.31758	-4.34095	0.000120896	0.00514352	Hist1h4c	319155	1.11472	2.75846	0.00928526	0.0829784
170748	30928	13003	Fam65b	193385	1.19413	-3.91603	0.000407624	0.0135024	Tec	21682	1.10912	2.18618	0.0357244	0.269516	Wasf1	83767	1.85415	-10.1558	1.36159e-08	7.43786e-07	Psmc5	19184	1.10446	2.27664	0.0361679	0.0875232	Bex2	12069	1.22556	-4.33054	0.000124624	0.00522026	Notch3	18131	1.16403	2.76468	0.00914249	0.0821764
67469	12307	268977	Hspa1a	193740	1.22948	-3.91077	0.000413797	0.0136346	Cd2ap	12488	1.11873	2.18634	0.0357117	0.269516	Thra	21833	1.80857	-10.0286	1.63592e-08	8.75218e-07	Snip1	76793	1.11185	2.27737	0.0361157	0.0874171	Spock1	20745	1.23603	-4.32291	0.000127434	0.00529202	Nol8	70930	1.16567	2.76707	0.0090882	0.081892
56529	22317	26432	Doc2b	13447	1.19091	-3.90784	0.00041727	0.0136564	Igdcc3	19289	1.11967	2.19024	0.0354042	0.268934	Gpr12	14738	1.59819	-10.0106	1.67935e-08	8.8932e-07	Deb1	26901	1.15447	2.27884	0.0360106	0.0872237	Dlg4	13385	1.26152	-4.32256	0.000127563	0.00529202	Eml3	225898	1.13509	2.7693	0.00903792	0.0815743
214424	228550	70693	Prkdc	19090	1.16004	-3.90646	0.000418924	0.0136593	S100b	20203	1.12639	2.19305	0.0351836	0.268073	Ppp1r9a	243725	1.36501	-10.0106	1.67942e-08	8.8932e-07	Gm414	229389	1.05309	2.27934	0.0359748	0.0871573	Atp6v0a1	11975	1.26659	-4.31572	0.000130135	0.00534785	Smarca1	93761	1.16952	2.77177	0.00898225	0.0812644
11637	72349	56376	Fam82a2	67809	1.22127	-3.89861	0.000428413	0.0138243	Psenen	66340	1.09209	2.19637	0.0349249	0.266756	Epb4.1	269587	1.33862	-10.0029	1.69828e-08	8.94741e-07	Aktip	14339	1.08336	2.28032	0.035905	0.0870086	Stxbp1	20910	1.23977	-4.30077	0.000135932	0.00550271	Cntnap2	66797	1.14307	2.77218	0.00897308	0.0812595
53415	18537	17112	Mmp17	23948	1.2392	-3.85841	0.000480403	0.0151861	Pcx	18563	1.08434	2.19818	0.0347847	0.266756	Zfp46	22704	1.37129	-9.96091	1.8052e-08	9.39125e-07	LOC667337	667337	1.0565	2.28054	0.0358888	0.0869953	Nkd2	72293	1.18065	-4.29231	0.000139327	0.00561918	Txndc5	105245	1.14323	2.77752	0.00885436	0.0805156
14595	19662	225870	St8sia3	20451	1.2695	-3.85573	0.000484087	0.0152274	Ghr	14600	1.10752	2.20152	0.0345274	0.266159	Foxo6	329934	1.33541	-9.95921	1.80966e-08	9.39125e-07	Fgf7	14178	1.06447	2.28054	0.0358886	0.0869953	Arpc5	67771	1.29781	-4.28908	0.000140646	0.00564026	BC057079	230393	1.20871	2.7793	0.00881489	0.0803636
20947	110920	17988	Gdap2	14547	1.17777	-3.83622	0.000511691	0.015975	Prkcdbp	109042	1.13152	2.20193	0.0344959	0.266131	Macrod2	72899	1.42971	-9.94204	1.85557e-08	9.56381e-07	Rps26	27370	1.09645	2.28087	0.0358657	0.0869947	Tox4	268741	1.21766	-4.27121	0.000148156	0.00583199	Ifngr1	15979	1.11413	2.77933	0.00881435	0.0803636
52538	19346	15529	Pcmt1	18537	1.219	-3.83493	0.000513557	0.0159933	Slfn4	20558	1.11156	2.21078	0.0338218	0.263321	Rap1gap2	380711	1.42981	-9.92408	1.90485e-08	9.73914e-07	Cdc37l1	67072	1.07959	2.28114	0.0358463	0.0869824	Rab3d	19340	1.19951	-4.26576	0.000150527	0.00589556	4930432O21Rik	74670	1.21585	2.78017	0.00879586	0.0803636
27205	14811	14164	Ndrg1	17988	1.2276	-3.83165	0.00051836	0.0161027	Cdk2	12566	1.13058	2.21174	0.0337498	0.263088	Ephb1	270190	1.37078	-9.91404	1.93303e-08	9.83475e-07	Peg3	18616	1.16322	2.28203	0.0357831	0.0868551	Adap1	231821	1.28503	-4.2473	0.00015883	0.00615261	Smek2	104570	1.17093	2.7827	0.00874031	0.0800875
214137	19358	407823	Elovl6	170439	1.23916	-3.82267	0.000531751	0.0164369	Ifi30	65972	1.21125	2.21405	0.0335762	0.262062	Ctxn2	381418	1.40889	-9.83719	2.16362e-08	1.07963e-06	Rhpn2	52428	1.06979	2.28234	0.0357607	0.0868372	Stk32c	57740	1.22287	-4.24227	0.000161168	0.0061785	Igfbp7	29817	1.26276	2.78336	0.00872589	0.080023
56501	68611	210009	Scn8a	20273	1.1858	-3.81674	0.000540767	0.0166743	Oat	18242	1.12558	2.21557	0.0334621	0.261335	Tmie	20776	1.19163	-9.83062	2.18463e-08	1.08489e-06	Cnot4	53621	1.06477	2.28292	0.0357196	0.0867822	Zfp212	232784	1.19079	-4.23739	0.000163473	0.00622288	Zmym6	100177	1.12622	2.78678	0.00865169	0.0796117
21894	72948	20148	Nsun2	28114	1.28295	-3.81321	0.000546201	0.0167284	Itih3	16426	1.0899	2.21694	0.03336	0.260863	Prph	19132	1.35147	-9.7875	2.32794e-08	1.15056e-06	Gm4589	100043687	1.05911	2.28326	0.0356955	0.0867643	Mapk8ip1	19099	1.36217	-4.23429	0.000164953	0.00623544	5031425E22Rik	75977	1.12646	2.78889	0.00860605	0.0793937
11867	12322	97064	Dctn3	53598	1.22617	-3.813	0.000546539	0.0167284	4931406C07Rik	70984	1.16982	2.21736	0.0333286	0.260781	Mast3	546071	1.62072	-9.78132	2.34927e-08	1.1556e-06	Trim25	217069	1.11336	2.28406	0.0356388	0.0866873	Nsdhl	18194	1.47767	-4.23256	0.00016578	0.00624497	Plod1	18822	1.19181	2.793	0.00851802	0.0788498
94185	320472	56456	Calm3	12315	1.20288	-3.80682	0.000556188	0.0169178	Cpt2	12896	1.08814	2.21838	0.0332531	0.260439	Tmem158	72309	1.52543	-9.7709	2.38571e-08	1.16799e-06	LOC100044948	100044948	1.18382	2.28579	0.0355163	0.0864705	Dnajc27	217378	1.23283	-4.22429	0.000169812	0.00628769	1700009P17Rik	75472	1.13861	2.79341	0.00850918	0.0788352
15983	329165	108052	Bcl6	12053	1.34898	-3.79798	0.000570289	0.0171609	Sall3	20689	1.10848	2.21939	0.0331784	0.260422	Cdk5r1	12569	1.50102	-9.74578	2.47604e-08	1.20088e-06	Arhgef2	16800	1.06008	2.28656	0.0354625	0.0863815	Actr3b	242894	1.27525	-4.22271	0.000170593	0.0062951	Igf2	16002	1.37616	2.79464	0.00848314	0.0786612
70599	11459	70568	Tac1	21333	1.33849	-3.79063	0.000582277	0.0174795	Mtvr2	17826	1.08054	2.22524	0.0327468	0.258824	2410018L13Rik	69732	1.16706	-9.73921	2.50023e-08	1.20697e-06	Arv1	68865	1.05999	2.28867	0.035314	0.0861193	Rerg	232441	1.23099	-4.19526	0.000184737	0.00669415	Blvrb	233016	1.26008	2.79721	0.00842866	0.0782228
245945	15569	15904	Rps6ka2	20112	1.23913	-3.78541	0.00059094	0.0176547	Abcc3	76408	1.09049	2.228	0.032545	0.257882	Vip	22353	1.42274	-9.7202	2.57168e-08	1.23002e-06	Bfar	100043196	1.04718	2.29031	0.035199	0.0858994	Sh3gl2	20404	1.31693	-4.19461	0.000185087	0.00669415	Scarf2	224024	1.18513	2.79908	0.00838925	0.0779906
227753	18189	59125	Arf1	11840	1.15361	-3.77877	0.000602149	0.0179039	Cd81	12520	1.09707	2.22848	0.0325099	0.257767	Zcchc14	142682	1.26511	-9.68482	2.71043e-08	1.28455e-06	Zfp429	72807	1.05866	2.29089	0.0351584	0.0858775	Map1lc3a	66734	1.35126	-4.18541	0.000190086	0.00680607	Psg23	56868	1.11955	2.80053	0.00835871	0.0778401
14629	382423	56274	Dctn5	59288	1.15062	-3.76074	0.000633612	0.0187173	Ncf4	17972	1.14182	2.23295	0.0321862	0.256176	Tubb2b	73710	1.57044	-9.65796	2.821e-08	1.31888e-06	Fbxl20	72194	1.08535	2.29216	0.0350699	0.0856852	March4	381270	1.23434	-4.1729	0.000197103	0.00701104	5430435G22Rik	226421	1.14027	2.80204	0.00832716	0.0777164
56752	71713	233977	Pmm1	29858	1.18923	-3.75892	0.000636886	0.0187581	Pik3c2a	18704	1.08625	2.23819	0.0318098	0.254642	Slc8a2	110891	1.18985	-9.57158	3.2098e-08	1.46116e-06	Sertad2	58172	1.04841	2.29295	0.0350146	0.0855702	Hk1	15275	1.2284	-4.16867	0.000199532	0.00705122	Gnl3	30877	1.18662	2.80537	0.00825799	0.0774339
12606	14415	19027	Tmem160	69094	1.17986	-3.75735	0.0006397	0.0187822	Ang2	11731	1.14106	2.23833	0.0317996	0.254642	Galnt9	231605	1.42713	-9.56293	3.25171e-08	1.47378e-06	Gmeb2	229004	1.06314	2.29412	0.034933	0.0854693	Zcchc14	142682	1.2853	-4.16375	0.000202393	0.00712909	Miip	28010	1.16449	2.80641	0.00823647	0.0772988
107351	18479	21815	Praf2	54637	1.18812	-3.75679	0.000640712	0.0187822	Tmem123	71929	1.22161	2.23853	0.0317854	0.254642	Oprl1	18389	1.35057	-9.55047	3.3131e-08	1.49507e-06	Cops2	12848	1.15244	2.29447	0.0349091	0.0854331	Pcsk6	18553	1.1721	-4.16136	0.000203795	0.00715524	Prkd3	75292	1.27089	2.80658	0.0082328	0.0772988
69660	12351	19684	Coro2b	235431	1.18062	-3.74847	0.000655942	0.0191388	Aldh7a1	110695	1.09525	2.24061	0.0316372	0.253911	Kcnh1	16510	1.30934	-9.54677	3.3316e-08	1.49691e-06	Kcne1l	66240	1.23011	2.29461	0.0348992	0.0854288	Ube2e3	22193	1.33436	-4.14394	0.000214329	0.00735842	Onecut2	225631	1.1296	2.80714	0.00822136	0.0772908
56520	94185	99929	Gna11	14672	1.26979	-3.73433	0.0006826	0.019778	Eif5b	226982	1.09016	2.24548	0.0312928	0.251956	Ptpru	19273	1.17529	-9.4623	3.7839e-08	1.65709e-06	Aen	68048	1.06269	2.29576	0.0348191	0.085273	Marcksl1	17357	1.34274	-4.13966	0.000217	0.00742659	Tgfbr2	21813	1.1827	2.80924	0.00817814	0.0769511
20501	14403	16206	Arf3	11842	1.18169	-3.73163	0.000687821	0.0198639	Itga8	241226	1.11291	2.24595	0.0312597	0.251956	Cmtm5	67272	1.31491	-9.45647	3.81739e-08	1.66133e-06	Wdr70	545085	1.13167	2.29577	0.034819	0.085273	Gas7	14457	1.19259	-4.13622	0.000219165	0.00747712	Rab7l1	226422	1.14506	2.81336	0.00809391	0.0762909
71943	14168	54326	Pnpo	103711	1.19929	-3.72578	0.000699242	0.019982	Lrp10	65107	1.13116	2.24793	0.0311205	0.251217	Rxfp3	239336	1.33231	-9.43932	3.91779e-08	1.68725e-06	Tmem17	103765	1.0638	2.29674	0.0347517	0.0851483	Fkbp2	14227	1.25257	-4.13445	0.000220286	0.00747836	Heatr1	217995	1.22989	2.81393	0.00808236	0.0762483
56249	14025	16431	Myt1l	17933	1.24894	-3.72428	0.000702198	0.0200194	Phlda3	27280	1.07321	2.24844	0.0310852	0.251094	Emx1	13796	1.31688	-9.4306	3.96988e-08	1.70262e-06	Lipt2	67164	1.05504	2.29767	0.0346875	0.085011	Snrpn	20646	1.45428	-4.12911	0.000223715	0.00751419	Aldh16a1	69748	1.16316	2.81649	0.00803054	0.0761503
16412	269180	70152	Dynll1	56455	1.15715	-3.72349	0.000703757	0.0200194	Galc	14420	1.10271	2.25142	0.0308769	0.250769	Ido1	15930	1.29138	-9.40172	4.14764e-08	1.77154e-06	Acvr1	11477	1.08503	2.29803	0.0346622	0.0849689	Vdac1	22333	1.25662	-4.11133	0.000235496	0.00778933	Zbtb33	56805	1.1729	2.81764	0.0080072	0.0760684
54354	14225	16337	Adam11	11488	1.16382	-3.72215	0.000706414	0.0200493	Atp6v0a2	21871	1.11007	2.25297	0.0307696	0.250163	Sema4a	20351	1.47286	-9.38201	4.27375e-08	1.81792e-06	Pramel4	347710	1.19217	2.29872	0.0346147	0.0848726	Tpm3	59069	1.29458	-4.10358	0.00024082	0.00788951	Prdx4	53381	1.11686	2.81805	0.00799913	0.0760584
13368	24030	20280	Josd1	74158	1.20153	-3.71757	0.00071557	0.0202173	Smc6	67241	1.12976	2.26212	0.0301406	0.246494	Tmod2	50876	1.45236	-9.32895	4.63368e-08	1.96298e-06	Colec11	71693	1.05181	2.29936	0.034571	0.0848055	Camk2n2	73047	1.16987	-4.10269	0.000241438	0.00788951	Jun	16476	1.14557	2.81837	0.0079926	0.0760584
14219	15159	17750	Reep6	70335	1.16088	-3.7039	0.000743609	0.0209148	Sun2	223697	1.08706	2.26577	0.0298936	0.245116	AA388235	433100	1.20019	-9.32417	4.66763e-08	1.96932e-06	Rps19	20085	1.07367	2.30086	0.0344674	0.0846515	8430427H17Rik	329540	1.2416	-4.09952	0.000243655	0.00788951	Usp48	170707	1.20205	2.81981	0.00796375	0.0758549
20418	22192	17153	Sh3bp5	24056	1.22413	-3.7011	0.000749471	0.0210323	Akr1b8	14187	1.12185	2.26832	0.0297214	0.244128	Cyth3	19159	1.30719	-9.30664	4.79434e-08	2.01459e-06	Ppl	19041	1.04426	2.30314	0.0343115	0.0842886	Trabd	67976	1.21352	-4.09919	0.000243891	0.00788951	Psip1	101739	1.19459	2.82158	0.00792823	0.0755829
12389	67252	56016	Cx3cl1	20312	1.17119	-3.69977	0.000752286	0.021064	Cyp2j5	13109	1.09068	2.27042	0.029581	0.243973	6330403A02Rik	381310	1.13119	-9.26061	5.14466e-08	2.15308e-06	Wwtr1	97064	1.14367	2.30331	0.0342998	0.0842798	Tdg	21665	1.27769	-4.09854	0.000244343	0.00788951	Iqgap3	404710	1.16175	2.82202	0.00791955	0.0755829
54325	23872	22117	Adcy6	11512	1.14786	-3.67731	0.000801218	0.0221854	Dlk1	13386	1.13268	2.27189	0.0294826	0.243827	Vat1l	270097	1.52951	-9.21466	5.52128e-08	2.28308e-06	Tlr2	24088	1.06727	2.30477	0.0341999	0.0840742	Plxnd1	67784	1.24026	-4.0897	0.00025065	0.00799796	1190002H23Rik	66214	1.16176	2.82241	0.00791175	0.0755829
13345	19384	15203	Slc22a17	59049	1.14086	-3.63505	0.000901754	0.0242174	Dtna	13527	1.15554	2.28156	0.0288434	0.240612	5330431K02Rik	68189	1.39011	-9.17872	5.83586e-08	2.39409e-06	Spin2	278240	1.07473	2.30665	0.0340723	0.0838002	Atf4	11911	1.33754	-4.08265	0.000255793	0.00811432	Zfp39	22698	1.15515	2.82904	0.00778073	0.0745699
15107	19339	103080	Gng3	14704	1.19147	-3.63414	0.00090405	0.024227	Tff2	21785	1.12283	2.28165	0.0288375	0.240612	Trpc7	26946	1.16171	-9.17416	5.87713e-08	2.40153e-06	Gm12270	668239	1.0992	2.30736	0.0340241	0.0837014	Hnrnpa0	77134	1.20349	-4.07422	0.00026208	0.00828951	Dusp23	68440	1.17297	2.8299	0.00776391	0.0744745
	26879	18294	Snrk	20623	1.20261	-3.62465	0.000928322	0.024777	Ikbke	56489	1.12389	2.28251	0.0287814	0.240577	Pip4k2a	18718	1.32159	-9.15851	6.02103e-08	2.4411e-06	Gm7567	665281	1.17289	2.30767	0.0340032	0.0836774	Rangap1	19387	1.20457	-4.07014	0.000265179	0.00833892	Nupr1	56312	1.15578	2.82998	0.00776236	0.0744745
	71514	11606	Cacnb3	12297	1.20346	-3.62456	0.000928542	0.024777	Smc2	14211	1.20538	2.28293	0.0287538	0.240507	2210008F06Rik	70057	1.27653	-9.11649	6.42592e-08	2.58829e-06	Dgka	13139	1.0426	2.30937	0.0338878	0.0834254	Stradb	227154	1.22114	-4.06835	0.000266546	0.00835768	Fam129a	63913	1.15377	2.83196	0.00772368	0.0742857
	21983	94187	Armcx2	67416	1.23353	-3.62039	0.000939423	0.0249607	Dok1	13448	1.13819	2.28354	0.0287146	0.240465	Pde2a	207728	1.44046	-9.0482	7.14601e-08	2.83086e-06	Agtrap	11610	1.06253	2.31032	0.0338241	0.0833082	Gnao1	14681	1.32528	-4.04294	0.000286755	0.0087634	Peg3	18616	1.1771	2.83202	0.00772269	0.0742857
	108664	237082	Grlf1	232906	1.21495	-3.61329	0.000958204	0.0253518	Tpt1	22070	1.12562	2.28648	0.0285231	0.239577	Pgm2l1	70974	1.63467	-9.02962	7.35615e-08	2.90302e-06	Fam131a	78408	1.16759	2.31069	0.0337987	0.0832654	4833424O15Rik	75769	1.21972	-4.03811	0.000290756	0.0088607	Ccpg1	72278	1.22672	2.83571	0.00765104	0.0737177
	14682	78829	Atf4	11911	1.1586	-3.60258	0.000987217	0.0259545	Ugt2b5	22238	1.10322	2.28676	0.0285053	0.239577	Plxnd1	67784	1.39037	-9.00778	7.61156e-08	2.99244e-06	Gpr88	64378	1.28407	2.31174	0.0337284	0.0831316	A930005I04Rik	403174	1.20687	-4.02706	0.000300134	0.00912088	Zfp639	67778	1.15877	2.83649	0.00763614	0.0737051
	56205	68010	Npdc1	18146	1.18527	-3.59185	0.00101712	0.026583	Il10ra	16154	1.12845	2.28972	0.028314	0.239163	Ydjc	69101	1.4552	-8.99195	7.80246e-08	3.04442e-06	Reps1	19707	1.08709	2.31276	0.0336595	0.0829882	Sc4mol	66234	1.24592	-4.02194	0.000304574	0.00920596	Sema3a	20346	1.14867	2.83662	0.00763348	0.0737051
	68051	330260	Nr4a1	15370	1.38237	-3.59171	0.00101751	0.026583	Csn3	12994	1.12127	2.29167	0.0281889	0.238822	2210018M11Rik	233545	1.19204	-8.986	7.8755e-08	3.06142e-06	Rmnd5a	68477	1.07961	2.31303	0.0336417	0.0829771	Chga	12652	1.24731	-4.02144	0.000305015	0.00920596	Aqp4	11829	1.32142	2.83756	0.0076154	0.0736359
	621832	56312	Pnkd	56695	1.20284	-3.59085	0.00101994	0.0265909	Cln6	76524	1.08045	2.29453	0.028006	0.238242	2310014H01Rik	76448	1.40097	-8.95723	8.23905e-08	3.16864e-06	Sort1	20661	1.05553	2.31342	0.0336157	0.0829325	Hs3st1	15476	1.19221	-4.01802	0.00030802	0.00923124	Cdc7	12545	1.23394	2.83904	0.00758716	0.0734939
	100043462	77125	Ube2o	217342	1.12394	-3.58851	0.00102661	0.026709	Mfap2	17150	1.09891	2.29744	0.0278214	0.237968	Smarca2	67155	1.41521	-8.87302	9.40759e-08	3.5506e-06	Wfdc3	71856	1.0701	2.31457	0.0335386	0.082762	Fus	233908	1.2393	-4.01375	0.000311816	0.00925789	Tmem5	216395	1.12654	2.84213	0.00752816	0.0731837
	18196	233489	Pom121	107939	1.15955	-3.58656	0.0010322	0.026718	Vkorc1	27973	1.13149	2.30274	0.0274875	0.236083	Fbxo41	330369	1.3998	-8.82927	1.0082e-07	3.75058e-06	Vamp8	22320	1.1251	2.31482	0.0335216	0.0827397	Rnf19b	75234	1.17815	-4.01169	0.000313664	0.00927233	Foxs1	14239	1.12088	2.84323	0.00750737	0.073047
	636544	103978	Coq7	12850	1.21518	-3.58615	0.00103337	0.026718	Shc1	20416	1.13023	2.30325	0.0274554	0.236083	Adcy5	224129	1.57461	-8.80593	1.04624e-07	3.8644e-06	Etf1	225363	1.09544	2.31526	0.0334923	0.0827264	Hprt	15452	1.19588	-3.99992	0.000324423	0.00943609	Dyrk1b	13549	1.13923	2.84405	0.00749175	0.0729605
	66237	56332	Ryr3	20192	1.31111	-3.57195	0.00107493	0.0276777	Casp3	12367	1.12759	2.30449	0.0273781	0.236083	Mpp3	13384	1.2918	-8.7892	1.07443e-07	3.94047e-06	Itgav	16410	1.1105	2.3173	0.0333561	0.0824292	Psd2	74002	1.26331	-3.99828	0.00032595	0.00945515	Tnfaip2	21928	1.17677	2.84566	0.00746139	0.0728571
	11938	19230	Fam103a1	67148	1.19962	-3.57006	0.0010806	0.0277664	Pign	27392	1.15204	2.30487	0.0273544	0.236076	Bai2	230775	1.69092	-8.77544	1.09821e-07	4.01349e-06	Ergic2	67456	1.13411	2.31752	0.0333418	0.0824135	Hdac9	79221	1.25151	-3.99182	0.000332037	0.00956126	Gpx1	14775	1.13395	2.84871	0.00740408	0.072373
	20965	70750	Hspa1b	15511	1.22327	-3.56519	0.00109528	0.0279711	Inca1	103844	1.12531	2.30546	0.0273176	0.235922	Ccdc85a	216613	1.29506	-8.76695	1.11315e-07	4.0538e-06	Prss12	19142	1.13282	2.31756	0.0333388	0.0824135	Olfr748	258113	1.19696	-3.9916	0.000332251	0.00956126	Mavs	228607	1.15158	2.85127	0.00735628	0.0720942
	12569	12305	Ankrd43	237761	1.43737	-3.56354	0.0011003	0.0279849	Trak2	70827	1.22805	2.30973	0.027053	0.234447	Dcx	13193	1.78272	-8.75402	1.13632e-07	4.12269e-06	Fbxl4	269514	1.08197	2.31797	0.0333115	0.0824135	Akap1	11640	1.22077	-3.98751	0.000336167	0.00964836	Slc39a13	68427	1.16362	2.85577	0.00727303	0.071472
	71765	387609	Adcy2	210044	1.17302	-3.56152	0.00110651	0.0280854	Pim1	18712	1.0974	2.31388	0.0267974	0.233203	Enpp2	18606	1.28741	-8.74764	1.14795e-07	4.12269e-06	Cd164	53599	1.13978	2.31894	0.0332472	0.082376	Cort	12854	1.32005	-3.97741	0.000346022	0.009853	Apoe	11816	1.23322	2.856	0.00726877	0.071472
	231440	434232	Ndufb2	68198	1.223	-3.55888	0.00111464	0.0281773	Lasp1	16796	1.12933	2.32373	0.0262006	0.229127	LOC100048589	100048589	1.18548	-8.70447	1.22991e-07	4.37199e-06	Rhot1	59040	1.11539	2.31895	0.0332467	0.082376	Uck1	22245	1.21852	-3.97149	0.000351931	0.00999503	Tssc4	56844	1.20659	2.85775	0.00723669	0.0713087
	104394	74747	Neurl4	216860	1.16005	-3.54775	0.00114952	0.0288257	Il9r	16199	1.17392	2.32746	0.0259776	0.228135	Pik3r1	18708	1.43361	-8.67619	1.28691e-07	4.51806e-06	Iqgap2	544963	1.12816	2.31934	0.0332205	0.0823682	Psme2	19188	1.26211	-3.96977	0.000353671	0.0100182	Hus1	15574	1.18617	2.8588	0.00721751	0.0711844
	15481	232341	Ldha	16828	1.23412	-3.54522	0.0011576	0.0289702	Phka2	110094	1.10638	2.3283	0.0259278	0.227858	Larp6	67557	1.36998	-8.67542	1.28851e-07	4.51806e-06	Aoc2	237940	1.05602	2.32153	0.0330755	0.0820681	Lsamp	268890	1.20019	-3.96774	0.000355722	0.0100501	Apobec1	11810	1.14878	2.86569	0.00709262	0.0701439
	232087	18613	Hspa5	14828	1.40623	-3.54374	0.00116235	0.0290309	Was	22376	1.10003	2.33691	0.0254201	0.224027	Zfp238	30928	1.8618	-8.64021	1.36346e-07	4.7329e-06	Ndufs4	17993	1.14268	2.3216	0.0330708	0.0820681	Psmb7	19177	1.31536	-3.96273	0.000360853	0.0101422	Ppm1m	67905	1.19762	2.86842	0.00704375	0.0697241
		74340	Igfbp4	16010	1.21678	-3.54226	0.00116714	0.0290651	Klf3	16599	1.09779	2.3373	0.0253975	0.224027	Igsf21	230868	1.38476	-8.6273	1.39207e-07	4.80011e-06	Prkab1	19079	1.07698	2.32162	0.0330696	0.0820681	Hsd17b7	15490	1.26214	-3.95869	0.000365048	0.0102072	Sdsl	257635	1.14074	2.86855	0.0070415	0.0697241
		22256	Col19a1	12823	1.28774	-3.5384	0.00117967	0.0292877	Rrbp1	81910	1.15748	2.33815	0.025348	0.223987	Tmem191c	224019	1.32459	-8.60137	1.45145e-07	4.97419e-06	Mical1	171580	1.07185	2.32241	0.0330176	0.0819831	Ranbp3	71810	1.20144	-3.95449	0.000369449	0.0103037	Chaf1b	110749	1.16499	2.86902	0.0070331	0.0697241
		24136	Edem3	66967	1.19316	-3.52822	0.00121333	0.0298009	Arhgap5	11855	1.22126	2.33919	0.0252876	0.223807	Agap3	213990	1.58534	-8.59995	1.4548e-07	4.97419e-06	Lars	107045	1.09762	2.32316	0.0329684	0.0819001	Psmc5	19184	1.21404	-3.93679	0.000388602	0.0107445	Wdr70	545085	1.13602	2.87149	0.00698907	0.0694999
		27360	Dhodh	56749	1.1373	-3.52373	0.0012285	0.0300226	Bach1	12013	1.15082	2.34368	0.0250278	0.222628	Abhd11	68758	1.42399	-8.59102	1.47591e-07	5.01965e-06	S1pr2	14739	1.0411	2.32336	0.0329548	0.081886	Cdk10	234854	1.17226	-3.93133	0.000394697	0.0108682	Klhl15	236904	1.11688	2.87264	0.00696879	0.0694255
		18035	Fgf1	14164	1.15958	-3.51778	0.00124886	0.0302831	Cfhr1	50702	1.18704	2.34717	0.0248278	0.221481	Smpd3	58994	1.50324	-8.58934	1.47992e-07	5.01965e-06	Ccdc155	384619	1.05301	2.3238	0.0329259	0.0818338	Ptcd2	68927	1.24921	-3.92868	0.000397693	0.0108878	Limd1	29806	1.14024	2.87334	0.00695634	0.0693652
		17355	BC018242	235044	1.14794	-3.51682	0.00125218	0.0303046	Arhgap9	216445	1.10696	2.34839	0.0247582	0.221317	Grin3a	242443	1.33283	-8.55477	1.56496e-07	5.27361e-06	Rpp25	102614	1.05895	2.32535	0.0328243	0.0816594	2310003C23Rik	76425	1.17495	-3.9275	0.00039903	0.0108878	Efs	13644	1.18955	2.87779	0.00687831	0.0688906
		208263	P4ha1	18451	1.20966	-3.51102	0.00127236	0.0307336	Nnat	18111	1.20522	2.35204	0.0245508	0.219936	Dlk2	106565	1.3678	-8.54288	1.59538e-07	5.35873e-06	Nell2	54003	1.21604	2.32794	0.0326547	0.0812764	Ldb2	16826	1.26475	-3.92714	0.000399444	0.0108878	Rela	19697	1.15292	2.88331	0.00678254	0.0681963
		20203	Dync1i1	13426	1.14194	-3.49534	0.00132858	0.0317841	Anxa1	16952	1.14205	2.35339	0.0244744	0.219409	Hexdc	238023	1.39077	-8.53199	1.62378e-07	5.3783e-06	Glipr2	384009	1.14292	2.32989	0.0325276	0.0809795	Psen1	19164	1.18842	-3.92609	0.000400646	0.0108878	Atp1b2	11932	1.18187	2.88343	0.00678051	0.0681963
		17909	4933426M11Rik	217684	1.19694	-3.49213	0.00134037	0.0320048	Plau	18792	1.12005	2.35589	0.0243337	0.218775	Lemd1	213409	1.30292	-8.53073	1.62712e-07	5.3783e-06	Cox18	231430	1.07613	2.33128	0.0324372	0.0807933	Mpped1	223726	1.19486	-3.92121	0.000406257	0.0109912	Arpc1b	11867	1.24335	2.88688	0.00672132	0.0678322
		54403	Scd1	20249	1.33098	-3.49063	0.00134592	0.0320761	Pcsk6	18553	1.10259	2.36124	0.0240355	0.216875	Txnrd3	232223	1.1739	-8.50891	1.68575e-07	5.53683e-06	Apol9b	71898	1.05361	2.33145	0.0324266	0.0807864	Smyd2	226830	1.24818	-3.91824	0.000409712	0.0110571	Hspb1	15507	1.14777	2.88765	0.00670805	0.0677613
		26408	Atp2a2	11938	1.22693	-3.46131	0.00145887	0.0344393	Rsu1	20163	1.10656	2.36955	0.0235779	0.214078	Tmem90a	627191	1.24169	-8.47598	1.77849e-07	5.80468e-06	Zfp747	269997	1.09248	2.33206	0.032387	0.0807069	Gpr88	64378	1.23687	-3.91649	0.000411755	0.0110573	Smpd4	77626	1.12744	2.88885	0.00668759	0.0676176
		66395	Med24	23989	1.1293	-3.45016	0.00150419	0.0353089	Syngr2	20973	1.10369	2.37038	0.0235327	0.214078	Pcsk6	18553	1.23882	-8.46183	1.81997e-07	5.92145e-06	Pcbd2	72562	1.07121	2.3321	0.032384	0.0807069	Lmtk2	231876	1.34067	-3.91161	0.00041752	0.0111294	Chka	12660	1.18723	2.88965	0.00667412	0.0675443
		19752	Rnf19a	30945	1.26975	-3.44363	0.00153137	0.0357454	Prr15	78004	1.12963	2.37252	0.0234168	0.214078	Rasgrp2	19395	1.1961	-8.45603	1.83726e-07	5.95903e-06	Htra1	56213	1.11997	2.33286	0.0323352	0.0806554	Ybx1	22608	1.38369	-3.90348	0.000427295	0.0113107	Fhod1	234686	1.13942	2.89193	0.00663541	0.0672781
		15129	Junb	16477	1.21838	-3.43377	0.00157327	0.0365185	Pvrl2	19294	1.13628	2.37534	0.023264	0.213305	6430598A04Rik	243300	1.31041	-8.45123	1.8517e-07	5.98717e-06	Tmem20	240660	1.07183	2.33423	0.0322464	0.0804532	8430419L09Rik	74525	1.20046	-3.88921	0.000444998	0.0116478	C4a	625018	1.17714	2.89199	0.00663451	0.0672781
		52639	Psmc3	19182	1.19503	-3.42304	0.00162013	0.0375366	Ggh	14590	1.14823	2.3766	0.0231966	0.212917	Frat2	212398	1.27353	-8.42763	1.92445e-07	6.16477e-06	Fam33a	66140	1.06362	2.33433	0.0322399	0.0804532	Rem2	140743	1.27006	-3.88876	0.00044557	0.0116478	Arfip1	99889	1.14791	2.89341	0.00661056	0.0671517
		12380	Slc1a1	20510	1.28347	-3.41903	0.00163799	0.0377398	Tcf7	21414	1.10257	2.38223	0.0228956	0.211324	Tubb5	22154	1.43497	-8.41153	1.97578e-07	6.27113e-06	Riok3	66878	1.10988	2.33495	0.0322003	0.080377	Kat5	81601	1.24742	-3.88443	0.000451087	0.0117097	Slc44a2	68682	1.15503	2.89798	0.00653407	0.0665616
		18718	Epn2	13855	1.12176	-3.41769	0.00164401	0.0377398	B4galt1	14595	1.09699	2.38365	0.0228204	0.210785	Unc13c	208898	1.17369	-8.40411	1.99993e-07	6.30921e-06	Faf2	76577	1.18879	2.33833	0.0319834	0.0799316	Txnl4a	27366	1.1907	-3.88437	0.000451164	0.0117097	Dmrta2	242620	1.19247	2.9004	0.00649384	0.0664012
		170442	Dnajb11	67838	1.3245	-3.41396	0.00166082	0.0380555	Gjb1	14618	1.10788	2.3877	0.0226068	0.209899	Fam196b	574403	1.27538	-8.40198	2.00691e-07	6.31204e-06	Pgam1	18648	1.08379	2.33849	0.0319728	0.0799244	Nt5c3l	68106	1.17179	-3.86291	0.000479518	0.0123277	Ckap2l	70466	1.21499	2.9045	0.00642635	0.0659453
		72333	Cdc123	98828	1.17709	-3.41094	0.0016746	0.038231	Itsn1	16443	1.08833	2.38883	0.0225473	0.209502	Chrna4	11438	1.21966	-8.38649	2.05848e-07	6.45467e-06	Snrpa1	68981	1.13585	2.33885	0.0319502	0.0799033	Dync1i1	13426	1.24353	-3.86111	0.000481965	0.0123613	Bag3	29810	1.2262	2.90528	0.00641369	0.0659453
		268527	Ncdn	26562	1.14875	-3.40625	0.00169618	0.0385826	Il6st	16195	1.1759	2.39019	0.0224766	0.209502	Nkd2	72293	1.26325	-8.35494	2.16789e-07	6.71659e-06	2500003M10Rik	66511	1.06749	2.33985	0.0318863	0.0797656	Tatdn2	381801	1.28717	-3.85704	0.000487562	0.0124754	Tmed1	17083	1.16418	2.90608	0.00640063	0.0658828
		13867	A430005L14Rik	97159	1.13965	-3.40015	0.00172462	0.039083	Pdk1	228026	1.17933	2.39322	0.0223187	0.208932	Ptprd	19266	1.52674	-8.34645	2.19838e-07	6.78085e-06	Cend1	57754	1.11098	2.34103	0.0318105	0.0796465	Foxk2	68837	1.1917	-3.8445	0.000505213	0.0128362	D8Ertd82e	244418	1.14673	2.90631	0.00639686	0.0658828
		66314	Apc2	23805	1.18097	-3.39952	0.00172756	0.039083	Rbp1	19659	1.22953	2.39424	0.022266	0.208595	Htr1d	15552	1.12896	-8.34553	2.2017e-07	6.78085e-06	Clptm1l	218335	1.06496	2.34114	0.0318037	0.0796465	Gm6339	622655	1.28491	-3.83463	0.000519542	0.0130778	A330021E22Rik	207686	1.14277	2.90637	0.00639584	0.0658828
		387285	Cdc42se2	72729	1.23017	-3.3865	0.00178998	0.0403489	Atp4a	11944	1.11355	2.39505	0.0222239	0.208393	Gmip	78816	1.24651	-8.29452	2.39474e-07	7.26756e-06	Rad9	19367	1.07346	2.34347	0.0316559	0.0793231	Actb	11461	1.49078	-3.82749	0.000530136	0.0132828	Trip10	106628	1.12516	2.90986	0.00633912	0.0654359
		14580	Abcc8	20927	1.1734	-3.37434	0.00185019	0.0414815	Il13ra1	16164	1.12782	2.39778	0.022083	0.207504	Nlgn3	245537	1.28359	-8.28778	2.42154e-07	7.31205e-06	Ccnl1	56706	1.0934	2.34411	0.0316149	0.0792396	B4galt6	56386	1.26143	-3.81956	0.000542167	0.0135333	Mfn1	67414	1.15947	2.91034	0.00633137	0.0654182
		14609	Chordc1	66917	1.17514	-3.37289	0.00185747	0.0415701	Jun	16476	1.09619	2.40237	0.0218484	0.206542	Caskin1	268932	1.33813	-8.28287	2.44128e-07	7.31267e-06	Pwwp2a	70802	1.05422	2.34684	0.031443	0.0788606	Rab1b	76308	1.26143	-3.81926	0.000542631	0.0135333	Evi5	14020	1.16657	2.91083	0.00632349	0.0654182
		170790	Rbm10	236732	1.17655	-3.37074	0.00186836	0.041739	Itih5	209378	1.18106	2.40268	0.0218324	0.206542	Sema6b	20359	1.36304	-8.26876	2.4989e-07	7.45289e-06	Nckap1	50884	1.26318	2.34739	0.0314078	0.0787965	Ablim3	319713	1.1553	-3.8044	0.000565903	0.0139601	Clic1	114584	1.15057	2.91195	0.0063055	0.0653375
		54673	Timm23	53600	1.20219	-3.36451	0.00190029	0.0421976	Shkbp1	192192	1.08652	2.40529	0.0217004	0.206542	Jakmip1	76071	1.66586	-8.25405	2.56048e-07	7.54977e-06	Gm10063	671641	1.15771	2.34834	0.0313481	0.0786849	Tusc2	80385	1.1759	-3.80423	0.000566178	0.0139601	Erbb2	13866	1.14857	2.91236	0.00629887	0.0653375
		215449	Synj2	20975	1.19576	-3.3636	0.00190495	0.0421976	Tlr7	170743	1.12926	2.41106	0.0214103	0.204883	Gfod2	70575	1.23311	-8.24764	2.5878e-07	7.55105e-06	Syvn1	74126	1.16816	2.34939	0.0312825	0.0785582	Rab24	19336	1.17613	-3.79997	0.000573038	0.0140973	Cyr61	16007	1.20847	2.91498	0.00625689	0.0651449
		237222	Map4k3	225028	1.21345	-3.36142	0.00191627	0.0423547	Pold4	69745	1.09748	2.41465	0.0212315	0.204037	Kdm2b	30841	1.33577	-8.24712	2.59001e-07	7.55105e-06	Nup133	234865	1.09147	2.35006	0.0312405	0.0785098	Gga2	74105	1.16831	-3.7987	0.000575092	0.0141158	BC051142	407788	1.1442	2.91588	0.00624254	0.0651101
		21888	Asns	27053	1.12995	-3.35913	0.00192822	0.0425436	Kif11	16551	1.17076	2.41636	0.0211465	0.203607	Eml1	68519	1.3285	-8.19904	2.8052e-07	8.06514e-06	Zkscan3	72739	1.06922	2.35041	0.0312188	0.0784756	Sept5	18951	1.17083	-3.79502	0.000581103	0.0141991	Wwtr1	97064	1.25901	2.91698	0.00622493	0.0651101
		19249	D16H22S680E	27883	1.11866	-3.35528	0.00194847	0.042791	Eno3	13808	1.08446	2.41787	0.0210723	0.203362	Rasd2	75141	1.52318	-8.179	2.90033e-07	8.29272e-06	Igf2bp3	140488	1.05948	2.35108	0.0311763	0.0784244	Fam134b	66270	1.23387	-3.78876	0.000591452	0.0143871	Sytl2	83671	1.18413	2.91746	0.00621729	0.0651101
		76952	Mal	17153	1.24453	-3.35505	0.00194972	0.042791	Foxj1	15223	1.1061	2.41899	0.0210171	0.203143	Hn1	15374	1.26305	-8.15378	3.02488e-07	8.5989e-06	Sbds	66711	1.12198	2.352	0.0311193	0.0783	Rab6	19346	1.41094	-3.78513	0.000597551	0.014503	Smpdl3a	57319	1.15616	2.918	0.00620872	0.0651101
		17161	Prps1	19139	1.20538	-3.35342	0.00195833	0.0429047	Rnf26	213211	1.11171	2.41971	0.0209816	0.20311	5430405G05Rik	108832	1.33666	-8.15231	3.03227e-07	8.5989e-06	1810027O10Rik	69186	1.14318	2.35335	0.0310348	0.0781253	Ppp3r1	19058	1.3693	-3.78341	0.000600451	0.0145408	Ptpn14	19250	1.13488	2.91904	0.00619227	0.0651101
		22352	Slc39a3	106947	1.13137	-3.35022	0.00197541	0.0430502	Daglb	231871	1.08406	2.42115	0.0209111	0.202779	Myh8	17885	1.34343	-8.11738	3.21455e-07	9.01725e-06	Itga3	16400	1.16222	2.35339	0.0310325	0.0781253	Klhl8	246293	1.19474	-3.7815	0.000603685	0.0145866	Zfp219	69890	1.17732	2.9201	0.00617559	0.0650779
		14048	Chpf	74241	1.108	-3.33687	0.0020482	0.0442524	Hus1	15574	1.10651	2.42745	0.0206051	0.200715	Flot2	14252	1.2163	-8.08994	3.36577e-07	9.36761e-06	Msx3	17703	1.05776	2.35345	0.0310288	0.0781253	Pfdn4	109054	1.18757	-3.77469	0.000615386	0.0148363	Ttyh1	57776	1.15525	2.92015	0.00617483	0.0650779
		106021	Trak1	67095	1.20226	-3.32748	0.00210089	0.0450017	Ggnbp2	217039	1.14905	2.42807	0.0205753	0.200715	Fam184b	58227	1.49545	-8.0891	3.37048e-07	9.36761e-06	Gm5959	546638	1.0528	2.35643	0.0308441	0.0777394	Mvd	192156	1.27901	-3.77328	0.000617836	0.0148623	Plekhg3	263406	1.17305	2.92147	0.00615394	0.0650089
		12406	Jagn1	67767	1.17909	-3.32514	0.00211422	0.0452095	Mertk	17289	1.1527	2.4372	0.0201397	0.197703	Rpl22	19934	1.33538	-8.0878	3.37783e-07	9.36761e-06	Diap3	56419	1.10943	2.35791	0.0307525	0.0775462	Slc32a1	22348	1.16468	-3.76947	0.000624511	0.0149236	Slc46a1	52466	1.16656	2.92374	0.00611832	0.064822
		67092	Robo1	19876	1.17185	-3.32189	0.00213288	0.0454529	Mtmr10	233315	1.15673	2.44302	0.0198663	0.195655	Iqsec2	245666	1.47468	-8.08557	3.39052e-07	9.36761e-06	Bnip3l	12177	1.12249	2.35833	0.0307266	0.0774998	Ube2v1	66589	1.26922	-3.76484	0.000632705	0.015049	Sun2	223697	1.11599	2.92634	0.00607779	0.0645817
		56188	Ggct	110175	1.25107	-3.3087	0.00221021	0.0469407	Gltp	56356	1.15718	2.45414	0.0193533	0.192576	Enc1	13803	1.75904	-8.05991	3.53979e-07	9.71943e-06	8430410K20Rik	78100	1.10369	2.35841	0.0307218	0.0774998	2900011O08Rik	67254	1.34013	-3.75982	0.000641719	0.0151348	Sgol2	68549	1.15658	2.92879	0.00603979	0.064304
		12390	Per2	18627	1.28722	-3.3015	0.0022536	0.0476979	Cytip	227929	1.13053	2.45676	0.0192342	0.191697	Gng13	64337	1.72638	-8.02113	3.77851e-07	1.03475e-05	Atp1b1	11931	1.1966	2.35843	0.0307203	0.0774998	Tmem14c	66154	1.21602	-3.75616	0.000648361	0.0152464	Lrp2	14725	1.22339	2.92943	0.00602987	0.064304
		58175	Acot13	66834	1.19209	-3.29548	0.00229043	0.0482343	Ctnna1	12385	1.11751	2.45705	0.019221	0.191697	Slc4a8	59033	1.32468	-8.01585	3.81235e-07	1.03854e-05	C230004F18Rik	331424	1.10611	2.359	0.0306855	0.0774526	Cyp51	13121	1.39332	-3.75566	0.000649263	0.0152464	Setd2	235626	1.17239	2.93782	0.00590175	0.06326
		192216	Carm1	59035	1.12917	-3.29426	0.00229798	0.0483118	Evi2a	14017	1.28477	2.45761	0.0191957	0.19162	Rep15	66532	1.26139	-8.00884	3.85767e-07	1.04481e-05	Lrrc24	378937	1.11182	2.35958	0.0306494	0.0773802	Rap2c	72065	1.19512	-3.75047	0.000658828	0.0153054	Fam111a	107373	1.16934	2.94274	0.00582783	0.0626001
		52538	Anapc4	52206	1.1807	-3.28791	0.00233758	0.0490617	Cer1	12622	1.12761	2.45896	0.0191345	0.191503	Dusp7	235584	1.25875	-8.00763	3.86555e-07	1.04481e-05	Myo1c	17913	1.04137	2.35966	0.0306446	0.0773802	Mfhas1	52065	1.18872	-3.74367	0.000671535	0.0155341	Adamts9	101401	1.17036	2.94528	0.00578996	0.062255
		56213	Entpd6	12497	1.1115	-3.28631	0.00234768	0.049191	Pdk4	27273	1.14869	2.46107	0.0190396	0.191052	Sdc3	20970	1.36437	-8.00381	3.89058e-07	1.04884e-05	Nupl1	71844	1.07959	2.36007	0.0306194	0.0773422	Ube2k	53323	1.1971	-3.74079	0.000676998	0.015594	Otx1	18423	1.17531	2.95083	0.00570811	0.061558
		12609	Large	16795	1.16451	-3.285	0.00235602	0.049283	Lhx5	16873	1.11814	2.46473	0.0188761	0.190408	Asphd2	72898	1.20712	-7.99489	3.94957e-07	1.06198e-05	Arhgap6	11856	1.04296	2.36017	0.0306135	0.0773422	Poldip3	73826	1.22296	-3.73555	0.000687047	0.0157585	Ndufa2	17991	1.11413	2.95364	0.00566701	0.0611756
		27205	Kctd10	330171	1.14056	-3.28426	0.00236069	0.0492982	Wnt10a	22409	1.12093	2.46873	0.0186985	0.189074	Shroom2	110380	1.27939	-7.96149	4.17907e-07	1.11503e-05	Klhdc4	234825	1.07773	2.36037	0.0306008	0.0773328	Nudt2	66401	1.18374	-3.73294	0.000692092	0.0157617	Mrpl24	67707	1.16128	2.95437	0.00565645	0.0611756
		19012	St6galnac5	26938	1.26769	-3.27303	0.00243307	0.0507248	Cav1	12389	1.12734	2.46924	0.0186761	0.189001	Nhsl2	100042480	1.2429	-7.95967	4.19199e-07	1.11561e-05	Rbm15	229700	1.04638	2.3619	0.0305074	0.0772095	Aacs	78894	1.21909	-3.71509	0.000727657	0.0163783	Arap2	212285	1.18568	2.95783	0.00560637	0.0608162
		56338	Synrg	217030	1.14453	-3.26811	0.00246542	0.0510582	Ikbkg	16151	1.14357	2.47029	0.0186298	0.188838	Aldh3b2	621603	1.20997	-7.94597	4.29044e-07	1.13598e-05	Cog5	238123	1.09329	2.36193	0.0305054	0.0772095	Fam19a2	268354	1.27869	-3.7135	0.0007309	0.0163845	Dusp1	19252	1.15886	2.96438	0.00551279	0.0599281
		13609	Dhx30	72831	1.14358	-3.26023	0.00251814	0.0518107	Fgfr2	14183	1.12297	2.47166	0.0185693	0.188531	Ak5	229949	1.24221	-7.89881	4.64821e-07	1.2175e-05	Lamc1	226519	1.20919	2.36518	0.0303068	0.0767857	Khdrbs1	20218	1.21438	-3.71347	0.000730953	0.0163845	Smg1	233789	1.13043	2.96638	0.0054844	0.0596792
		20619	Herpud1	64209	1.17693	-3.2602	0.00251834	0.0518107	Cdt1	67177	1.13381	2.47334	0.018496	0.187939	Cacng4	54377	1.43561	-7.8887	4.72889e-07	1.23319e-05	Cyp1b1	13078	1.18958	2.36526	0.0303017	0.0767857	Rtn3	20168	1.19694	-3.70527	0.000747953	0.0166686	Sertad1	55942	1.17416	2.96925	0.00544412	0.0593601
		21894	Ndufb8	67264	1.18706	-3.25686	0.00254102	0.0521851	Sh3bp1	20401	1.10098	2.47372	0.0184793	0.187939	Cacnb3	12297	1.55467	-7.87717	4.82269e-07	1.25104e-05	Zdhhc16	74168	1.09236	2.36583	0.0302673	0.0767329	Ap1ar	211556	1.19522	-3.70447	0.000749624	0.0166686	Casp2	12366	1.15081	2.97041	0.00542784	0.0593017
		19299	B3galnt1	26879	1.19587	-3.25348	0.00256413	0.0524324	Tmem141	51875	1.10273	2.49224	0.0176862	0.182684	Ccdc120	54648	1.26036	-7.87586	4.83347e-07	1.25104e-05	0610037L13Rik	74098	1.0869	2.36639	0.0302333	0.0766654	Rnf41	67588	1.22404	-3.7044	0.00074977	0.0166686	Fes	14159	1.159	2.97692	0.00533754	0.058374
		70599	1500032L24Rik	69029	1.16602	-3.25292	0.00256802	0.0524324	Plec	18810	1.11294	2.49266	0.0176684	0.182684	Pbx3	18516	1.28871	-7.8703	4.8795e-07	1.25668e-05	Srrd	70118	1.09769	2.36642	0.0302314	0.0766654	Trappc3	27096	1.27668	-3.70351	0.000751647	0.0166761	1700019E19Rik	76411	1.13443	2.98212	0.00526648	0.05783
		16651	Lancl1	14768	1.18937	-3.25269	0.00256956	0.0524324	Cd320	54219	1.11529	2.49557	0.0175467	0.182679	Aatk	11302	1.39647	-7.86286	4.94187e-07	1.26603e-05	Pamr1	210622	1.0488	2.36684	0.0302058	0.0766595	C85492	215494	1.18842	-3.69839	0.000762509	0.0168139	Dusp16	70686	1.17606	2.98355	0.00524701	0.0576931
		18212	Psmb7	19177	1.17802	-3.24585	0.00261709	0.0532285	Mr1	15064	1.13275	2.49737	0.0174716	0.18243	Rasip1	69903	1.2037	-7.86161	4.95239e-07	1.26603e-05	Uggt2	66435	1.10784	2.36705	0.0301934	0.0766579	Dgcr2	13356	1.1805	-3.67336	0.000817806	0.0176967	2610101N10Rik	67958	1.26226	2.98787	0.00518884	0.0573269
		71382	Cdk16	18555	1.12836	-3.24238	0.00264154	0.0535512	Islr	26968	1.13717	2.49849	0.0174253	0.182098	Unc5a	107448	1.23581	-7.85638	4.99678e-07	1.27424e-05	2310044H10Rik	69683	1.09961	2.36709	0.0301906	0.0766579	Ube2ql1	76980	1.20783	-3.6729	0.000818854	0.0176967	Lamc1	226519	1.26258	2.99048	0.00515405	0.0571742
		233744	Taf1d	75316	1.1913	-3.24164	0.0026468	0.0535709	Tor3a	30935	1.1496	2.50228	0.0172693	0.181378	Gng7	14708	1.61724	-7.85009	5.05076e-07	1.28164e-05	Ooep	67968	1.09064	2.3684	0.0301113	0.0765056	Eif4e3	66892	1.1588	-3.66514	0.000836809	0.0180488	Rtkn	20166	1.1739	2.99338	0.00511562	0.0569482
		227753	Neurod6	11922	1.37807	-3.23902	0.00266539	0.0538599	Cox6b2	333182	1.12814	2.50601	0.0171164	0.180532	Nrbp2	223649	1.46126	-7.84869	5.06285e-07	1.28164e-05	Osbpl8	237542	1.07458	2.36854	0.0301032	0.0765037	Ppp3cc	19057	1.15904	-3.66222	0.00084366	0.0180887	Gli2	14633	1.18402	2.99565	0.00508565	0.056822
		15512	Cyp51	13121	1.18721	-3.23804	0.00267242	0.0539146	Timp1	21857	1.131	2.51136	0.0168997	0.178699	Hivep3	16656	1.24143	-7.84615	5.08481e-07	1.28407e-05	Prdm8	77630	1.08531	2.36868	0.0300946	0.0765006	Nudt4	71207	1.31765	-3.65099	0.000870499	0.018512	Gm13669	623453	1.15552	2.99732	0.0050638	0.0566362
		13644	2010107E04Rik	70257	1.18862	-3.23728	0.00267783	0.0539367	Fabp6	16204	1.12501	2.51496	0.0167553	0.177623	Fcho1	74015	1.52304	-7.79187	5.57993e-07	1.39889e-05	Zfp260	26466	1.05019	2.36968	0.0300342	0.0764033	Vti1b	53612	1.33003	-3.6504	0.000871937	0.018512	Nes	18008	1.37268	3.00308	0.00498894	0.05603
		12411	Parm1	231440	1.20064	-3.22725	0.0027506	0.0550473	Cks1b	54124	1.11812	2.51591	0.0167174	0.177523	Bzw2	66912	1.28653	-7.78856	5.61173e-07	1.4001e-05	Slc25a14	20523	1.14336	2.37178	0.0299074	0.0761781	Emd	13726	1.18521	-3.64393	0.000887819	0.0187273	S100a1	20193	1.17925	3.00462	0.00496902	0.0559029
		50798	Polr2g	67710	1.17732	-3.224	0.00277464	0.0553366	Asah1	11886	1.1942	2.51892	0.0165979	0.177007	6330407J23Rik	67412	1.43093	-7.78601	5.63633e-07	1.40286e-05	Pi4ka	224020	1.13425	2.37327	0.0298182	0.0760026	Rpl7a	27176	1.3868	-3.64331	0.000889341	0.0187273	Cebpb	12608	1.17157	3.00659	0.00494373	0.0557254
		67903	Uqcrq	22272	1.20073	-3.22002	0.00280422	0.0556742	Plcd1	18799	1.10971	2.53391	0.0160139	0.173294	Baiap2	108100	1.27466	-7.75273	5.96804e-07	1.47482e-05	Adam23	23792	1.07122	2.37394	0.0297781	0.0759751	Hs3st2	195646	1.17067	-3.64276	0.000890709	0.0187273	Scube3	268935	1.15691	3.00822	0.00492294	0.0556343
		14173	Npr3	18162	1.17053	-3.20961	0.00288326	0.0568926	Scpep1	74617	1.16521	2.53409	0.0160067	0.173294	Cobl	12808	1.27973	-7.74985	5.99766e-07	1.47861e-05	Iars2	381314	1.14724	2.37468	0.0297336	0.0758802	Ppapdc1b	71910	1.17432	-3.64061	0.00089607	0.0187673	Ppap2b	67916	1.16764	3.00856	0.00491868	0.0556343
		11747	Trpc4	22066	1.16103	-3.20445	0.0029232	0.057488	Sp100	20684	1.1149	2.53972	0.0157926	0.172093	Dpysl5	65254	1.29518	-7.70966	6.42781e-07	1.55875e-05	Cd83	12522	1.06718	2.37491	0.0297198	0.0758636	Insig1	231070	1.22924	-3.6389	0.000900328	0.0188202	Aldh2	11669	1.16565	3.01035	0.00489594	0.0555027
		16593	Snapc3	77634	1.13468	-3.20077	0.00295196	0.0578714	St6gal1	20440	1.11775	2.54125	0.0157347	0.171762	Scn3b	235281	1.38722	-7.68991	6.65092e-07	1.60909e-05	Rnf138	56515	1.04456	2.37675	0.0296099	0.0756391	Galnt2	108148	1.16945	-3.63273	0.000915939	0.019079	9630025I21Rik	408067	1.12437	3.01177	0.00487789	0.0554139
		14183	Jmjd6	107817	1.12916	-3.19467	0.00300025	0.0587259	Tll1	21892	1.13026	2.54727	0.015509	0.17064	9430038I01Rik	77252	1.15165	-7.68655	6.68961e-07	1.61444e-05	Epb4.1l2	13822	1.10432	2.3774	0.0295715	0.0755594	Bcl11b	58208	1.21432	-3.63262	0.000916229	0.019079	Fadd	14082	1.19429	3.01252	0.00486838	0.0553638
		56752	Tm2d3	68634	1.17053	-3.19347	0.0030099	0.0588226	Trim30	20128	1.20942	2.5493	0.0154337	0.170111	Zfp326	54367	1.2042	-7.6853	6.70414e-07	1.61444e-05	Paox	212503	1.04692	2.37763	0.0295578	0.0755431	D17Wsu92e	224647	1.21448	-3.61624	0.000958933	0.0197439	Igsf1	209268	1.18744	3.01502	0.00483696	0.0551221
		22393	Chchd6	66098	1.1756	-3.19176	0.0030236	0.0589861	Atp13a3	224088	1.11335	2.55405	0.0152589	0.16893	Shd	20420	1.3671	-7.68348	6.72525e-07	1.61577e-05	Car12	76459	1.05269	2.37765	0.0295566	0.0755431	Rmnd5b	66089	1.19103	-3.61574	0.000960264	0.0197439	Dnajc3	100037258	1.18081	3.01692	0.00481321	0.054909
		50913	Sept6	56526	1.18115	-3.18863	0.00304884	0.0589861	Nkx2-2	18088	1.19635	2.56273	0.0149436	0.167069	Shisa2	219134	1.1826	-7.6663	6.92822e-07	1.65687e-05	Usp28	235323	1.08259	2.37789	0.0295423	0.0755406	2810032G03Rik	72669	1.18793	-3.61415	0.000964535	0.0197439	Ranbp3l	223332	1.15715	3.01829	0.00479612	0.0547717
		98432	Kcnab2	16498	1.27103	-3.18846	0.00305029	0.0589861	Rsad2	58185	1.15553	2.56444	0.0148821	0.166554	Plch2	269615	1.30798	-7.65348	7.08387e-07	1.68632e-05	Itpkb	320404	1.09841	2.37884	0.0294861	0.0754156	Necap1	67602	1.24429	-3.60754	0.000982406	0.0200341	Sdc4	20971	1.2109	3.02097	0.00476301	0.0544509
		94180	Zscan21	22697	1.18083	-3.18827	0.00305179	0.0589861	Plac8	231507	1.18815	2.56469	0.0148732	0.166554	Apcdd1	494504	1.26813	-7.64372	7.20475e-07	1.71117e-05	Pdlim7	67399	1.17851	2.38006	0.0294138	0.0752862	Rabl2a	68708	1.14385	-3.60343	0.000993686	0.0202261	Zeb2	24136	1.22468	3.02101	0.00476241	0.0544509
		71929	Lysmd2	70082	1.19861	-3.18772	0.00305624	0.0589861	S1pr3	13610	1.13616	2.56609	0.014823	0.166554	Wnt7b	22422	1.33837	-7.624	7.45575e-07	1.76489e-05	Pitrm1	69617	1.11507	2.38101	0.0293575	0.0751793	Ergic3	66366	1.23957	-3.6018	0.000998191	0.0202537	Gpc4	14735	1.18747	3.0215	0.00475639	0.0544509
		12626	Ralgds	19730	1.10035	-3.18557	0.00307379	0.0591457	Klhl24	75785	1.16489	2.56628	0.0148164	0.166554	Sphkap	77629	1.6051	-7.62329	7.46493e-07	1.76489e-05	Slc22a23	73102	1.13136	2.38101	0.0293574	0.0751793	Fcer1g	14127	1.21903	-3.5981	0.0010085	0.0204126	Prr13	66151	1.17122	3.02327	0.00473455	0.0543547
		13006	Rad23b	19359	1.14505	-3.18229	0.00310069	0.0595714	Slc7a2	11988	1.11008	2.5707	0.0146592	0.16552	Lrfn2	70530	1.42812	-7.60309	7.73175e-07	1.81022e-05	Ccdc86	108673	1.09833	2.3818	0.0293106	0.0751148	Smap1	98366	1.19759	-3.59262	0.00102395	0.0206483	Zfp157	72154	1.16629	3.0253	0.00470975	0.0541847
		14389	Ttc3	22129	1.18263	-3.18101	0.00311126	0.0596827	Gal	14419	1.13027	2.57082	0.0146553	0.16552	Armc6	76813	1.32704	-7.60219	7.74389e-07	1.81022e-05	Dbt	13171	1.12149	2.38227	0.0292833	0.0750728	Cry2	12953	1.18641	-3.59066	0.00102952	0.0206776	Ric3	320360	1.12089	3.02553	0.0047069	0.0541847
		83679	Tomm5	68512	1.13964	-3.17784	0.00313758	0.0600033	Clec4e	56619	1.10926	2.57377	0.0145513	0.164599	Arrdc3	105171	1.33201	-7.58796	7.9382e-07	1.84732e-05	Pacsin2	23970	1.07645	2.3877	0.0289646	0.0744118	Gmppa	69080	1.19289	-3.59061	0.00102967	0.0206776	B020018G12Rik	545388	1.20068	3.02708	0.00468806	0.0541649
		15896	Zap70	22637	1.16556	-3.16758	0.00322417	0.061471	Sgce	20392	1.12058	2.5755	0.0144908	0.164211	Nln	75805	1.38559	-7.56755	8.22568e-07	1.90568e-05	Samd4b	233033	1.19372	2.3878	0.0289589	0.0744118	Abcf1	224742	1.21702	-3.57455	0.00107653	0.0215088	Mgst1	56615	1.1555	3.02852	0.00467048	0.0541346
		107351	Kifap3	16579	1.17928	-3.15963	0.00329278	0.0623034	Plxna3	18846	1.10002	2.58789	0.0140632	0.161011	1700001L19Rik	69315	1.35538	-7.55713	8.37671e-07	1.93393e-05	Mfsd11	69900	1.06115	2.38877	0.0289026	0.0743169	Setd4	224440	1.16197	-3.5648	0.00110598	0.0219839	Ech1	51798	1.1624	3.02928	0.00466136	0.0540868
		67628	Lphn1	330814	1.18072	-3.15248	0.00335575	0.063303	Plin2	11520	1.13298	2.59871	0.0136999	0.158404	Tmcc2	68875	1.26505	-7.55657	8.38491e-07	1.93393e-05	D730003I15Rik	78721	1.03769	2.38903	0.0288871	0.0743047	Prep	19072	1.15498	-3.55808	0.00112673	0.0221849	Psmd10	53380	1.12668	3.03076	0.00464345	0.0539944
		20501	Cxcl14	57266	1.17807	-3.14984	0.00337929	0.0634594	5033414D02Rik	67759	1.11615	2.59891	0.0136932	0.158404	Thy1	21838	1.57635	-7.54424	8.56744e-07	1.97165e-05	Pltp	18830	1.12495	2.38924	0.0288749	0.0743047	Gucy1a3	60596	1.22229	-3.55456	0.00113774	0.022358	Ogt	108155	1.20396	3.03102	0.00464026	0.0539944
		13853	Ppil2	66053	1.12522	-3.14716	0.0034033	0.0638143	Fmnl3	22379	1.13469	2.60191	0.0135939	0.157917	Nos1	18125	1.13939	-7.51774	8.9741e-07	2.04708e-05	Slc25a24	229731	1.0468	2.39	0.0288311	0.0742157	Phactr1	218194	1.27787	-3.55151	0.00114735	0.0224247	Pttg1ip	108705	1.12918	3.03363	0.00460894	0.0538239
		28071	Flot1	14251	1.14402	-3.14651	0.00340922	0.0638296	Cdkn1a	12575	1.10116	2.60846	0.0133796	0.156154	EG240055	240055	1.21338	-7.48386	9.52337e-07	2.14912e-05	Crebl2	232430	1.03907	2.39067	0.0287921	0.0741338	Ube2g1	67128	1.22666	-3.54238	0.00117665	0.0227403	Micall2	231830	1.23248	3.03637	0.00457629	0.0536157
		667501	Fgfr1op2	67529	1.18107	-3.14048	0.00346396	0.0647574	Zfp703	353310	1.12409	2.60923	0.0133546	0.156154	Rims3	242662	1.53098	-7.48228	9.5499e-07	2.14912e-05	Ptprr	19279	1.08257	2.39333	0.0286377	0.073816	Atp6v1g2	66237	1.16874	-3.54012	0.00118402	0.0227403	Col1a1	12842	1.17354	3.03692	0.00456975	0.053597
		12043	Mapt	17762	1.20974	-3.13893	0.0034782	0.0649264	Kcnj15	16516	1.14048	2.61032	0.0133194	0.156034	Elfn2	207393	1.32089	-7.48181	9.5578e-07	2.14912e-05	Sv2a	64051	1.12124	2.39341	0.0286333	0.073816	Nup88	19069	1.13329	-3.53749	0.00119264	0.0227799	Nr2e1	21907	1.22942	3.03918	0.00454291	0.0533399
		12741	Pvrl3	58998	1.17814	-3.1271	0.00358854	0.0665879	Syngr1	20972	1.30389	2.61396	0.0132021	0.155372	Ank	11732	1.18545	-7.4813	9.56638e-07	2.14912e-05	Isca1	69046	1.28716	2.39353	0.0286265	0.073816	Prickle1	106042	1.19855	-3.53031	0.0012165	0.0230731	Actn4	60595	1.15195	3.04068	0.00452518	0.0531892
		16412	Zfp692	103836	1.12427	-3.12161	0.00364083	0.0673581	Sykb	20963	1.16912	2.61653	0.0131196	0.15471	2310003H01Rik	71885	1.43555	-7.45237	1.00656e-06	2.24668e-05	6330549D23Rik	229613	1.0899	2.39378	0.0286119	0.073816	Tpst1	22021	1.13611	-3.52186	0.00124516	0.0234707	Gjc2	118454	1.1291	3.04253	0.0045035	0.0530606
		268469	Sez6	20370	1.18224	-3.12091	0.00364753	0.0673821	Ebi3	50498	1.13766	2.63239	0.0126228	0.150839	mCG_21548	65115	1.33043	-7.43658	1.03494e-06	2.30508e-05	Hip1r	29816	1.10398	2.39529	0.0285249	0.0736286	Cartpt	27220	1.18563	-3.52158	0.00124612	0.0234707	Hist1h2ak	319169	1.15209	3.04254	0.00450335	0.0530606
		235611	Hdac5	15184	1.15844	-3.1176	0.00367951	0.0678725	Ltbr	17000	1.0923	2.63268	0.0126136	0.150839	Fblim1	74202	1.17228	-7.3927	1.11829e-06	2.48537e-05	Prpf8	192159	1.09544	2.39673	0.0284424	0.0735252	Actl6b	83766	1.22919	-3.51642	0.00126395	0.0236832	Arhgap17	70497	1.12989	3.04747	0.00444597	0.0527178
		29876	Uba1	22201	1.15324	-3.1143	0.00371163	0.068163	Xrn2	24128	1.14057	2.63307	0.0126017	0.150839	Cdc42ep4	56699	1.33131	-7.37798	1.1478e-06	2.5385e-05	Pcdhga4	93712	1.04124	2.39891	0.0283175	0.0732388	Egln1	112405	1.14045	-3.51126	0.00128206	0.0239607	Mxra7	67622	1.17675	3.04792	0.00444082	0.0527178
		268564	Tgfb2	21808	1.19853	-3.11181	0.00373604	0.0683211	Mmp9	17395	1.13448	2.63312	0.0126003	0.150839	Cldn10a	58187	1.25278	-7.35173	1.20244e-06	2.63851e-05	Bckdhb	12040	1.14183	2.399	0.0283122	0.0732388	Pdzd11	72621	1.17172	-3.51031	0.00128539	0.0239607	Zfp60	22718	1.17399	3.0493	0.00442483	0.0527178
		12389	2810453I06Rik	67238	1.14667	-3.11175	0.00373665	0.0683211	Ctla2b	13025	1.14204	2.63579	0.0125184	0.150607	Gucy1a3	60596	1.46948	-7.3431	1.221e-06	2.67357e-05	Ptpn12	19248	1.11806	2.39909	0.0283072	0.0732388	Tmed4	103694	1.23367	-3.50802	0.00129353	0.0240713	Pura	19290	1.17128	3.05151	0.00439944	0.0527178
		228357	Sdhb	67680	1.13666	-3.10724	0.00378127	0.0688207	Bmp15	12155	1.14843	2.64861	0.0121324	0.14724	Icam5	15898	1.32069	-7.33746	1.23329e-06	2.6948e-05	Arfgap3	66251	1.08161	2.39997	0.0282571	0.0731374	Gm10233	100043675	1.20595	-3.5061	0.00130036	0.0241155	Gm10621	100038635	1.13581	3.05755	0.00433075	0.0521469
		76281	Csnk1g2	103236	1.20487	-3.10329	0.00382073	0.0693508	Zfp36	22695	1.15684	2.65229	0.0120235	0.146144	Tmem229b	268567	1.14744	-7.32778	1.25467e-06	2.73087e-05	Aard	239435	1.18908	2.40222	0.0281291	0.0728242	Vac14	234729	1.15082	-3.50468	0.00130547	0.0241397	Cyp7b1	13123	1.18044	3.06185	0.00428246	0.0516801
		100039683	Pgk1	18655	1.1587	-3.10178	0.00383592	0.0695254	0610031J06Rik	56700	1.13241	2.65602	0.0119143	0.145157	Dctd	320685	1.33339	-7.31494	1.28363e-06	2.76407e-05	Adar	56417	1.14249	2.40464	0.0279922	0.0725058	Cox6a2	12862	1.27947	-3.50326	0.00131056	0.0241397	Cbfa2t3	12398	1.13778	3.06354	0.00426363	0.0515923
		54712	Kalrn	545156	1.23568	-3.09578	0.00389687	0.0705277	Icam1	15894	1.16041	2.65639	0.0119034	0.145157	Stx1a	20907	1.39158	-7.30704	1.30182e-06	2.79165e-05	Furin	18550	1.12222	2.40531	0.0279541	0.0724251	Ints3	229543	1.18823	-3.49747	0.0013316	0.0244857	Ncaph	215387	1.17548	3.07465	0.00414163	0.0504861
		11307	Abhd8	64296	1.17357	-3.08921	0.00396469	0.0713415	Dci	13177	1.11921	2.65671	0.0118942	0.145157	A230050P20Rik	319278	1.27517	-7.28232	1.36041e-06	2.89338e-05	Htra2	64704	1.07486	2.40739	0.027837	0.072176	Sdr39u1	654795	1.19123	-3.49447	0.00134263	0.0245636	Cd59a	12509	1.2072	3.07618	0.00412512	0.0503414
		18088	Gyk	14933	1.14034	-3.08283	0.00403165	0.0722342	Pik3r1	18708	1.22757	2.66258	0.0117242	0.143259	Cdadc1	71891	1.16524	-7.28094	1.36376e-06	2.89457e-05	Rbpms2	71973	1.06977	2.40804	0.0278005	0.0721352	C1qbp	12261	1.21737	-3.49256	0.00134969	0.0246512	1700029G01Rik	66938	1.13957	3.07732	0.00411283	0.0502478
		17172	Actl6b	83766	1.14471	-3.07672	0.00409668	0.0731894	Adh7	11529	1.15677	2.66314	0.0117082	0.143205	Pnpla6	50767	1.26051	-7.26667	1.39893e-06	2.95712e-05	Cept1	99712	1.13501	2.40835	0.0277833	0.0721087	Usp12	22217	1.14577	-3.48677	0.00137132	0.0248756	Ift81	12589	1.14978	3.08214	0.00406132	0.0497867
		226026	Alg2	56737	1.15685	-3.07273	0.00413977	0.0737481	P2rx4	18438	1.14925	2.66561	0.0116375	0.142619	Tubb2c	227613	1.19377	-7.26391	1.40584e-06	2.9657e-05	Drg2	13495	1.06067	2.40868	0.0277647	0.0720784	Dhcr24	74754	1.22795	-3.48155	0.0013911	0.0250726	Yme1l1	27377	1.1585	3.08243	0.00405825	0.0497867
		18383	Mrps12	24030	1.16615	-3.06167	0.00426126	0.0754418	Cd82	12521	1.13674	2.67015	0.0115085	0.141455	Brunol4	108013	1.09111	-7.23585	1.47815e-06	3.09309e-05	Trim26	22670	1.05659	2.41208	0.0275747	0.071639	Cpsf1	94230	1.15979	-3.48151	0.00139126	0.0250726	Adamts2	216725	1.15783	3.09207	0.00395713	0.0487852
			Hapln1	12950	1.16552	-3.06133	0.00426505	0.0754418	Tpp1	12751	1.16095	2.6703	0.0115043	0.141455	N28178	230085	1.34975	-7.22362	1.51087e-06	3.14537e-05	Parp2	11546	1.07719	2.41248	0.0275521	0.0715982	Jph4	319984	1.20593	-3.47875	0.00140182	0.0252212	Pcbd2	72562	1.1529	3.09611	0.00391547	0.0483265
			Aimp1	13722	1.20381	-3.05973	0.00428293	0.0756509	Nup50	18141	1.13289	2.67209	0.0114537	0.141198	Itsn1	16443	1.15108	-7.20729	1.55572e-06	3.2165e-05	Ndufb5	66046	1.09774	2.41331	0.0275061	0.0715133	Diras2	68203	1.19707	-3.47766	0.00140604	0.0252551	Ophn1	94190	1.16849	3.09839	0.00389207	0.0481472
			Ndufa2	17991	1.19701	-3.05898	0.00429137	0.075693	Psap	19156	1.11529	2.67233	0.0114471	0.141198	Pacs2	217893	1.2723	-7.18424	1.62143e-06	3.33905e-05	Ddx1	104721	1.13417	2.41347	0.0274971	0.071509	Aptx	66408	1.14921	-3.47389	0.00142065	0.0254754	Guca1a	14913	1.16515	3.10027	0.00387293	0.0480199
			Agap3	213990	1.17202	-3.05817	0.00430042	0.0757455	Pon3	269823	1.14098	2.67536	0.0113622	0.140486	BC018242	235044	1.29166	-7.16969	1.66439e-06	3.41398e-05	Brdt	114642	1.14251	2.41457	0.0274364	0.0713869	3300002I08Rik	69277	1.15143	-3.47033	0.00143455	0.0255928	Pstpip1	19200	1.15908	3.10857	0.00378957	0.0475296
			Frat2	212398	1.24223	-3.05274	0.00436187	0.0765042	Apcdd1	494504	1.17071	2.67956	0.0112453	0.139317	Bend6	320705	1.43779	-7.16245	1.6862e-06	3.4519e-05	Pfdn4	109054	1.10741	2.41548	0.0273858	0.0712911	Rgmb	68799	1.19512	-3.4674	0.00144611	0.0256225	Vmn2r-ps14	545700	1.13943	3.10872	0.00378801	0.0475296
			Eif2b5	224045	1.18104	-3.04788	0.00441749	0.0773711	Vps37a	52348	1.25018	2.67992	0.0112354	0.139317	Pfkl	18641	1.28435	-7.16012	1.6933e-06	3.45959e-05	Zmpste24	230709	1.10827	2.41716	0.0272931	0.0710675	Vps16	80743	1.20566	-3.46699	0.00144775	0.0256225	Ddit3	13198	1.14999	3.1089	0.00378622	0.0475296
			Gria2	14800	1.152	-3.04671	0.00443109	0.0775006	Ly9	17085	1.16174	2.68091	0.011208	0.13913	Cspg5	29873	1.53695	-7.1473	1.73283e-06	3.52648e-05	Ppp4r1l	100043911	1.05852	2.41735	0.0272826	0.071058	Srd5a1	78925	1.20284	-3.46636	0.00145024	0.0256249	Fktn	246179	1.13743	3.11074	0.00376803	0.0474885
			Sf3b5	66125	1.23959	-3.04295	0.00447466	0.0781533	Glipr2	384009	1.12745	2.68981	0.0109651	0.136852	Ggct	110175	1.33687	-7.14043	1.7544e-06	3.56338e-05	Kctd6	71393	1.16963	2.41739	0.0272804	0.071058	Snrnp70	20637	1.20205	-3.46225	0.00146668	0.0257894	Hist1h1c	50708	1.21952	3.11647	0.00371166	0.0470419
			Grpel1	17713	1.16643	-3.03491	0.00456939	0.0791726	Serpine2	20720	1.27527	2.70464	0.010571	0.132674	St6gal1	20440	1.18219	-7.13631	1.7675e-06	3.57601e-05	Pnkp	59047	1.13873	2.41777	0.0272596	0.0710338	Tmem108	81907	1.20114	-3.46043	0.00147399	0.0258759	Rpl23	65019	1.18397	3.11756	0.0037011	0.0470072
			BC005624	227707	1.17134	-3.03154	0.00460975	0.0795117	P2rx7	18439	1.16102	2.70736	0.0105002	0.132585	LOC100048372	100048372	1.46573	-7.13545	1.77022e-06	3.57601e-05	Eif3i	54709	1.05852	2.41833	0.0272282	0.0710037	Ntm	235106	1.37295	-3.4598	0.00147653	0.0258786	Tsc22d4	78829	1.17703	3.11828	0.00369409	0.0470072
			Fbxo21	231670	1.15403	-3.02066	0.00474208	0.0811239	Pld1	18805	1.13022	2.70922	0.0104522	0.132112	Pcsk2	18549	1.44155	-7.13522	1.77095e-06	3.57601e-05	Rars	104458	1.14648	2.41919	0.0271809	0.0709356	0610007P14Rik	58520	1.2912	-3.4411	0.00155403	0.0270188	Tyms	22171	1.15171	3.11841	0.00369284	0.0470072
			Cdk11b	12537	1.17845	-3.01403	0.00482437	0.0823044	Srms	20811	1.13174	2.71133	0.0103976	0.131689	Arhgdig	14570	1.3934	-7.12263	1.81165e-06	3.64542e-05	Astn2	56079	1.06982	2.41943	0.0271682	0.0709203	Mkrn2	67027	1.16919	-3.43556	0.00157773	0.027249	5330431K02Rik	68189	1.26192	3.11989	0.00367851	0.0469507
			Ndel1	83431	1.12221	-3.01003	0.00487482	0.0828255	C030006K11Rik	223665	1.12776	2.72219	0.0101217	0.128848	Camk2a	12322	1.33013	-7.12241	1.81235e-06	3.64542e-05	Rpf1	70285	1.08647	2.42244	0.0270032	0.0705479	Klhdc1	271005	1.17949	-3.43473	0.00158129	0.027249	Nrg1	211323	1.15904	3.12032	0.00367435	0.0469507
			Mycl1	16918	1.13867	-3.00848	0.00489441	0.0830454	Elk3	13713	1.13114	2.72467	0.0100596	0.128579	D930015E06Rik	229473	1.1983	-7.11324	1.84261e-06	3.68884e-05	Usp45	77593	1.0669	2.42286	0.0269801	0.0705268	Uros	22276	1.18042	-3.43449	0.00158234	0.027249	Adamtsl4	229595	1.152	3.12223	0.00365592	0.0468488
			Bcas2	68183	1.19228	-3.00365	0.0049561	0.0839548	Penk	18619	1.41847	2.72618	0.010022	0.128232	C2cd4c	237397	1.28383	-7.08941	1.9237e-06	3.81883e-05	Mlx	21428	1.06179	2.42415	0.0269097	0.0704227	Atp6v1c1	66335	1.21434	-3.42949	0.00160406	0.0275792	Ccnb1	268697	1.22901	3.12787	0.00360206	0.046312
			Ddx1	104721	1.16858	-2.99949	0.00500985	0.0844305	Snx5	69178	1.13733	2.72902	0.00995175	0.127595	Dtx1	14357	1.31108	-7.08577	1.93641e-06	3.8355e-05	Gm4285	100043189	1.04185	2.4272	0.0267442	0.0700805	Sephs2	20768	1.16504	-3.42189	0.00163768	0.0280177	Lass2	76893	1.20504	3.13138	0.00356892	0.0460943
			Slc2a3	20527	1.15849	-2.99102	0.005121	0.0854961	Pcolce	18542	1.10812	2.73113	0.00989977	0.127329	Tmem132e	270893	1.26115	-7.07807	1.96361e-06	3.88196e-05	2310067B10Rik	71947	1.13652	2.42727	0.0267403	0.0700805	Tmem66	67887	1.26471	-3.42121	0.00164069	0.0280177	Fgfrl1	116701	1.2343	3.13821	0.00350523	0.0453797
			Ifi203	15950	1.13959	-2.98828	0.00515738	0.0858738	Psme2	19188	1.11623	2.73164	0.00988722	0.127329	Prr7	432763	1.55358	-7.05395	2.05134e-06	4.04001e-05	Trmt2b	215201	1.05059	2.43228	0.0264706	0.0694486	Acsl1	14081	1.21604	-3.42081	0.00164248	0.0280177	Zfx	22764	1.18497	3.13844	0.0035031	0.0453797
			Etf1	225363	1.16621	-2.98614	0.00518604	0.0862361	Slc39a1	30791	1.16234	2.73451	0.00981691	0.12704	Zfp763	73451	1.20202	-7.04479	2.08569e-06	4.09988e-05	Col4a3bp	68018	1.07321	2.43423	0.0263662	0.0692446	Rhobtb1	69288	1.1474	-3.41815	0.00165443	0.0281332	D4Ertd22e	213491	1.16175	3.14359	0.00345587	0.045172
			Fbxl15	68431	1.14024	-2.98497	0.00520172	0.0863286	Casp8	12370	1.13197	2.74219	0.00963141	0.125602	1700054N08Rik	73420	1.26504	-7.03864	2.10912e-06	4.13811e-05	Tmc6	217353	1.05194	2.43445	0.0263544	0.0692446	D3Bwg0562e	229791	1.28416	-3.4119	0.00168286	0.0285017	Tuba1c	22146	1.27196	3.14434	0.00344902	0.0451368
			Herc1	235439	1.17319	-2.98368	0.00521913	0.0863286	Fzd9	14371	1.15951	2.75471	0.00933574	0.123068	Chd5	269610	1.38947	-7.03714	2.11489e-06	4.14158e-05	Psmc4	23996	1.13777	2.4368	0.0262293	0.0689898	Gle1	74412	1.19008	-3.40493	0.00171509	0.0288929	Col4a2	12827	1.20482	3.15446	0.00335814	0.0442174
			Phtf1	18685	1.11891	-2.98367	0.00521926	0.0863286	Lgals3	16854	1.16151	2.75529	0.0093223	0.123068	Camta2	216874	1.41154	-7.0335	2.1289e-06	4.16118e-05	Spata19	75469	1.05108	2.43682	0.0262283	0.0689898	Pmepa1	65112	1.17827	-3.40237	0.00172709	0.0290393	1810013D10Rik	66278	1.15219	3.15662	0.00333904	0.0440696
			Rnf14	56736	1.13146	-2.97911	0.00528116	0.0871217	Ang	11727	1.14806	2.75892	0.00923825	0.122688	Fam123c	211383	1.34727	-7.03144	2.13691e-06	4.16897e-05	Kcnj4	16520	1.13284	2.43762	0.0261859	0.0689281	Rpl31	114641	1.19404	-3.40194	0.00172914	0.0290393	Myo6	17920	1.176	3.15987	0.00331045	0.0438523
			Foxk2	68837	1.15925	-2.97812	0.00529457	0.0872278	Sdc2	15529	1.15329	2.77341	0.0089099	0.119257	Mtap6	17760	1.39569	-7.02324	2.16896e-06	4.19992e-05	Cd81	12520	1.06404	2.43763	0.026185	0.0689281	Vamp2	22318	1.19152	-3.40132	0.00173201	0.0290427	S1pr2	14739	1.21534	3.16186	0.00329309	0.0436757
			Il16	16170	1.21652	-2.97712	0.00530836	0.0873396	Prdx1	18477	1.12525	2.77377	0.00890194	0.119257	Hopx	74318	1.20722	-7.00948	2.22393e-06	4.28241e-05	5830409B07Rik	76020	1.04113	2.43902	0.0261118	0.0688203	Rsl24d1	225215	1.25761	-3.40013	0.00173767	0.0290926	Cxcl10	15945	1.23532	3.16341	0.00327963	0.0436038
			Ptov1	84113	1.12929	-2.97614	0.00532176	0.0874448	Ddah2	51793	1.09177	2.77428	0.00889066	0.119255	Mtus1	102103	1.18241	-7.00775	2.23096e-06	4.28798e-05	Tmem129	68366	1.08599	2.43949	0.0260868	0.0687718	Cacnb3	12297	1.18314	-3.39688	0.00175308	0.0293053	Mansc1	67729	1.15884	3.17066	0.0032173	0.0428802
			Tro	56191	1.13058	-2.97509	0.00533623	0.0875674	Abcd2	26874	1.15869	2.78277	0.00870364	0.117886	Hes5	15208	1.20067	-6.97694	2.35979e-06	4.49399e-05	Fbxl18	231863	1.0661	2.44151	0.0259799	0.0685598	Lemd1	213409	1.14127	-3.38803	0.00179578	0.0298811	Itpkb	320404	1.2158	3.17103	0.00321414	0.0428802
			Dennd5a	19347	1.15454	-2.97097	0.00539323	0.0882708	Notch1	18128	1.13797	2.78353	0.00868708	0.11779	Fmnl2	71409	1.29479	-6.97077	2.38653e-06	4.53659e-05	Coq5	52064	1.09938	2.44292	0.0259057	0.0683988	Rfc2	19718	1.17097	-3.38512	0.00181001	0.0300256	Fam64a	109212	1.16065	3.17259	0.00320091	0.0427668
			Mrpl44	69163	1.25588	-2.96952	0.00541344	0.0884857	Tcf19	106795	1.16158	2.78655	0.00862157	0.117028	Mapk1	26413	1.36166	-6.9662	2.40648e-06	4.54855e-05	Rheb	19744	1.28841	2.44331	0.0258854	0.0683698	Slc29a4	243328	1.1822	-3.38185	0.00182617	0.0302475	Pllp	67801	1.14715	3.17433	0.00318619	0.0426753
			Rab6	19346	1.19559	-2.96053	0.00554037	0.0902062	Lrmp	16970	1.157	2.78656	0.0086215	0.117028	Cygb	114886	1.31657	-6.96002	2.43382e-06	4.5762e-05	Zfp187	432731	1.10311	2.44359	0.0258707	0.0683585	Klc1	16593	1.20965	-3.38073	0.00183172	0.0302932	Synpo	104027	1.20333	3.17592	0.00317281	0.0426013
			Nhp2	52530	1.14732	-2.9591	0.00556092	0.0904228	Slc44a2	68682	1.14375	2.78874	0.00857434	0.116641	1600021P15Rik	239796	1.26461	-6.94835	2.48629e-06	4.64958e-05	Tspan15	70423	1.06519	2.44418	0.0258401	0.068295	Ube2b	22210	1.20807	-3.37966	0.00183706	0.0303131	Cenpn	72155	1.18048	3.17658	0.00316725	0.0425793
			Naa38	76522	1.19072	-2.95831	0.00557215	0.0904876	2810417H13Rik	68026	1.14068	2.78877	0.00857368	0.116641	Apex1	11792	1.11941	-6.94721	2.49147e-06	4.65089e-05	Hist1h2ac	319164	1.05986	2.44432	0.0258324	0.068292	Ddhd1	114874	1.19351	-3.37936	0.00183851	0.0303131	Eif4ebp1	13685	1.31381	3.17828	0.00315307	0.0424412
			Ndufs1	227197	1.1657	-2.95658	0.00559704	0.090694	Gm2a	14667	1.1268	2.79784	0.00838096	0.114886	Tmem181a	77106	1.36087	-6.94516	2.50081e-06	4.65994e-05	Cmtm8	70031	1.04804	2.44452	0.0258221	0.068292	Ndel1	83431	1.15527	-3.37692	0.00185076	0.0304581	Igfbp4	16010	1.16274	3.17852	0.003151	0.0424412
			Dock9	105445	1.20489	-2.95642	0.00559938	0.090694	Igk	243469	1.16788	2.7979	0.00837962	0.114886	Serf1	20365	1.51506	-6.93571	2.54442e-06	4.73272e-05	Ttbk2	140810	1.05927	2.44461	0.0258171	0.068292	Ppm1g	14208	1.16331	-3.36721	0.00190015	0.0310953	Prdx1	18477	1.17609	3.18088	0.00313135	0.0422538
			Lefty1	13590	1.15664	-2.95563	0.00561078	0.090761	Ifngr1	15979	1.1222	2.80203	0.00829324	0.114059	Ier5l	72500	1.27833	-6.93238	2.56e-06	4.75317e-05	Cope	59042	1.13368	2.44597	0.0257464	0.0681838	6430598A04Rik	243300	1.34812	-3.36718	0.00190029	0.0310953	H2-T22	15039	1.21884	3.18155	0.00312584	0.042232
			Nsdhl	18194	1.12914	-2.95318	0.00564631	0.0910996	Ivd	56357	1.1079	2.80303	0.00827222	0.113896	Nicn1	66257	1.23474	-6.9312	2.5655e-06	4.75488e-05	Fkbp1b	14226	1.08705	2.44748	0.0256676	0.0680123	Mblac2	72852	1.21479	-3.36633	0.00190467	0.0311201	Bmpr1a	12166	1.20306	3.18174	0.00312423	0.042232
			Ndufs5	595136	1.14579	-2.946	0.00575148	0.0921715	Mef2c	17260	1.34685	2.8037	0.00825835	0.113896	Dmkn	73712	1.11584	-6.91831	2.62681e-06	4.85132e-05	Rhoj	80837	1.13958	2.44959	0.0255579	0.0678081	2610030H06Rik	67048	1.23291	-3.36083	0.00193327	0.0314521	Ctnnal1	54366	1.25925	3.18212	0.00312114	0.042232
			Nrgn	64011	1.18724	-2.94493	0.00576732	0.0921715	Folh1	53320	1.27359	2.81733	0.00797993	0.111345	Jph3	57340	1.32231	-6.90558	2.68884e-06	4.94813e-05	Oasl2	23962	1.05188	2.45062	0.0255044	0.0677007	Lrfn3	233067	1.17315	-3.36076	0.00193364	0.0314521	Eef1d	66656	1.14965	3.1845	0.0031015	0.0420712
			Astn1	11899	1.13206	-2.94463	0.00577179	0.0921715	Ptpn13	19249	1.15614	2.81969	0.00793262	0.110932	Fchsd2	207278	1.28814	-6.89305	2.75137e-06	5.03641e-05	Prpf19	28000	1.15039	2.45121	0.0254741	0.0676378	Prkcz	18762	1.19266	-3.3602	0.00193658	0.0314521	Ctns	83429	1.13921	3.18457	0.00310086	0.0420712
			Ptpn9	56294	1.10677	-2.936	0.00590109	0.0938612	Hhex	15242	1.14539	2.82781	0.00777182	0.10979	Klf16	118445	1.30156	-6.8892	2.77088e-06	5.06319e-05	Gm5069	277333	1.06597	2.45181	0.025443	0.0675723	Zfp651	270210	1.15087	-3.35378	0.00197053	0.0319556	Ptprd	19266	1.25773	3.18458	0.00310079	0.0420712
			Ngf	18049	1.16161	-2.93557	0.00590766	0.0938612	Ccl4	20303	1.14466	2.83416	0.00764825	0.108783	C230057M02Rik	319463	1.24589	-6.87873	2.82467e-06	5.15241e-05	Kbtbd2	210973	1.14775	2.45357	0.0253522	0.0674175	Mrps18b	66973	1.15528	-3.35251	0.00197732	0.031981	2810408P10Rik	242747	1.18601	3.18604	0.00308883	0.0420712
			Hars	15115	1.22026	-2.93302	0.00594651	0.0939647	Chi3l1	12654	1.19115	2.83484	0.00763524	0.108722	Necab2	117148	1.27028	-6.84369	3.0128e-06	5.43754e-05	2810407C02Rik	69227	1.09169	2.45511	0.0252729	0.0672238	Sae1	56459	1.23985	-3.35128	0.00198389	0.031981	Tcirg1	27060	1.18356	3.18627	0.00308696	0.0420712
			Ndufa5	68202	1.20754	-2.93258	0.0059532	0.0939647	Tnfrsf1a	21937	1.14649	2.83966	0.00754275	0.10765	Ehbp1l1	114601	1.20953	-6.84282	3.01765e-06	5.43754e-05	Extl2	58193	1.11798	2.45525	0.025266	0.0672238	Fstl4	320027	1.16701	-3.34991	0.00199127	0.0320523	Ctdsp2	52468	1.18115	3.19371	0.0030266	0.0415641
			Mrpl41	107733	1.12735	-2.93248	0.00595465	0.0939647	Gns	75612	1.24718	2.84185	0.00750108	0.107423	Drp2	13497	1.23874	-6.83068	3.08594e-06	5.55094e-05	Nck1	17973	1.11705	2.45554	0.025251	0.0672174	Sumo1	22218	1.31535	-3.34653	0.00200954	0.0322985	C3	12266	1.33407	3.19457	0.00301966	0.0415213
			Spag7	216873	1.11898	-2.93225	0.00595826	0.0939647	Pdlim4	30794	1.18746	2.85468	0.00726135	0.104953	9830001H06Rik	320706	1.26129	-6.82038	3.14512e-06	5.64761e-05	Rad17	19356	1.08626	2.45625	0.0252146	0.0671548	Mars	216443	1.20581	-3.34282	0.00202982	0.0325281	Gcnt2	14538	1.1523	3.19521	0.00301458	0.041504
			Fmnl1	57778	1.17575	-2.93216	0.00595953	0.0939647	Plekho1	67220	1.12981	2.86601	0.00705564	0.102574	Fkbp4	14228	1.22975	-6.80266	3.24979e-06	5.80543e-05	Ramp1	51801	1.1245	2.4572	0.0251658	0.067042	Jakmip1	76071	1.2379	-3.3419	0.00203483	0.0325603	Pnp1	18950	1.14301	3.20364	0.0029478	0.0407398
			Cops8	108679	1.17061	-2.92872	0.0060124	0.0944439	C77370	245555	1.15887	2.87944	0.00681878	0.100535	Col23a1	237759	1.13436	-6.79917	3.27078e-06	5.83289e-05	Tnks	21951	1.16673	2.45732	0.0251599	0.067042	Ggct	110175	1.19273	-3.34118	0.00203881	0.0325759	Mllt4	17356	1.16778	3.2214	0.00281169	0.0391579
			1810046J19Rik	103742	1.15744	-2.92339	0.00609502	0.0955014	Epb4.1l2	13822	1.14812	2.88634	0.00670019	0.0993729	4930506M07Rik	71653	1.32283	-6.78391	3.36446e-06	5.9794e-05	Rpusd4	71989	1.09716	2.45928	0.0250596	0.0668107	AA960436	101985	1.1698	-3.33739	0.00205981	0.032863	Lama5	16776	1.1783	3.22237	0.00280446	0.0391533
			Uso1	56041	1.21526	-2.92177	0.00612041	0.0955296	Il10rb	16155	1.1819	2.88897	0.00665541	0.0988262	Klhl5	71778	1.2449	-6.77945	3.39231e-06	6.01859e-05	Rpl23	65019	1.08391	2.46118	0.0249633	0.0665951	Csnk1e	27373	1.16095	-3.33504	0.00207293	0.032927	Slu7	193116	1.15548	3.22282	0.00280112	0.0391533
			Ctbp2	13017	1.18698	-2.9217	0.00612158	0.0955296	Gnai2	14678	1.16389	2.89115	0.00661856	0.0986308	Dock10	210293	1.16182	-6.74586	3.61026e-06	6.34024e-05	Psmb1	19170	1.12216	2.46128	0.0249582	0.0665951	Cnrip1	380686	1.23218	-3.33205	0.00208971	0.0331452	D16Ertd472e	67102	1.17588	3.22333	0.00279732	0.0391533
			Mecp2	17257	1.23012	-2.92038	0.00614225	0.0955296	Tbxas1	21391	1.16582	2.89157	0.00661146	0.0986308	Fxyd6	59095	1.24644	-6.74376	3.62437e-06	6.35428e-05	LOC100046796	100046796	1.08024	2.46267	0.0248878	0.0664893	Drg1	13494	1.19514	-3.33068	0.00209748	0.0332198	Fam83d	71878	1.14479	3.2293	0.00275317	0.0386914
			Kcnab1	16497	1.17126	-2.91989	0.00614994	0.0955296	Npl	74091	1.12965	2.89222	0.00660048	0.0985967	Crmp1	12933	1.55188	-6.72871	3.72704e-06	6.48565e-05	Clptm1	56457	1.0921	2.46276	0.0248831	0.0664893	C80913	19777	1.18224	-3.32903	0.0021068	0.0333188	Pdlim2	213019	1.19209	3.22996	0.00274829	0.0386914
			Fh1	14194	1.12593	-2.91884	0.00616647	0.095659	Sh3glb1	54673	1.1421	2.89511	0.00655201	0.0981073	Prr18	320111	1.33001	-6.72382	3.76113e-06	6.52788e-05	C3	12266	1.14766	2.46348	0.024847	0.0664144	Rheb	19744	1.16867	-3.32443	0.00213312	0.033617	Espn	56226	1.16934	3.23104	0.00274042	0.0386809
			Mrpl20	66448	1.18995	-2.91836	0.00617402	0.095659	Pak4	70584	1.13893	2.91269	0.00626431	0.0960091	Rprml	104582	1.44343	-6.70757	3.87652e-06	6.71692e-05	Slc2a3	20527	1.16766	2.46504	0.0247685	0.0662387	Tle1	21885	1.15684	-3.32411	0.00213495	0.033617	Zic3	22773	1.23279	3.23701	0.00269706	0.038199
			Lnx1	16924	1.15607	-2.91693	0.00619672	0.0957319	Gbp6	229900	1.24282	2.91442	0.00623668	0.0960091	Grp	225642	1.2208	-6.69209	3.98987e-06	6.89032e-05	Pon2	330260	1.13045	2.46539	0.0247507	0.0662253	Tbrg1	21376	1.15997	-3.3228	0.00214252	0.0336872	Coro1b	23789	1.14801	3.2395	0.00267924	0.0380234
			Cisd1	52637	1.17536	-2.91642	0.00620481	0.0957319	Cpne3	70568	1.16782	2.91784	0.00618225	0.0956678	Gpr27	14761	1.18156	-6.68484	4.04415e-06	6.96091e-05	Ccdc47	67163	1.20083	2.46539	0.0247505	0.0662253	Pitpna	18738	1.172	-3.31996	0.00215898	0.0338479	Gli3	14634	1.26177	3.23974	0.00267749	0.0380234
			Ap2a1	11771	1.11985	-2.91391	0.00624489	0.0960091	Igfbpl1	75426	1.16983	2.91986	0.00615037	0.0955296	Bzrap1	207777	1.45649	-6.6813	4.07091e-06	6.9838e-05	Bpnt1	23827	1.07875	2.46602	0.0247189	0.0661743	Arrb1	109689	1.16154	-3.31665	0.00217833	0.0341021	Zfp763	73451	1.1869	3.23997	0.00267583	0.0380234
			Ing1	26356	1.14833	-2.91338	0.00625323	0.0960091	Folr2	14276	1.15649	2.91995	0.00614906	0.0955296	Has3	15118	1.17329	-6.672	4.14214e-06	7.08258e-05	Cct8	12469	1.1728	2.47009	0.0245154	0.0657821	Ilf3	16201	1.17627	-3.31605	0.00218184	0.0341077	Macf1	11426	1.20654	3.24738	0.00262337	0.0375019
			Dus1l	68730	1.14031	-2.91212	0.0062735	0.0960091	C3	12266	1.17788	2.92735	0.00603349	0.094656	Add3	27360	1.23543	-6.66569	4.19124e-06	7.15475e-05	Asf1a	66403	1.18487	2.47069	0.0244853	0.0657183	Fibcd1	98970	1.22232	-3.313	0.00219985	0.0342412	Psmb9	16912	1.23752	3.24772	0.00262103	0.0375019
			Gorasp2	70231	1.20815	-2.91153	0.00628293	0.0960358	Ankrd57	268301	1.33692	2.93119	0.00597437	0.0939647	Hmgxb4	70823	1.28007	-6.66404	4.20413e-06	7.16498e-05	Fam198b	68659	1.16253	2.47213	0.0244138	0.0655773	Prss12	19142	1.19803	-3.31134	0.00220974	0.0343459	Plekha4	69217	1.20513	3.24821	0.00261762	0.0375019
			Apbb1	11785	1.12704	-2.91049	0.00629972	0.0961747	H2-D4	14967	1.20923	2.93157	0.00596859	0.0939647	Lhx2	16870	1.19338	-6.66167	4.22283e-06	7.18504e-05	Hmgcl	15356	1.1077	2.47364	0.0243389	0.0654609	Slco3a1	108116	1.17356	-3.30663	0.00223791	0.0346844	H19	14955	1.34678	3.24947	0.0026088	0.0374873
			Tuba4a	22145	1.18055	-2.90774	0.00634419	0.0966173	Zfhx3	11906	1.14195	2.94469	0.00577089	0.0921715	Drd2	13489	1.15033	-6.65116	4.30655e-06	7.30528e-05	Epb4.1l4b	54357	1.08336	2.47421	0.0243105	0.0654015	Chst15	77590	1.20498	-3.30463	0.00225	0.034822	Vezt	215008	1.23607	3.2503	0.00260301	0.0374537
			Ndufa8	68375	1.1569	-2.90635	0.00636675	0.0968428	Tsc22d4	78829	1.16164	2.94913	0.00570545	0.0916984	Bhlhe22	59058	1.42617	-6.64949	4.31999e-06	7.30528e-05	Sync	68828	1.09329	2.47507	0.0242681	0.0653552	2510009E07Rik	72190	1.24983	-3.29841	0.00228794	0.0351345	Pdrg1	68559	1.13402	3.25393	0.00257786	0.0371628
			Ankrd46	68839	1.15227	-2.90362	0.00641119	0.09712	Iqgap1	29875	1.19104	2.95385	0.00563657	0.0910601	D430041D05Rik	241589	1.2908	-6.64942	4.32058e-06	7.30528e-05	C1galt1c1	59048	1.1023	2.47598	0.0242233	0.0652513	Gng4	14706	1.16108	-3.2978	0.00229173	0.0351345	Prc1	233406	1.4222	3.25414	0.00257643	0.0371628
			Orc5l	26429	1.156	-2.90361	0.00641138	0.09712	Gja1	14609	1.32776	2.96476	0.00548038	0.089346	3830406C13Rik	218734	1.17881	-6.64928	4.32165e-06	7.30528e-05	Alg5	66248	1.07686	2.47767	0.0241398	0.0650771	Pdhb	68263	1.23484	-3.29768	0.00229244	0.0351345	Slc16a9	66859	1.15264	3.2542	0.00257599	0.0371628
			Adcy9	11515	1.16263	-2.90349	0.00641331	0.09712	Ppl	19041	1.12322	2.9673	0.00544461	0.0888788	Bai3	210933	1.26994	-6.64	4.39733e-06	7.42112e-05	Hspa4	15525	1.06578	2.47903	0.024073	0.064914	Gnas	14683	1.30579	-3.29664	0.00229891	0.0351345	Mxra8	74761	1.15031	3.25505	0.00257013	0.0371628
			Dffa	13347	1.1925	-2.90332	0.00641608	0.09712	Rad51	19361	1.15903	2.97163	0.00538405	0.0882362	Htr3a	15561	1.12508	-6.63275	4.4574e-06	7.49811e-05	Zfp607	545938	1.1463	2.47971	0.0240398	0.0648413	Suclg1	56451	1.23895	-3.2961	0.00230225	0.0351345	Ccs	12460	1.20889	3.25571	0.00256562	0.0371628
			Rnf10	50849	1.10254	-2.90232	0.00643257	0.0972518	Cyb5r3	109754	1.16517	2.98149	0.00524866	0.0867001	2900055J20Rik	73001	1.39315	-6.60938	4.6568e-06	7.77057e-05	Gm2962	100040778	1.17912	2.48296	0.0238812	0.0644804	Dtx4	207521	1.17058	-3.2949	0.00230966	0.0351437	Hist1h2af	319173	1.15116	3.26125	0.00252783	0.0368114
			Uqcr10	66152	1.17148	-2.9002	0.00646751	0.0974262	Cybb	13058	1.21498	2.99037	0.00512956	0.0855247	Serbp1	66870	1.20352	-6.60589	4.68737e-06	7.80902e-05	Dnajc19	67713	1.06974	2.48315	0.0238719	0.0644721	Dab1	13131	1.18108	-3.29245	0.00232493	0.0352771	Tmem48	72787	1.21269	3.26202	0.00252265	0.0368114
			Parp1	11545	1.14043	-2.8991	0.00648558	0.0974631	Tmem37	170706	1.14408	2.99377	0.00508463	0.0850025	Zfp282	101095	1.18453	-6.60315	4.71154e-06	7.83671e-05	Klhdc5	232539	1.05728	2.48543	0.0237616	0.0642412	Sln	66402	1.19459	-3.29149	0.00233093	0.0353188	Lrrc48	74665	1.15837	3.263	0.00251602	0.0367875
			Dusp6	67603	1.44741	-2.89754	0.00651156	0.097736	Lamc2	16782	1.1828	2.99668	0.00504642	0.0844767	Ybx2	53422	1.10866	-6.59915	4.74697e-06	7.8631e-05	Akr1b3	11677	1.04836	2.48584	0.0237417	0.0642041	5730437N04Rik	70544	1.20783	-3.29011	0.00233955	0.0354	Nol3	78688	1.15996	3.26359	0.00251208	0.0367795
			Polb	18970	1.13761	-2.89693	0.00652165	0.0977699	Sema6d	214968	1.17991	2.99678	0.00504509	0.0844767	Ccdc56	52469	1.2623	-6.59602	4.77498e-06	7.89165e-05	Nupr1	56312	1.1578	2.48683	0.0236935	0.0641072	Srm	20810	1.17579	-3.28812	0.00235213	0.0355178	Ghr	14600	1.162	3.2639	0.00251001	0.0367795
			Gnas	14683	1.10711	-2.89445	0.00656313	0.0981561	Spint1	20732	1.15364	2.99753	0.00503532	0.0844767	Scml4	268297	1.20904	-6.58894	4.8388e-06	7.9844e-05	Polr1c	20016	1.07571	2.48765	0.0236543	0.0640344	Yrdc	230734	1.16536	-3.28784	0.00235389	0.0355178	Smc1a	24061	1.22577	3.26816	0.00248152	0.0364797
			Dctn2	69654	1.2118	-2.88991	0.00663942	0.0987789	Pla2g7	27226	1.26666	2.99776	0.0050323	0.0844767	Kcnq2	16536	1.50499	-6.57859	4.93381e-06	8.10253e-05	Adat3	100113398	1.06796	2.48826	0.0236247	0.0639877	Ppa2	74776	1.14732	-3.28331	0.00238268	0.0358167	Echdc2	52430	1.17336	3.26993	0.00246978	0.036443
			Cyb5b	66427	1.16766	-2.88962	0.00664432	0.0987789	Angpt1	11600	1.14235	2.99889	0.00501759	0.0844469	Bat2l	227723	1.20765	-6.56185	5.09154e-06	8.34835e-05	Sertad3	170742	1.06677	2.48898	0.0235903	0.0639111	Shisa2	219134	1.20766	-3.28317	0.0023836	0.0358167	Dhrs11	192970	1.1731	3.27179	0.00245744	0.0363952
			Tmem126a	66271	1.1721	-2.88433	0.00673457	0.0996535	Pon2	330260	1.16855	3.00036	0.0049985	0.084353	Rnd2	11858	1.27138	-6.54571	5.2486e-06	8.57877e-05	Ppargc1a	19017	1.24788	2.4892	0.0235796	0.0639111	Bdh1	71911	1.17854	-3.28117	0.00239644	0.0359296	Skap2	54353	1.16516	3.27443	0.00244016	0.0362648
			Pfdn2	18637	1.16997	-2.8835	0.00674869	0.0997369	Nlrx1	270151	1.11473	3.0028	0.00496704	0.0839548	Grm5	108071	1.48987	-6.54155	5.28984e-06	8.61903e-05	Gmfg	63986	1.05483	2.48926	0.0235766	0.0639111	Dcps	69305	1.17855	-3.28097	0.00239773	0.0359296	Ptgds	19215	1.21492	3.27869	0.00241245	0.0360009
			C78339	97863	1.17776	-2.88299	0.00675747	0.0997486	S100a1	20193	1.23582	3.01814	0.00477319	0.0815425	Gprin2	432839	1.23081	-6.53836	5.32177e-06	8.65746e-05	Fam110b	242297	1.0844	2.49129	0.0234792	0.063761	Gnb1	14688	1.19168	-3.27919	0.00240917	0.0360009	Tsen15	66637	1.17017	3.28001	0.00240391	0.0359724
			Hagh	14651	1.16135	-2.87802	0.00684358	0.100666	Itgax	16411	1.16755	3.02065	0.00474219	0.0811239	Wdr13	73447	1.19362	-6.53114	5.39467e-06	8.70898e-05	Rce1	19671	1.09543	2.49181	0.0234544	0.063726	Gnb4	14696	1.17718	-3.27816	0.00241585	0.0360021	Ubr5	70790	1.24942	3.28569	0.00236754	0.0356743
			Mfge8	17304	1.10923	-2.87801	0.00684379	0.100666	Bmp1	12153	1.10877	3.02776	0.00465522	0.0801854	Fam131b	76156	1.44947	-6.53081	5.398e-06	8.70898e-05	A330021E22Rik	207686	1.06626	2.49269	0.0234123	0.0636281	Cog5	238123	1.15578	-3.27705	0.00242305	0.0360599	Pmaip1	58801	1.15333	3.2936	0.00231778	0.0352179
			Snd1	56463	1.19014	-2.87528	0.00689137	0.101246	Inppl1	16332	1.11392	3.03167	0.00460816	0.0795117	1110008P14Rik	73737	1.33459	-6.53024	5.40378e-06	8.70898e-05	Ankrd40	71452	1.09427	2.49295	0.0234	0.0636115	Gpr45	93690	1.15158	-3.27238	0.00245356	0.0363952	Cdkn1c	12577	1.21231	3.2952	0.00230781	0.0351437
			Ddx47	67755	1.09699	-2.87475	0.00690062	0.101263	Fkbp10	14230	1.13937	3.0338	0.00458263	0.079263	Pdxp	57028	1.32446	-6.52845	5.42202e-06	8.71936e-05	Gm13212	433801	1.10476	2.49347	0.0233749	0.0635766	Lphn1	330814	1.19874	-3.27156	0.002459	0.0363952	H2afv	77605	1.18575	3.29604	0.00230257	0.0351345
			Nxph1	18231	1.10009	-2.87216	0.00694625	0.101694	Tep1	21745	1.20097	3.03509	0.00456734	0.0791726	Nin	18080	1.22668	-6.52796	5.42702e-06	8.71936e-05	Gtpbp8	66067	1.0524	2.49395	0.0233521	0.0635311	Pfdn2	18637	1.19853	-3.26994	0.00246971	0.036443	Rhbdf1	13650	1.17153	3.29693	0.00229711	0.0351345
			H2-Ke2	14976	1.12887	-2.87077	0.00697091	0.101935	Casp7	12369	1.16696	3.03547	0.00456273	0.0791726	Lsm6	78651	1.27449	-6.51954	5.51391e-06	8.84526e-05	Lgi1	56839	1.10551	2.49539	0.0232838	0.0633787	Rhou	69581	1.19408	-3.26955	0.0024723	0.036443	Caskin2	140721	1.1868	3.29766	0.00229258	0.0351345
			Strbp	20744	1.21407	-2.86895	0.0070031	0.102167	Ptprz1	19283	1.25689	3.03792	0.00453379	0.0789651	Amy2a5	109959	1.64855	-6.50778	5.63774e-06	9.01671e-05	Prnp	19122	1.09369	2.49603	0.0232532	0.0633118	Gnb5	14697	1.16305	-3.2684	0.00247993	0.0364797	Ptrf	19285	1.28485	3.2977	0.00229237	0.0351345
			Ddit4	74747	1.26844	-2.86768	0.00702576	0.102261	Atp6v0e	11974	1.16485	3.05595	0.00432542	0.0759717	Rimkla	194237	1.28439	-6.50315	5.68722e-06	9.07492e-05	Mycbp	56309	1.05116	2.49711	0.0232023	0.0632064	Trafd1	231712	1.15814	-3.26416	0.00250824	0.0367795	Nfic	18029	1.20091	3.30166	0.00226805	0.0350514
			Dlx1	13390	1.22441	-2.86767	0.00702594	0.102261	Ndp	17986	1.1489	3.05662	0.00431785	0.0759455	E130309F12Rik	272031	1.29687	-6.5027	5.69205e-06	9.07492e-05	Cd59b	333883	1.08807	2.49793	0.0231633	0.0631333	Fam117b	72750	1.19685	-3.26155	0.00252583	0.0368114	Nde1	67203	1.25736	3.30908	0.00222323	0.0345062
			2510006D16Rik	76799	1.11453	-2.86165	0.0071342	0.103595	Cxcl10	15945	1.21754	3.06919	0.00417827	0.0742223	Gjd2	14617	1.25455	-6.49917	5.7301e-06	9.12158e-05	Sec11c	66286	1.15805	2.49815	0.0231532	0.0631223	Rap2a	76108	1.20037	-3.25963	0.00253884	0.0369221	Ctsh	13036	1.2119	3.31318	0.00219881	0.0342412
			Thra	21833	1.10656	-2.8579	0.00720227	0.104341	Gpsm3	106512	1.14823	3.08144	0.00404631	0.072393	Atp1a2	98660	1.43805	-6.49337	5.79327e-06	9.20802e-05	Chst11	58250	1.06236	2.49835	0.0231434	0.0631122	Cnih3	72978	1.19525	-3.2545	0.00257394	0.0371628	Olfml1	244198	1.15299	3.31441	0.00219152	0.0342098
			Hspa4l	18415	1.16092	-2.85149	0.00732032	0.105683	Cr1l	12946	1.14971	3.088	0.00397729	0.071401	Mvd	192156	1.25143	-6.47082	6.04579e-06	9.59202e-05	Mbp	17196	1.06056	2.49968	0.023081	0.062999	Rnf167	70510	1.16881	-3.25371	0.00257937	0.0371628	RP23-480B19.10	665433	1.16999	3.32162	0.00214933	0.0337455
			Mcfd2	193813	1.14398	-2.85095	0.0073302	0.105704	Kif16b	16558	1.13472	3.08928	0.00396391	0.0713415	Lrrc4b	272381	1.33767	-6.46642	6.09635e-06	9.61611e-05	Fzd6	14368	1.05088	2.4999	0.0230704	0.062999	Gramd1a	52857	1.19977	-3.24735	0.00262364	0.0375019	Gnpda1	26384	1.14825	3.32829	0.00211104	0.0333373
			Atp6v1b2	11966	1.12531	-2.84398	0.00746078	0.107215	Gpr37l1	171469	1.16609	3.0934	0.00392136	0.0708682	2310057J16Rik	69697	1.26344	-6.45398	6.24182e-06	9.80088e-05	Fgfr2	14183	1.11598	2.50015	0.0230587	0.0629971	Lrp8	16975	1.19663	-3.24262	0.00265701	0.0379288	Trib3	228775	1.25677	3.33593	0.00206792	0.0328957
			Ero1lb	67475	1.1276	-2.84203	0.00749774	0.107423	Csf2ra	12982	1.12755	3.10751	0.00377853	0.0688207	Rasgef1a	70727	1.20955	-6.45239	6.26064e-06	9.81559e-05	Tmem214	68796	1.08509	2.50036	0.023049	0.0629873	Gm4983	245297	1.13842	-3.24082	0.00266976	0.0380234	0610031J06Rik	56700	1.20986	3.3362	0.00206641	0.0328957
			Rfwd2	26374	1.1483	-2.84193	0.00749956	0.107423	Zfp36l2	12193	1.14569	3.11273	0.00372701	0.0683211	Ccdc92	215707	1.20687	-6.45036	6.28475e-06	9.83189e-05	Gstt3	103140	1.07224	2.50047	0.0230436	0.0629873	Hsd17b12	56348	1.15746	-3.23923	0.00268116	0.0380234	Zmym4	67785	1.20099	3.34365	0.00202523	0.0325025
			Nudt16l1	66911	1.14388	-2.84095	0.00751822	0.107423	Il1a	16175	1.16847	3.11446	0.00371004	0.068163	Aacs	78894	1.25629	-6.43455	6.47613e-06	0.000100903	Tmem59l	67937	1.16869	2.50423	0.0228677	0.0625907	Hrh3	99296	1.15909	-3.23412	0.00271796	0.0384448	Ly96	17087	1.14746	3.35144	0.00198303	0.031981
			Fut8	53618	1.17664	-2.82884	0.00775175	0.109763	Timp2	21858	1.22023	3.13145	0.00354757	0.0660239	Tuba1a	22142	1.29189	-6.43151	6.51363e-06	0.000101054	Rit1	19769	1.08571	2.50586	0.0227914	0.0624148	Pak1	18479	1.23828	-3.23085	0.00274178	0.0386809	Hsd3b7	101502	1.21792	3.35229	0.00197846	0.031981
			Fgf9	14180	1.14688	-2.82812	0.00776591	0.10979	Stk10	20868	1.16009	3.15022	0.00337587	0.0634594	Camk2b	12323	1.50142	-6.41826	6.67967e-06	0.000103321	Tmem167b	67495	1.095	2.50619	0.0227762	0.0623897	Xylt1	233781	1.16956	-3.22929	0.00275323	0.0386914	Elk3	13713	1.18955	3.36028	0.00193613	0.0314521
			Laptm4b	114128	1.17328	-2.82596	0.00780819	0.109931	Gfm2	320806	1.18145	3.15769	0.00330977	0.0625302	Gpr83	14608	1.19314	-6.41659	6.70085e-06	0.000103494	1110049F12Rik	66193	1.10071	2.50702	0.0227377	0.0623334	Atp2a2	11938	1.27243	-3.22797	0.00276292	0.0387774	Fam179b	328108	1.12641	3.37105	0.00188046	0.0308641
			Ctnna2	12386	1.17727	-2.82463	0.00783449	0.110177	Apoc1	11812	1.17885	3.16235	0.00326917	0.0619845	Osbpl1a	64291	1.43955	-6.40129	6.89872e-06	0.000105763	Cadps	27062	1.21409	2.5088	0.0226549	0.0621393	Uap1	107652	1.17861	-3.22657	0.00277326	0.0388723	Chrnb1	11443	1.19379	3.37649	0.00185292	0.0304581
			Lsm7	66094	1.19081	-2.82344	0.00785805	0.110384	Cdc42ep4	56699	1.13777	3.16452	0.0032504	0.0617823	Zmym3	56364	1.25171	-6.3919	7.0232e-06	0.000106882	1600014C10Rik	72244	1.08489	2.50932	0.0226311	0.0620905	Mrpl15	27395	1.15714	-3.22193	0.00280775	0.0391533	Zfp36	22695	1.2388	3.3855	0.00180815	0.0300256
			Xpnpep1	170750	1.10475	-2.82236	0.00787953	0.110561	Hfe	15216	1.13811	3.16664	0.00323217	0.0615295	Kcnh3	16512	1.47845	-6.3873	7.08488e-06	0.000107663	Ifi27l1	52668	1.1832	2.5096	0.0226182	0.0620714	Atp6ap2	70495	1.31992	-3.21963	0.00282498	0.0392925	Cenpl	70454	1.15866	3.38971	0.00178758	0.0297903
			Fbxo9	71538	1.18674	-2.82089	0.00790877	0.110723	Tln1	21894	1.15422	3.18013	0.00311853	0.0597305	Rxrg	20183	1.14156	-6.38653	7.09533e-06	0.000107664	Dexi	58239	1.06645	2.51228	0.0224943	0.0618037	Crhr1	12921	1.18832	-3.21604	0.00285217	0.03962	Zfp292	30046	1.16156	3.39408	0.0017665	0.0294842
			Abce1	24015	1.15877	-2.81738	0.00797907	0.111345	Ptpn18	19253	1.14123	3.18912	0.00304488	0.0589861	Limk1	16885	1.27009	-6.38279	7.14607e-06	0.000108118	6530401N04Rik	328092	1.06475	2.51282	0.0224699	0.0617952	Nudt9	74167	1.14826	-3.20868	0.00290854	0.0403016	Gm3308	100041388	1.27559	3.40609	0.00170968	0.0288465
			Tmem199	195040	1.10494	-2.81051	0.00811812	0.112672	D17H6S56E-5	110956	1.15402	3.18991	0.00303854	0.0589861	Map2k6	26399	1.18013	-6.36567	7.38312e-06	0.000110817	Tmem57	66146	1.1322	2.51337	0.0224443	0.0617412	Polr2e	66420	1.15053	-3.20867	0.00290867	0.0403016	Carhsp1	52502	1.14203	3.40807	0.00170053	0.0287368
			Mrps24	64660	1.13574	-2.81041	0.00812017	0.112672	Ms4a6c	73656	1.19918	3.20229	0.00294005	0.0577285	A530017D24Rik	103880	1.13656	-6.36453	7.39921e-06	0.000110817	Cyp20a1	77951	1.07603	2.51535	0.0223538	0.0615413	Chmp4b	75608	1.19174	-3.20475	0.00293911	0.0406714	Pqlc3	217430	1.18777	3.41165	0.00168399	0.0285017
			Chgb	12653	1.20775	-2.80772	0.00817526	0.11331	Cyp1b1	13078	1.13832	3.20527	0.00291677	0.057452	Bcl11b	58208	1.33671	-6.36194	7.43588e-06	0.000111138	Lrrc28	67867	1.09717	2.51793	0.0222363	0.0612502	Rasgef1a	70727	1.17003	-3.20067	0.00297114	0.0410026	Fas	14102	1.2378	3.41354	0.00167539	0.0284449
			Capn5	12337	1.12594	-2.8072	0.00818609	0.113335	Gpr65	14744	1.1502	3.2242	0.00277315	0.0553366	Socs2	216233	1.40742	-6.36138	7.44385e-06	0.000111138	Ntm	235106	1.21712	2.51804	0.022231	0.0612502	Lhpp	76429	1.13903	-3.20026	0.00297438	0.0410026	Pus3	67049	1.25225	3.41952	0.0016483	0.0280729
			Trpc1	22063	1.16673	-2.80399	0.0082523	0.113896	Tmem176a	66058	1.16856	3.22878	0.00273938	0.0549107	Ramp2	54409	1.29165	-6.3604	7.45778e-06	0.000111138	Sdf2	20316	1.09161	2.51967	0.0221571	0.0610806	Pcdhgc3	93706	1.1629	-3.19214	0.00303925	0.041685	Nqo2	18105	1.20369	3.42244	0.00163522	0.0280177
			Baiap2	108100	1.14825	-2.80342	0.00826415	0.113896	Edem1	192193	1.19632	3.22943	0.00273466	0.0549042	Dbndd1	72185	1.33157	-6.36	7.46347e-06	0.000111138	Tcf12	21406	1.07564	2.52134	0.0220815	0.060937	Csrnp3	77771	1.19928	-3.19139	0.00304527	0.0417148	Mcm2	17216	1.17658	3.42797	0.00161072	0.0276498
			Rasal1	19415	1.10742	-2.79713	0.00839584	0.114964	Ccl2	20296	1.18341	3.23059	0.00272618	0.054822	Nbea	26422	1.37293	-6.34789	7.63809e-06	0.000113413	Mcart6	67062	1.06231	2.52329	0.0219938	0.0607271	Rasl10b	276952	1.20701	-3.18766	0.00307558	0.0420712	Cpped1	223978	1.22094	3.4368	0.00157239	0.027207
			Dad1	13135	1.13817	-2.79372	0.00846796	0.115825	Gfpt2	14584	1.1743	3.24479	0.00262454	0.0532931	Arrb1	109689	1.18022	-6.34511	7.67875e-06	0.000113854	Nxph1	18231	1.14496	2.5239	0.0219665	0.0606971	Pip4k2b	108083	1.15384	-3.18708	0.00308032	0.0420712	Anxa6	11749	1.23761	3.43713	0.00157097	0.027207
			D17Wsu92e	224647	1.17627	-2.79186	0.0085075	0.116111	Wipf1	215280	1.23424	3.25086	0.00258224	0.0526053	Clec2l	665180	1.26098	-6.34388	7.69675e-06	0.000113958	Mrpl1	94061	1.06259	2.52406	0.021959	0.0606958	Gnai1	14677	1.2519	-3.1844	0.00310231	0.0420712	Tmc6	217353	1.2003	3.43957	0.00156054	0.0270885
			Ndufb10	68342	1.15626	-2.79127	0.00852028	0.116159	Sox6	20679	1.15418	3.26944	0.00245666	0.0510318	Tshz3	243931	1.20928	-6.33876	7.77249e-06	0.000114916	Arfip1	99889	1.11817	2.52484	0.0219239	0.0606471	Fam100a	207740	1.18883	-3.17483	0.003182	0.0426719	Ubtf	21429	1.1801	3.44468	0.00153887	0.0267981
			Ruvbl1	56505	1.1581	-2.78161	0.00872898	0.117982	Renbp	19703	1.16179	3.27106	0.00244598	0.0509091	Frat1	14296	1.11122	-6.33542	7.82224e-06	0.000115323	Fbxo27	233040	1.06865	2.52585	0.0218789	0.060555	Usp11	236733	1.19141	-3.17279	0.0031992	0.0427668	Fnip1	216742	1.20063	3.44999	0.0015167	0.0264545
			Auh	11992	1.099	-2.78158	0.00872959	0.117982	Cmtm7	102545	1.16115	3.29891	0.00226937	0.0478714	Nrxn2	18190	1.43752	-6.333	7.85855e-06	0.000115693	Vegfc	22341	1.08211	2.52639	0.0218544	0.0605034	Clec2l	665180	1.15432	-3.16627	0.00325495	0.0433288	Foxm1	14235	1.17149	3.45146	0.00151063	0.0263911
			Rangap1	19387	1.13398	-2.77804	0.00880735	0.118904	Yif1a	68090	1.13335	3.32309	0.00212597	0.0453832	Mgat4b	103534	1.46096	-6.31536	8.12831e-06	0.00011899	Fam160a2	74349	1.14268	2.52679	0.0218367	0.0604866	Naa10	56292	1.14613	-3.1629	0.00328408	0.0436095	Pif1	208084	1.20774	3.45715	0.0014873	0.0260254
			Plk2	20620	1.14702	-2.77619	0.00884812	0.11924	Ptx3	19288	1.18886	3.3287	0.00209394	0.0449297	Negr1	320840	1.27476	-6.31185	8.18314e-06	0.000119624	1500002C15Rik	68946	1.04829	2.52694	0.0218299	0.060484	Kcnq2	16536	1.22529	-3.15867	0.00332094	0.0439283	Rras	20130	1.30755	3.46243	0.00146594	0.0257894
			Nampt	59027	1.16973	-2.77429	0.00889027	0.119255	Bag3	29810	1.16279	3.32882	0.00209327	0.0449297	Tnfrsf19	29820	1.22766	-6.29684	8.42182e-06	0.000122423	Pafah2	100163	1.06588	2.52784	0.0217898	0.0604211	Adh5	11532	1.30251	-3.15829	0.00332428	0.0439283	Tnrc6a	233833	1.20847	3.46382	0.00146036	0.0257617
			Drap1	66556	1.18739	-2.7694	0.0089997	0.12033	Lgi4	243914	1.14468	3.34034	0.00202899	0.0439135	Cntn2	21367	1.23812	-6.29555	8.44272e-06	0.000122526	Mgmt	17314	1.10412	2.52879	0.0217475	0.060324	Larp1	73158	1.17058	-3.15443	0.00335839	0.0442174	Zyx	22793	1.2014	3.46715	0.00144711	0.0256225
			Fam189b	68521	1.15363	-2.7644	0.0091129	0.121453	Irf9	16391	1.16039	3.34111	0.00202478	0.0438983	Dguok	27369	1.25313	-6.29494	8.4525e-06	0.000122526	Thoc3	73666	1.09082	2.52918	0.0217302	0.0603043	Ankra2	68558	1.16917	-3.15337	0.00336786	0.0442883	Cybrd1	73649	1.19167	3.46914	0.00143923	0.0255971
			Pla2g12a	66350	1.20013	-2.76221	0.00916274	0.121988	Cd86	12524	1.12981	3.34383	0.00200992	0.0436519	Ralgds	19730	1.18795	-6.2915	8.50852e-06	0.000122994	Nup98	269966	1.07398	2.52941	0.02172	0.060292	Rnf11	29864	1.17947	-3.15284	0.00337251	0.0442958	B9d1	27078	1.21663	3.4698	0.00143663	0.0255928
			Actn1	109711	1.23076	-2.75864	0.00924481	0.122688	Stom	13830	1.11169	3.35247	0.0019634	0.0429403	Tppp3	67971	1.44213	-6.28456	8.62258e-06	0.000123953	Fam188a	66960	1.06445	2.53136	0.0216333	0.0600835	Adarb1	110532	1.1707	-3.15138	0.00338555	0.0444133	Hexa	15211	1.1995	3.4707	0.0014331	0.0255928
			Arpc1a	56443	1.15546	-2.75674	0.00928864	0.123008	St3gal6	54613	1.18191	3.36344	0.00190578	0.0421976	Ncdn	26562	1.29379	-6.26508	8.95108e-06	0.000127966	Nrcam	319504	1.13989	2.53281	0.0215693	0.0599218	Dnajb6	23950	1.28808	-3.1472	0.00342314	0.0448522	Cdca8	52276	1.17375	3.47267	0.00142537	0.0255179
			Gdi1	14567	1.14216	-2.75415	0.00934872	0.123068	Runx1	12394	1.16793	3.37785	0.0018326	0.0411611	Enho	69638	1.24958	-6.25618	9.10558e-06	0.000129996	Zfp652	268469	1.06545	2.53327	0.0215488	0.0598962	Dbc1	56710	1.21007	-3.14299	0.00346134	0.0451891	Rasl12	70784	1.16357	3.48247	0.00138758	0.0250726
			Fezf2	54713	1.13619	-2.75401	0.00935218	0.123068	Stat3	20848	1.13638	3.37916	0.00182607	0.0410883	Fbxl19	233902	1.21591	-6.2451	9.30164e-06	0.00013243	Atmin	234776	1.08177	2.53333	0.0215464	0.0598962	Pdp2	382051	1.20077	-3.14197	0.0034707	0.0452464	Gria3	53623	1.22105	3.4862	0.00137344	0.0248756
			6720456B07Rik	101314	1.12369	-2.75311	0.00937317	0.123068	Vcam1	22329	1.31794	3.39864	0.00173172	0.0391062	Csnk1e	27373	1.18175	-6.22325	9.70131e-06	0.000137116	Spred2	114716	1.0963	2.53365	0.0215322	0.0598828	Gosr2	56494	1.17076	-3.1416	0.00347408	0.0452464	Zfp148	22661	1.2162	3.487	0.00137043	0.0248756
			Psmd8	57296	1.14331	-2.75285	0.00937926	0.123068	Ifnar2	15976	1.17211	3.40304	0.00171107	0.0388505	Tmem169	271711	1.19091	-6.22279	9.71004e-06	0.000137116	Tomm34	67145	1.11789	2.53548	0.0214517	0.059675	Cops7a	26894	1.14459	-3.14039	0.0034852	0.0453368	Pja2	224938	1.26065	3.48874	0.00136392	0.0248275
			0610010O12Rik	66060	1.1254	-2.75276	0.00938128	0.123068	Rhoc	11853	1.12568	3.40699	0.00169272	0.0385743	Ndrg1	17988	1.31577	-6.21456	9.86529e-06	0.000139119	Fam98a	72722	1.07811	2.53563	0.0214448	0.059675	Tmsb10	19240	1.15549	-3.13936	0.00349464	0.0453797	Tspan18	241556	1.18252	3.49029	0.00135814	0.0247638
			Tnfrsf21	94185	1.14447	-2.74974	0.00945219	0.123601	Dock2	94176	1.18218	3.42226	0.00162358	0.0375469	Rab9b	319642	1.31688	-6.20464	1.00559e-05	0.000141231	Smarce1	57376	1.0719	2.5374	0.0213674	0.0594884	Dyrk3	226419	1.14823	-3.13912	0.00349689	0.0453797	Mfsd2a	76574	1.19944	3.49498	0.00134074	0.0245636
			Sema7a	20361	1.1454	-2.74202	0.00963538	0.125602	Mobkl1b	232157	1.19088	3.43993	0.00154696	0.0359747	B4galt6	56386	1.31556	-6.20356	1.00768e-05	0.000141269	Nenf	66208	1.13608	2.53783	0.0213485	0.0594516	Btbd9	224671	1.18554	-3.13215	0.00356166	0.0460554	Kirrel	170643	1.19532	3.49677	0.00133416	0.0244911
			Ncbp2	68092	1.21062	-2.74128	0.00965322	0.125703	Gp49a	14727	1.25004	3.44059	0.00154418	0.0359747	Mdga1	74762	1.18946	-6.20098	1.0127e-05	0.000141465	AU042651	328258	1.07521	2.53926	0.0212859	0.0593011	Dap3	65111	1.20045	-3.12864	0.00359473	0.046312	Skiv2l2	72198	1.20771	3.5036	0.00130933	0.0241397
			Bet1l	54399	1.13598	-2.73995	0.00968521	0.125989	Igfbp6	16012	1.18179	3.44627	0.00152031	0.0355537	Adarb1	110532	1.25953	-6.19934	1.01591e-05	0.000141722	Gm11818	208820	1.09173	2.54055	0.02123	0.059201	Asb1	65247	1.18115	-3.12855	0.00359563	0.046312	Lamp2	16784	1.35476	3.50378	0.0013087	0.0241397
			Myadm	50918	1.13167	-2.73774	0.00973866	0.126552	Btk	12229	1.18099	3.45594	0.00148054	0.0348848	Ipmk	69718	1.15795	-6.19756	1.01941e-05	0.000141829	Morf4l1	21761	1.13133	2.54131	0.0211967	0.0591241	2310046A06Rik	69642	1.17334	-3.12779	0.00360285	0.046312	Cops2	12848	1.3032	3.50685	0.00129769	0.0241072
			Mrps10	64657	1.12879	-2.73709	0.0097542	0.126577	Rab3il1	74760	1.20885	3.4705	0.00142251	0.0337085	H3f3a	15078	1.17508	-6.19259	1.02925e-05	0.000142815	Setbp1	240427	1.1377	2.54182	0.0211748	0.0590946	Gpsm1	67839	1.1857	-3.12642	0.00361584	0.046424	Rps15a	267019	1.25963	3.51056	0.00128452	0.0239607
			Ppp5c	19060	1.14858	-2.73682	0.00976083	0.126577	Scrg1	20284	1.21594	3.48064	0.00138343	0.0328446	Ppp1r13b	21981	1.30394	-6.18663	1.04117e-05	0.000144277	Nudt9	74167	1.08333	2.542	0.0211669	0.0590885	Gpr27	14761	1.18102	-3.12206	0.00365757	0.0468488	Zfp37	22696	1.20052	3.51767	0.00125961	0.0236427
			Mtor	56717	1.11341	-2.73587	0.00978394	0.126745	Tcf25	66855	1.17303	3.49858	0.00131676	0.0315617	Marcksl1	17357	1.311	-6.18076	1.05304e-05	0.000145727	Ube2h	22214	1.13799	2.54252	0.0211444	0.0590416	Ank1	11733	1.165	-3.12	0.00367741	0.0469507	Snx33	235406	1.17834	3.51992	0.00125184	0.0235377
			Psmb5	19173	1.14922	-2.73386	0.00983288	0.127115	Cpt1a	12894	1.20939	3.50386	0.00129774	0.0311657	Akap7	432442	1.52285	-6.17726	1.06019e-05	0.00014626	Serping1	12258	1.06541	2.54506	0.0210345	0.0588535	Agfg2	231801	1.1532	-3.11793	0.00369751	0.0470072	Agtrap	11610	1.2681	3.52398	0.00123792	0.0233975
			Ewsr1	14030	1.14026	-2.73059	0.00991292	0.127329	Shisa5	66940	1.14849	3.50659	0.00128799	0.0309912	Ccdc74a	72315	1.23939	-6.17232	1.07037e-05	0.000147144	Trub2	227682	1.10743	2.54561	0.0210109	0.0588112	Sec61a2	57743	1.18596	-3.1172	0.0037046	0.0470072	Igfbp3	16009	1.33765	3.52454	0.001236	0.0233975
			Nedd4l	83814	1.11546	-2.72707	0.00999999	0.128082	Myo1f	17916	1.15742	3.5083	0.00128193	0.030905	Fam107a	268709	1.58701	-6.15256	1.11208e-05	0.000151275	Adnp2	240442	1.10428	2.54839	0.0208913	0.0584923	Ube2d3	66105	1.23102	-3.11525	0.00372366	0.0471388	Srxn1	76650	1.24152	3.53485	0.00120136	0.0228259
			Apba2	11784	1.14465	-2.72427	0.0100697	0.128579	Slc1a2	20511	1.21345	3.51838	0.00124678	0.0302831	Eif1b	68969	1.34078	-6.14445	1.12969e-05	0.000153282	Gm4909	236831	1.11135	2.5489	0.0208694	0.0584468	Pmm1	29858	1.15721	-3.11429	0.00373298	0.0472018	Efemp2	58859	1.27027	3.53491	0.00120117	0.0228259
			Itpr1	16438	1.25705	-2.72278	0.0101069	0.12879	Crtap	56693	1.20584	3.52384	0.00122812	0.0300226	D16H22S680E	27883	1.25791	-6.12641	1.16991e-05	0.000158312	Eef1d	66656	1.08637	2.54924	0.0208548	0.0584374	Pycr1	209027	1.14659	-3.11246	0.00375096	0.0473739	Nudt7	67528	1.14443	3.53516	0.00120035	0.0228259
			Rnd2	11858	1.14586	-2.71347	0.0103427	0.13126	Smoc1	64075	1.14574	3.52783	0.00121466	0.0298009	Mapk11	19094	1.16525	-6.1205	1.18339e-05	0.00015972	Dpy19l4	381510	1.06232	2.54928	0.0208532	0.0584374	Pcbp3	59093	1.20006	-3.11066	0.00376879	0.0474885	Gm7204	637273	1.18421	3.538	0.00119096	0.0227799
			Resp18	19711	1.12921	-2.70951	0.0104447	0.132112	Prkd1	18760	1.22292	3.52809	0.00121377	0.0298009	Agap2	216439	1.21199	-6.1147	1.1968e-05	0.00016111	Itprip	414801	1.15746	2.55015	0.0208162	0.0583765	Galntl1	108760	1.14284	-3.11013	0.00377406	0.0474998	Il11ra1	16157	1.23396	3.53915	0.0011872	0.0227561
			Wfs1	22393	1.20872	-2.70685	0.0105135	0.132619	Pros1	19128	1.32815	3.53109	0.00120376	0.0297582	Aldoc	11676	1.35649	-6.11226	1.20248e-05	0.000161665	Gm889	380755	1.09552	2.55183	0.0207445	0.058207	Cd200	17470	1.26833	-3.10777	0.00379748	0.0475737	S100a13	20196	1.2819	3.54004	0.00118428	0.0227403
			Dda1	66498	1.0961	-2.70579	0.0105409	0.132674	Plp2	18824	1.19524	3.54188	0.00116838	0.0290651	Mgat3	17309	1.21464	-6.09581	1.24153e-05	0.000166484	LOC100046855	100046855	1.13994	2.55198	0.0207378	0.0582037	Arhgap20	244867	1.22553	-3.10704	0.00380483	0.0476108	Fzd5	14367	1.192	3.54057	0.00118257	0.0227403
			Chchd10	103172	1.14735	-2.70534	0.0105527	0.132674	Rac2	19354	1.1883	3.54948	0.00114405	0.0287461	Bahcc1	268515	1.25701	-6.09414	1.24557e-05	0.000166687	Zfyve20	78287	1.07421	2.55311	0.0206898	0.0580848	Etl4	208618	1.14919	-3.10532	0.00382205	0.047729	St3gal6	54613	1.16928	3.54118	0.00118057	0.0227403
			Ube2b	22210	1.18148	-2.70482	0.0105664	0.132674	Ptger4	19219	1.19922	3.55539	0.00112547	0.0283936	Abi2	329165	1.19459	-6.08885	1.25846e-05	0.000168102	Gpi1	14751	1.09726	2.55324	0.0206843	0.0580848	Robld3	83409	1.21224	-3.10475	0.00382771	0.047729	Rassf10	78748	1.16638	3.54162	0.00117913	0.0227403
			Lamb1-1	16777	1.14163	-2.69875	0.0107259	0.134484	Il6ra	16194	1.17375	3.55904	0.00111413	0.0281773	Mpv17l	93734	1.19875	-6.07241	1.29936e-05	0.000172755	Nqo2	18105	1.06698	2.5544	0.0206351	0.0579625	Bnip1	224630	1.13645	-3.10473	0.00382788	0.047729	Htra3	78558	1.20697	3.54548	0.00116662	0.0226417
			Ssbp4	76900	1.16281	-2.6976	0.0107565	0.134732	Itpkb	320404	1.13249	3.56368	0.00109988	0.0279849	Csmd2	329942	1.38867	-6.07218	1.29995e-05	0.000172755	Nol3	78688	1.04672	2.55514	0.0206038	0.0578904	St6galnac6	50935	1.15564	-3.10433	0.00383196	0.047729	Itga5	16402	1.17897	3.54758	0.00115989	0.0225513
			Suds3	71954	1.09467	-2.69522	0.0108197	0.135387	Sdc4	20971	1.28376	3.56584	0.00109331	0.0279711	4930455F23Rik	74895	1.18757	-6.05702	1.33892e-05	0.000176802	Ccng1	12450	1.1291	2.55595	0.0205697	0.0578101	Nosip	66394	1.15766	-3.1039	0.00383627	0.047729	Igsf11	207683	1.15997	3.54962	0.00115338	0.022465
			Sec23a	20334	1.15542	-2.68947	0.0109744	0.136852	Mx2	17858	1.27569	3.58701	0.00103089	0.026718	Spnb1	20741	1.32032	-6.04945	1.35884e-05	0.000179204	Prkar1a	19084	1.15989	2.56124	0.0203473	0.0572626	Rpl24	68193	1.15426	-3.10082	0.00386735	0.0480199	Tmem63c	217733	1.14327	3.55092	0.00114924	0.0224247
			Nsf	18195	1.13353	-2.68764	0.0110238	0.137253	Rhog	56212	1.13241	3.59377	0.0010117	0.0265421	Cacna1g	12291	1.24434	-6.0387	1.38764e-05	0.000182399	Fis1	66437	1.07767	2.5614	0.0203407	0.0572597	App	11820	1.31635	-3.10048	0.00387083	0.0480199	Fos	14281	1.28145	3.55275	0.00114344	0.022392
			Rit2	19762	1.2029	-2.68613	0.011065	0.137629	Cma1	17228	1.18143	3.61137	0.000963341	0.0253802	Dab2ip	69601	1.12929	-6.03779	1.39009e-05	0.000182399	Samd9l	209086	1.11545	2.56431	0.0202193	0.0569643	Scd2	20250	1.33703	-3.09841	0.00389191	0.0481472	Col16a1	107581	1.31502	3.55395	0.00113964	0.022358
			Tspan33	232670	1.13566	-2.68159	0.0111892	0.139036	Tnfrsf1b	21938	1.20991	3.62103	0.000937733	0.0249607	Prox1	19130	1.09242	-6.02792	1.41714e-05	0.000185039	Txn1	22166	1.18038	2.56431	0.0202193	0.0569643	LOC100048372	100048372	1.25465	-3.09616	0.00391498	0.0483265	Cox4nb	18117	1.26107	3.55989	0.00112111	0.0221144
			B3gat3	72727	1.15217	-2.67791	0.0112911	0.139745	Ppp1r3c	53412	1.14593	3.64171	0.000885146	0.0238226	Bcl11a	14025	1.21449	-6.01794	1.44504e-05	0.000188182	Recql4	79456	1.05412	2.56511	0.0201865	0.056918	Vps33b	233405	1.15406	-3.09026	0.00397593	0.0489613	Cited1	12705	1.17834	3.5605	0.00111922	0.0221144
			Mia3	338366	1.1348	-2.67356	0.0114125	0.140969	Dab2	13132	1.21551	3.65024	0.00086429	0.023362	Smug1	71726	1.15669	-6.0135	1.45764e-05	0.000189584	Tnfaip8	106869	1.12988	2.56549	0.0201707	0.056889	Rspo3	72780	1.18785	-3.08835	0.00399587	0.049151	2310001H12Rik	69504	1.21858	3.563	0.00111148	0.0220045
			Uqcrh	66576	1.16043	-2.67107	0.0114826	0.141415	Entpd2	12496	1.1692	3.65049	0.000863695	0.023362	Ablim2	231148	1.17518	-6.00493	1.48229e-05	0.00019206	Epha2	13836	1.05355	2.56596	0.0201512	0.056876	Prkce	18754	1.2596	-3.08751	0.00400462	0.0492028	Rhod	11854	1.22126	3.5631	0.00111118	0.0220045
			Sdccag3	68112	1.13541	-2.66833	0.0115599	0.141947	Irgm2	54396	1.20418	3.6527	0.000858367	0.0233028	Ptpro	19277	1.28092	-5.98948	1.52779e-05	0.000196736	Gzmm	16904	1.10298	2.56611	0.0201449	0.056876	Napg	108123	1.13546	-3.08064	0.00407732	0.0499264	Slc35d1	242585	1.13671	3.56466	0.00110639	0.0219839
			AI464131	329828	1.11862	-2.66371	0.0116918	0.143144	Ppfia4	68507	1.15108	3.65873	0.000844016	0.0230133	Fst	14313	1.18564	-5.9767	1.56653e-05	0.000201226	Txnl4a	27366	1.09354	2.56633	0.0201356	0.056876	Nnmt	18113	1.1669	-3.07855	0.00409965	0.0501432	Cox8b	12869	1.16638	3.56776	0.00109695	0.0218765
			Fam102a	98952	1.09132	-2.65351	0.0119877	0.145909	Cst3	13010	1.34148	3.66312	0.000833698	0.0228316	Mum1	68114	1.25531	-5.95673	1.62908e-05	0.000207974	Eno3	13808	1.03989	2.56656	0.0201263	0.056876	Acvr1b	11479	1.18805	-3.07202	0.00417022	0.0507765	Tst	22117	1.23556	3.58384	0.00104918	0.021001
			Dync1h1	13424	1.14908	-2.65206	0.0120305	0.146144	Vamp8	22320	1.17447	3.66611	0.000826762	0.0226914	Psd2	74002	1.27909	-5.94305	1.67344e-05	0.000212851	Tmem48	72787	1.09662	2.56746	0.020089	0.0568131	Tcf25	66855	1.16581	-3.0716	0.00417482	0.0507765	Plekhb1	27276	1.17337	3.5901	0.00103112	0.0206776
			Man1b1	227619	1.16925	-2.64774	0.0121581	0.147408	Adcy7	11513	1.171	3.67625	0.000803606	0.0222023	D19Bwg1357e	52874	1.21449	-5.94088	1.6806e-05	0.000213499	Fhdc1	229474	1.13067	2.56846	0.0200479	0.0567278	Myl12b	67938	1.20979	-3.06998	0.00419255	0.050935	Vwa5a	67776	1.20969	3.59451	0.00101858	0.0205783
			Utp3	65961	1.10182	-2.63834	0.0124406	0.150105	Myo6	17920	1.25024	3.68244	0.000789765	0.0219202	Plvap	84094	1.22381	-5.93057	1.715e-05	0.000217338	Casp4	12363	1.04074	2.56851	0.0200456	0.0567278	Lancl1	14768	1.1293	-3.064	0.00425845	0.0515923	Slc7a11	26570	1.23939	3.60159	0.000998776	0.0202537
			Pdgfa	18590	1.13428	-2.63644	0.0124984	0.150512	Emp3	13732	1.1855	3.69627	0.000759724	0.0212247	Rgs6	50779	1.15419	-5.92267	1.74186e-05	0.000220135	Slc39a6	106957	1.25253	2.56907	0.0200227	0.0566873	Hspb3	56534	1.16269	-3.06362	0.00426265	0.0515923	Odc1	18263	1.15065	3.60936	0.000977439	0.0199703
			Sc5d	235293	1.25293	-2.63406	0.0125714	0.150839	Gna13	14674	1.32849	3.70675	0.000737676	0.0207948	Daam1	208846	1.25684	-5.92221	1.74343e-05	0.000220135	Irx3	16373	1.04841	2.56919	0.0200176	0.0566873	Bex4	406217	1.18003	-3.06296	0.00427007	0.0515923	Cdt1	67177	1.21236	3.61428	0.000964183	0.0197439
			Ube2k	53323	1.11758	-2.63201	0.0126344	0.150839	EG214403	214403	1.24475	3.72596	0.000698884	0.019982	Nkain1	67149	1.16612	-5.90399	1.8071e-05	0.000227068	Abcf3	27406	1.07364	2.56928	0.0200142	0.0566873	Arl6ip5	65106	1.29307	-3.06293	0.00427043	0.0515923	Traf1	22029	1.18331	3.61545	0.000961046	0.0197439
			Atp5l	27425	1.12879	-2.6307	0.0126748	0.150985	Arhgdib	11857	1.18083	3.72699	0.000696862	0.019982	Sfrp1	20377	1.41864	-5.90013	1.8209e-05	0.000228075	Sod2	20656	1.09979	2.57165	0.0199165	0.0564917	C1qa	12259	1.18223	-3.05993	0.00430388	0.0518809	Lipa	16889	1.22339	3.62001	0.000948929	0.0196094
			2700029M09Rik	72612	1.16777	-2.63015	0.0126919	0.150985	Nat2	17961	1.19073	3.76052	0.000634001	0.0187173	Ccdc39	51938	1.11727	-5.89929	1.82392e-05	0.000228078	Hsd17b14	66065	1.0515	2.57307	0.0198586	0.0563611	Gdf10	14560	1.21563	-3.05322	0.00437987	0.0526601	Fam83e	73813	1.1669	3.6206	0.000947378	0.0196094
			Gnb5	14697	1.1791	-2.62983	0.0127016	0.150985	Spata13	219140	1.24075	3.78078	0.000598738	0.017845	Runx1t1	12395	1.33896	-5.89351	1.84479e-05	0.000229596	Bmpr1a	12166	1.12457	2.57309	0.019858	0.0563611	Elmo2	140579	1.14015	-3.05294	0.00438308	0.0526601	Casp1	12362	1.24181	3.62321	0.000940544	0.0195105
			Top1	21969	1.14667	-2.62305	0.0129133	0.153145	Spp1	20750	1.64752	3.78947	0.000584192	0.017495	Zfp41	22701	1.19503	-5.88698	1.8687e-05	0.000232	Gtse1	29870	1.08646	2.57545	0.0197618	0.056194	Has3	15118	1.18266	-3.0513	0.00440186	0.0527178	Gadd45b	17873	1.2851	3.62801	0.000928057	0.0192883
			Ramp2	54409	1.09594	-2.6225	0.0129304	0.153202	Ccr5	12774	1.3162	3.80331	0.000561757	0.016986	Atxn7l3	217218	1.16451	-5.87961	1.89607e-05	0.000235118	Ttc39c	72747	1.07639	2.57635	0.019725	0.0561201	Ubqln1	56085	1.1521	-3.05058	0.00441006	0.0527178	Atp6v0e	11974	1.1859	3.64177	0.000893177	0.0187429
			Rfng	19719	1.11267	-2.62165	0.0129575	0.153311	S100a13	20196	1.19173	3.80499	0.000559078	0.016946	Dgkz	104418	1.23229	-5.8747	1.91453e-05	0.000237124	Taf6	21343	1.06382	2.57647	0.0197201	0.0561201	AI118078	244886	1.21157	-3.0498	0.00441909	0.0527178	Akr1b10	67861	1.18531	3.64485	0.000885526	0.0187272
			Aamp	227290	1.09915	-2.62143	0.0129642	0.153311	Cd83	12522	1.15011	3.81473	0.000543859	0.0167284	Myo16	244281	1.22325	-5.84635	2.02481e-05	0.000249294	Alkbh6	233065	1.14957	2.57666	0.0197125	0.0561151	Gpr26	233919	1.14089	-3.04959	0.00442144	0.0527178	Gnai2	14678	1.25123	3.64954	0.000874033	0.0185203
			Bckdhb	12040	1.16691	-2.62019	0.0130035	0.15363	Egfr	13649	1.17446	3.8419	0.0005035	0.0157587	2610109H07Rik	70433	1.22736	-5.84257	2.03997e-05	0.000250864	Dtwd2	68857	1.05741	2.57774	0.0196689	0.0560371	Eef1e1	66143	1.1719	-3.0487	0.00443173	0.0527178	Rbms2	56516	1.1884	3.65504	0.000860734	0.018346
			Snrpa	53607	1.11519	-2.61531	0.0131586	0.155023	X99384	27355	1.12594	3.85757	0.000481558	0.0151861	Agap1	347722	1.24094	-5.8323	2.08186e-05	0.000255597	Ebag9	55960	1.088	2.57806	0.0196558	0.0560307	Nkain1	67149	1.17539	-3.04825	0.00443693	0.0527178	Mogat1	68393	1.16831	3.65536	0.00085996	0.018346
			Slc35c2	228875	1.09892	-2.61261	0.0132455	0.15546	Ascl1	17172	1.22601	3.89161	0.00043706	0.014067	Snca	20617	1.39697	-5.83193	2.08339e-05	0.000255597	1200011M11Rik	74133	1.04775	2.57822	0.0196494	0.0560277	Mark3	17169	1.22218	-3.04781	0.00444204	0.0527178	Kif2c	73804	1.22754	3.66143	0.000845523	0.0180929
			Pgrmc2	70804	1.11021	-2.60847	0.0133793	0.156154	Hist1h1c	50708	1.23677	3.899	0.000427936	0.0138243	Lsm14b	241846	1.28329	-5.82466	2.11359e-05	0.000258386	Myl6	17904	1.16542	2.57845	0.0196399	0.056016	Ptp4a2	19244	1.16697	-3.04745	0.0044462	0.0527178	4933411K20Rik	66756	1.20691	3.66265	0.000842637	0.0180887
			Tmem66	67887	1.12374	-2.60595	0.0134614	0.156962	Ifi27l1	52668	1.20495	3.89938	0.000427474	0.0138243	Zc4h2	245522	1.17617	-5.82074	2.13005e-05	0.000260092	Dap	223453	1.08035	2.57861	0.0196337	0.0560138	Armc9	78795	1.14634	-3.04569	0.00446664	0.0529024	Bbc3	170770	1.26717	3.66327	0.000841192	0.0180887
			Hsp90ab1	15516	1.09934	-2.60336	0.013546	0.157654	H2-Q8	15019	1.244	3.90198	0.000424317	0.0137991	Srgap3	259302	1.33484	-5.81936	2.13589e-05	0.000260322	Atg10	66795	1.09192	2.57912	0.0196131	0.0559705	Bcl2l1	12048	1.13761	-3.04332	0.00449427	0.0530606	Dci	13177	1.19346	3.67476	0.000814614	0.0176755
			Dmp1	13406	1.18155	-2.60124	0.013616	0.157978	Ptgs1	19224	1.17765	3.90745	0.000417741	0.0136564	Cdc42ep2	104252	1.12618	-5.81852	2.13946e-05	0.000260322	Tmem222	52174	1.05769	2.57942	0.0196007	0.0559504	Rusc2	100213	1.13391	-3.04259	0.0045028	0.0530606	Lin7a	108030	1.19785	3.67899	0.000805044	0.0175029
			Map2k1	26395	1.16622	-2.60098	0.0136245	0.157978	Sparc	20692	1.56162	3.92486	0.000397469	0.0132363	Grb14	50915	1.08778	-5.81646	2.14821e-05	0.000260751	Shc1	20416	1.16252	2.58055	0.0195555	0.0558522	Oprl1	18389	1.16586	-3.04213	0.0045082	0.0530606	Kdelr3	105785	1.24848	3.68484	0.000791985	0.0172535
			Pcsk2	18549	1.13831	-2.59883	0.0136958	0.158404	Hadh	15107	1.15499	3.92814	0.00039376	0.013183	Fam126a	84652	1.46808	-5.81064	2.1731e-05	0.000262569	Golph3l	229593	1.09062	2.58119	0.0195298	0.0557941	4833439L19Rik	97820	1.13755	-3.04203	0.00450935	0.0530606	2810021J22Rik	69944	1.17658	3.68699	0.000787222	0.0171843
			Uqcrc2	67003	1.14447	-2.59232	0.0139134	0.160139	Stxbp2	20911	1.14701	3.92874	0.000393077	0.013183	Rtbdn	234542	1.22159	-5.8025	2.20847e-05	0.000266222	Ddx20	53975	1.10867	2.58137	0.0195223	0.0557881	Cxx1a	66158	1.18178	-3.03562	0.00458512	0.0536613	Fen1	14156	1.16065	3.68917	0.000782447	0.0171144
			Reep1	52250	1.18459	-2.58981	0.0139981	0.160801	Tgfbr1	21812	1.22958	3.93174	0.000389725	0.0131183	Tmem44	224090	1.23599	-5.79823	2.22724e-05	0.000267985	Ddx24	27225	1.07728	2.58233	0.0194839	0.0557319	Kdm2b	30841	1.17106	-3.03367	0.00460849	0.0538239	BC030476	239368	1.308	3.68928	0.000782212	0.0171144
			Golga3	269682	1.08259	-2.58948	0.0140095	0.160801	Mfsd1	66868	1.15931	3.93175	0.000389712	0.0131183	Wnk2	75607	1.16242	-5.798	2.22826e-05	0.000267985	Nup160	59015	1.14848	2.58418	0.0194098	0.0555584	Rbm3	19652	1.33831	-3.03183	0.0046306	0.0539944	Gstm2	14863	1.2597	3.69394	0.000772059	0.0169556
			Mxd4	17122	1.13365	-2.58836	0.0140475	0.161011	Mx1	17857	1.20139	3.94042	0.000380161	0.0129358	D430019H16Rik	268595	1.35493	-5.7969	2.2331e-05	0.000268257	Pld3	18807	1.1191	2.58711	0.0192931	0.0552853	Tmco3	234076	1.14058	-3.03156	0.00463375	0.0539944	E130114P18Rik	319865	1.16214	3.69721	0.00076503	0.0168353
			Ap1ar	211556	1.18215	-2.5878	0.0140666	0.161011	Plcg2	234779	1.16908	3.9432	0.000377151	0.0128685	Erc2	238988	1.32048	-5.79573	2.2383e-05	0.00026826	Nhlrc2	66866	1.0684	2.5897	0.0191904	0.0550974	Ppm1a	19042	1.24848	-3.02961	0.00465735	0.0540868	Homer3	26558	1.26349	3.6989	0.00076143	0.0168139
			Gabarapl1	57436	1.09147	-2.58534	0.0141504	0.161546	Pxmp2	19301	1.13548	3.96317	0.000356181	0.0122674	Fndc5	384061	1.11691	-5.78804	2.27274e-05	0.000272073	Sirt2	64383	1.07777	2.59262	0.0190751	0.0548271	Adar	56417	1.12222	-3.02772	0.00468021	0.0541649	Dab2	13132	1.20247	3.70068	0.000757628	0.0167745
			Sart3	53890	1.0833	-2.58497	0.0141629	0.161546	Gpld1	14756	1.1824	3.97018	0.000349089	0.0121418	Pnma2	239157	1.27918	-5.77853	2.31603e-05	0.000276618	Tra2a	101214	1.13785	2.5928	0.0190683	0.0548227	Ccdc56	52469	1.15884	-3.02741	0.004684	0.0541649	Fkbp11	66120	1.2199	3.70759	0.000743099	0.0166224
			Ptpru	19273	1.11082	-2.57876	0.0143772	0.163221	Retsat	67442	1.2076	3.97102	0.000348243	0.0121418	Ttc28	209683	1.289	-5.77086	2.35163e-05	0.000279903	Ranbp9	56705	1.15813	2.59302	0.0190596	0.0548128	Ndfip1	65113	1.29928	-3.02624	0.00469828	0.0541847	Mrpl13	68537	1.1757	3.71674	0.000724285	0.0163363
			Aco2	11429	1.09836	-2.57818	0.0143971	0.163298	Cxcr4	12767	1.20684	3.99228	0.000327629	0.0115577	Lingo1	235402	1.40611	-5.76636	2.37274e-05	0.00028177	Kcnip1	70357	1.07449	2.59654	0.0189216	0.0544764	Prpf19	28000	1.20038	-3.02565	0.00470543	0.0541847	Kif18b	70218	1.28172	3.72071	0.000716263	0.016189
			Htr5b	15564	1.15092	-2.56735	0.0147782	0.166411	Zfp36l1	12192	1.33936	4.04497	0.000281535	0.0102204	1700029J07Rik	69479	1.098	-5.75848	2.41019e-05	0.000285238	Ift52	245866	1.08846	2.59723	0.0188949	0.0544146	Fbxl17	50758	1.13632	-3.02463	0.00471791	0.0542209	Clk4	12750	1.25216	3.72649	0.000704734	0.0159617
			Wdr48	67561	1.21309	-2.5651	0.0148586	0.166554	Hmha1	70719	1.25745	4.05092	0.000276752	0.0101055	Srcin1	56013	1.13615	-5.75751	2.41484e-05	0.000285463	Dgat2	67800	1.17061	2.59846	0.018847	0.0543067	Cyb5r3	109754	1.1681	-3.02113	0.004761	0.0544509	1810037I17Rik	67704	1.2026	3.73088	0.000696118	0.0157996
			Nap1l1	53605	1.13979	-2.56222	0.014962	0.167125	Il17ra	16172	1.18274	4.09405	0.00024434	0.00910842	Itpr1	16438	1.3473	-5.75637	2.42031e-05	0.000285618	Spire1	68166	1.14693	2.59913	0.0188211	0.0542472	Pcdh8	18530	1.14191	-3.01257	0.00486776	0.0553638	Fubp3	320267	1.1541	3.73248	0.000692998	0.0157617
			Csnk2a2	13000	1.15596	-2.56172	0.0149798	0.167174	Trim21	20821	1.21384	4.09748	0.000241932	0.00907281	Amy1	11722	1.1938	-5.7561	2.42166e-05	0.000285618	BC088983	382010	1.09405	2.60255	0.0186888	0.0539107	Mageh1	75625	1.2504	-3.01105	0.00488695	0.0554587	Sox2ot	320478	1.19726	3.73314	0.000691704	0.0157617
			Aip	11632	1.10535	-2.56088	0.0150101	0.167363	Dnase1l1	69537	1.19529	4.10985	0.000233422	0.00878004	Mical3	194401	1.21871	-5.74149	2.49308e-05	0.000293419	Tinagl1	94242	1.05949	2.60295	0.0186733	0.0538811	AI836003	239650	1.19322	-3.00929	0.00490928	0.0555958	Nuak1	77976	1.16064	3.7336	0.000690811	0.0157617
			Ica1	15893	1.11168	-2.55756	0.0151304	0.167977	Rasal3	320484	1.20722	4.11075	0.000232817	0.00878004	Dfna5	54722	1.13709	-5.74141	2.49345e-05	0.000293419	9130011J15Rik	66818	1.07166	2.60369	0.0186448	0.0538139	Vdac3	22335	1.3136	-3.00711	0.00493712	0.0557254	Kcnk1	16525	1.19138	3.73599	0.000686185	0.0157585
			Maf1	68877	1.09625	-2.55498	0.0152246	0.168699	Ddr1	12305	1.28811	4.11227	0.000231794	0.00877166	Ebna1bp2	69072	1.17256	-5.72849	2.55845e-05	0.000300046	Fuk	234730	1.06202	2.60408	0.0186297	0.0537853	Klhl5	71778	1.19417	-3.00638	0.00494641	0.0557254	Cav1	12389	1.38314	3.74279	0.000673212	0.0155397
			Ipo4	75751	1.18517	-2.55261	0.0153117	0.169364	Ifi35	70110	1.19081	4.11506	0.000229929	0.00872752	Sbk1	104175	1.23638	-5.72318	2.58567e-05	0.000302556	Eif5	217869	1.08434	2.60415	0.0186273	0.0537853	Rtn4rl1	237847	1.20748	-3.00435	0.00497246	0.0559029	2900055J20Rik	73001	1.17027	3.74691	0.000665458	0.0154264
			Uba5	66663	1.21575	-2.55196	0.0153356	0.169479	Cd151	12476	1.15571	4.12049	0.000226342	0.00861757	Gpc5	103978	1.3276	-5.71157	2.64622e-05	0.000308944	Gm10033	378466	1.05656	2.60522	0.0185861	0.0536892	Mtvr2	17826	1.1843	-3.00203	0.00500239	0.056123	Fkbp9	27055	1.2945	3.7523	0.000655429	0.0152591
			Asna1	56495	1.15745	-2.55025	0.0153986	0.169874	Lst1	16988	1.14981	4.12159	0.000225625	0.00861757	Mrps17	66258	1.16657	-5.69699	2.72434e-05	0.000316994	Cask	12361	1.18304	2.60563	0.0185702	0.0536583	Oxa1l	69089	1.14438	-2.99955	0.00503466	0.0564267	Cd63	12512	1.26708	3.75247	0.000655124	0.0152591
			Htra1	56213	1.17043	-2.54892	0.0154479	0.170117	Sfpi1	20375	1.24321	4.12562	0.000223005	0.00856889	Adap1	231821	1.23477	-5.69245	2.7492e-05	0.000319529	Fzd7	14369	1.12542	2.60732	0.0185057	0.0534866	Ciapin1	109006	1.1429	-2.99896	0.00504234	0.0564544	Plekhf1	72287	1.19606	3.75302	0.000654104	0.0152591
			Snap47	67826	1.14911	-2.54559	0.0155719	0.171181	Cd74	16149	1.24366	4.14089	0.000213352	0.00824872	Tshz1	110796	1.29751	-5.68818	2.77272e-05	0.000321902	Scamp5	56807	1.07054	2.6082	0.0184721	0.0534045	Armc8	74125	1.1548	-2.99484	0.00509632	0.0568417	Acadvl	11370	1.19636	3.75348	0.00065327	0.0152591
			Arl6	56297	1.18901	-2.5448	0.0156014	0.171233	Sox11	20666	1.27172	4.14557	0.000210475	0.00816275	Kat2a	14534	1.29448	-5.67392	2.85288e-05	0.000329001	Hagh	14651	1.10763	2.60844	0.0184628	0.0533925	Anapc5	59008	1.33462	-2.99472	0.00509789	0.0568417	Csrnp1	215418	1.20035	3.76129	0.000639065	0.0151051
			Hdac6	15185	1.12527	-2.54435	0.015618	0.171236	Col6a1	12833	1.18408	4.16092	0.000201306	0.00785597	Lmtk2	231876	1.26151	-5.67327	2.85657e-05	0.00032906	Cirh1a	21771	1.13532	2.60884	0.0184477	0.0533636	5730469M10Rik	70564	1.1513	-2.9932	0.00511793	0.0569482	Hexim1	192231	1.18319	3.76338	0.000635307	0.015049
			Pcbd1	13180	1.12142	-2.54391	0.0156349	0.171271	Padi2	18600	1.18105	4.1658	0.00019847	0.00776955	Mgat5b	268510	1.09168	-5.67009	2.87484e-05	0.000329701	Rreb1	68750	1.05428	2.60926	0.0184319	0.0533577	Numa1	101706	1.1717	-2.99234	0.0051294	0.0570108	Fam178a	226151	1.2221	3.7635	0.000635095	0.015049
			Cops7a	26894	1.14028	-2.54286	0.0156742	0.17148	Rps6ka1	20111	1.22862	4.18762	0.00018628	0.00736158	Wnt4	22417	1.35495	-5.66842	2.88446e-05	0.000330439	Cstf3	228410	1.13356	2.60947	0.0184239	0.0533543	Pnmal1	71691	1.14245	-2.99198	0.00513407	0.0570108	Mcm5	17218	1.21687	3.76397	0.000634259	0.015049
			Gad1	14415	1.26269	-2.54262	0.0156831	0.17148	Irf5	27056	1.19945	4.20268	0.000178294	0.00713632	Ivns1abp	117198	1.1937	-5.66616	2.89751e-05	0.000331568	Lypd1	72585	1.19842	2.61058	0.0183816	0.0532764	Abcf2	27407	1.27924	-2.98976	0.00516361	0.0572217	Pcsk2	18549	1.17943	3.7708	0.000622181	0.0149008
			Ddx50	94213	1.16832	-2.5423	0.0156952	0.17148	Csf1	12977	1.19171	4.2121	0.000173472	0.00701073	Casp9	12371	1.18867	-5.65296	2.97506e-05	0.000338619	Sqstm1	18412	1.09819	2.61463	0.0182287	0.0528774	Nell2	54003	1.19724	-2.9878	0.00518983	0.0573269	Etfb	110826	1.21705	3.77237	0.000619427	0.0148676
			Tmem183a	57439	1.10518	-2.53899	0.0158203	0.172094	Tspan4	64540	1.17199	4.28199	0.000141477	0.0058892	2310001H12Rik	69504	1.27876	-5.63367	3.09227e-05	0.000350378	Rassf1	56289	1.06605	2.61522	0.0182063	0.0528273	Rab7	19349	1.18349	-2.98778	0.0051901	0.0573269	Hist2h2ac	319176	1.16681	3.79078	0.000588095	0.0143376
			Dnaja1	15502	1.17913	-2.53835	0.0158443	0.172205	Tnni1	21952	1.21269	4.30054	0.000134008	0.00563465	Smarca1	93761	1.32094	-5.63111	3.1082e-05	0.000351799	Tmem184b	223693	1.16053	2.61939	0.0180504	0.0524482	Cspg5	29873	1.19725	-2.98747	0.00519424	0.0573269	Egfr	13649	1.31032	3.79656	0.000578571	0.0141691
			Gtf2i	14886	1.12039	-2.53657	0.0159123	0.172673	Tlr6	21899	1.20342	4.31381	0.000128907	0.00544966	Nme2	18103	1.3566	-5.62628	3.13848e-05	0.00035484	Col12a1	12816	1.09485	2.61976	0.0180364	0.0524223	Slitrk1	76965	1.12615	-2.98617	0.0052117	0.0574611	Elovl1	54325	1.24481	3.80748	0.000560998	0.0138956
			Cmas	12764	1.17595	-2.5365	0.015915	0.172673	Il4ra	16190	1.19964	4.31786	0.000127384	0.0054108	Elavl3	15571	1.39515	-5.62558	3.14285e-05	0.000354947	N4bp2	333789	1.07258	2.62009	0.0180242	0.0524014	AA388235	433100	1.15824	-2.98539	0.00522225	0.057519	Ifitm2	80876	1.30021	3.81496	0.000549264	0.0136361
			Pnck	93843	1.13158	-2.5349	0.0159761	0.173185	Bex6	328660	1.24808	4.3283	0.000123551	0.00526587	Slc35f3	210027	1.20904	-5.6155	3.20706e-05	0.000360629	Lass6	241447	1.09074	2.62129	0.0179794	0.0522858	Ubac1	98766	1.1454	-2.98343	0.00524869	0.0576931	Atf3	11910	1.18438	3.81709	0.00054597	0.0135854
			Lsmd1	78304	1.11165	-2.53196	0.0160888	0.173803	Stat6	20852	1.30907	4.34534	0.000117531	0.00506113	Clstn1	65945	1.26594	-5.6052	3.2741e-05	0.000366974	Commd6	66200	1.09484	2.62271	0.0179269	0.0521479	Nrbf2	641340	1.15794	-2.98013	0.00529356	0.0580686	BC013529	215751	1.28842	3.82749	0.000530135	0.0132828
			Dctn1	13191	1.12268	-2.53016	0.0161582	0.174402	Vasp	22323	1.28071	4.35637	0.000113794	0.00496873	Hpcal4	170638	1.44157	-5.60099	3.30192e-05	0.000369694	Ankrd6	140577	1.08946	2.62288	0.0179207	0.0521444	Lrrc20	216011	1.15248	-2.97969	0.00529955	0.0580755	Slc48a1	67739	1.24205	3.83633	0.000517034	0.0130449
			Ncbp1	433702	1.11579	-2.52956	0.0161811	0.174499	Tcirg1	27060	1.2053	4.3774	0.000106982	0.00472084	Kifc2	16581	1.34132	-5.59863	3.31757e-05	0.000371046	Flrt2	399558	1.12812	2.62592	0.0178084	0.0518758	Tmem60	212090	1.14985	-2.97876	0.00531227	0.0581562	Tcf7l2	21416	1.1963	3.83825	0.000514235	0.0130045
			Ndufa11	69875	1.17888	-2.5254	0.0163432	0.175737	Irgm1	15944	1.24465	4.40245	9.93927e-05	0.00441714	Adcy6	11512	1.22784	-5.59437	3.34607e-05	0.000373202	St7l	229681	1.08697	2.62681	0.0177754	0.0518233	Lonp1	74142	1.16247	-2.96952	0.00544021	0.0593601	Elavl1	15568	1.31657	3.83954	0.000512365	0.0129875
			Cct3	12462	1.14239	-2.52522	0.0163501	0.175737	Chst2	54371	1.2195	4.4106	9.704e-05	0.00434349	Kcnb1	16500	1.11979	-5.58758	3.39209e-05	0.000377662	D16Ertd472e	67102	1.13484	2.62687	0.0177732	0.0518233	1700021K19Rik	224118	1.19552	-2.96707	0.00547469	0.0596334	Fbn1	14118	1.19708	3.84826	0.000499859	0.01273
			Ncor1	20185	1.12587	-2.52339	0.0164217	0.176246	Ednrb	13618	1.30757	4.42765	9.22919e-05	0.00414583	Ryr2	20191	1.25995	-5.58716	3.39492e-05	0.000377662	Adamts15	235130	1.08902	2.62733	0.0177565	0.0517972	Cbx6-Nptxr	504193	1.16878	-2.96365	0.00552313	0.0599804	Prkd2	101540	1.21452	3.85372	0.000492176	0.0125638
			Adprh	11544	1.09439	-2.52323	0.0164278	0.176246	Uba7	74153	1.23244	4.44592	8.74587e-05	0.00397158	Ppp3cb	19056	1.21777	-5.58399	3.41667e-05	0.000379675	Bcap31	27061	1.05836	2.62815	0.0177263	0.0517237	Pitpnc1	71795	1.18815	-2.95721	0.00561525	0.0608162	Irf1	16362	1.25673	3.8713	0.000468225	0.012066
			Wrnip1	78903	1.17338	-2.52211	0.016472	0.176568	Stab1	192187	1.27712	4.44789	8.69537e-05	0.00396306	Def6	23853	1.12313	-5.58156	3.4334e-05	0.000380729	Mtmr10	233315	1.07853	2.62854	0.0177123	0.0516973	Mapk4	225724	1.13404	-2.9571	0.00561691	0.0608162	Cux2	13048	1.21606	3.87309	0.000465852	0.0120334
			Dido1	23856	1.12134	-2.52097	0.016517	0.176601	Klk6	19144	1.3103	4.46168	8.34922e-05	0.00384742	Fbxo21	231670	1.20326	-5.58155	3.43349e-05	0.000380729	Nms	433292	1.05576	2.62928	0.0176851	0.0516762	Sgtb	218544	1.21351	-2.95398	0.0056621	0.0611756	Prox1	19130	1.18701	3.87582	0.000462257	0.011969
			Pi4ka	224020	1.10967	-2.52096	0.0165173	0.176601	Samhd1	56045	1.19253	4.46516	8.26396e-05	0.00382224	Msl1	74026	1.18426	-5.57304	3.49277e-05	0.000386889	Ugt1a7c	394432	1.07249	2.62946	0.0176785	0.0516713	Ociad1	68095	1.15175	-2.94976	0.00572382	0.061666	Cdca2	108912	1.23701	3.88792	0.000446631	0.0116478
			Wdr13	73447	1.19786	-2.52096	0.0165174	0.176601	H2-Bl	14963	1.21621	4.49575	7.5511e-05	0.00351858	Usp22	216825	1.34279	-5.56906	3.52083e-05	0.000389581	Wdr3	269470	1.06794	2.63077	0.0176305	0.0515456	Rac3	170758	1.35824	-2.94754	0.00575651	0.0619567	Vamp3	22319	1.21962	3.89188	0.000441631	0.0116011
			Zyg11b	414872	1.11072	-2.52049	0.0165359	0.176647	Irf7	54123	1.27398	4.50123	7.43011e-05	0.00348824	Prrg1	546336	1.12255	-5.56065	3.58098e-05	0.000395483	Gm6316	622339	1.11907	2.63193	0.0175884	0.0514516	Mast1	56527	1.16049	-2.94093	0.00585495	0.0628292	Pvrl2	19294	1.24001	3.89608	0.000436387	0.0114912
			Ndufb11	104130	1.1828	-2.51663	0.0166888	0.177523	Ifit2	15958	1.23657	4.53719	6.68132e-05	0.00316047	Gamt	14431	1.22768	-5.56053	3.58179e-05	0.000395483	Gnmt	14711	1.04754	2.63205	0.0175839	0.0514516	Pnma1	70481	1.19537	-2.93732	0.00590929	0.06326	Fah	14085	1.25595	3.89983	0.00043175	0.0113967
			Atp5j2	57423	1.15532	-2.51652	0.0166931	0.177523	Ncf2	17970	1.23771	4.54597	6.51008e-05	0.00310297	Ppp3ca	19055	1.31064	-5.55179	3.64545e-05	0.000401231	Akirin1	68050	1.12089	2.63228	0.0175755	0.0514428	Plekhb2	226971	1.15798	-2.9371	0.00591259	0.06326	Tmem51	214359	1.26824	3.90335	0.000427449	0.0113107
			Itm2c	64294	1.09615	-2.5164	0.0166979	0.177523	Cd14	12475	1.23902	4.54887	6.45459e-05	0.00308831	Gria1	14799	1.47341	-5.55112	3.65036e-05	0.000401346	Sp2	78912	1.06816	2.63532	0.0174654	0.0512362	Tcap	21393	1.14196	-2.93528	0.00594033	0.0634943	Eps15	13858	1.19142	3.90391	0.000426766	0.0113107
			Ndufa9	66108	1.17124	-2.51596	0.0167156	0.177523	Ccl3	20302	1.24346	4.56691	6.1191e-05	0.00293905	Diras1	208666	1.22109	-5.54941	3.66297e-05	0.000401881	Arid2	77044	1.12622	2.63565	0.0174535	0.0512156	Serbp1	66870	1.16704	-2.93282	0.00597789	0.0638328	Ddr1	12305	1.25437	3.91192	0.000417152	0.0111294
			Glrx3	30926	1.1698	-2.51526	0.0167435	0.177623	Litaf	56722	1.30917	4.57291	6.01142e-05	0.00289848	Isyna1	71780	1.13392	-5.54785	3.67451e-05	0.000402721	Slc6a7	240332	1.10909	2.63741	0.0173901	0.0511068	Gsk3b	56637	1.22676	-2.929	0.00603661	0.064304	Birc5	11799	1.21498	3.91449	0.000414102	0.0110928
			Manf	74840	1.18853	-2.51354	0.0168121	0.177924	Pmp22	18858	1.29552	4.57655	5.94709e-05	0.00287857	Zmiz2	52915	1.24859	-5.54586	3.68926e-05	0.000403911	Slc39a7	14977	1.11421	2.63829	0.0173586	0.051096	Ppp1r3f	54646	1.20348	-2.92754	0.00605925	0.0644478	Slc4a2	20535	1.2989	3.91649	0.000411758	0.0110573
			Mpdz	17475	1.2244	-2.50992	0.0169578	0.179162	Ifih1	71586	1.25391	4.58559	5.78993e-05	0.0028203	Rnf165	225743	1.18752	-5.53787	3.74921e-05	0.000408141	Zmym6	100177	1.10989	2.63897	0.0173339	0.0510524	Rnf165	225743	1.14463	-2.92533	0.00609345	0.0646848	Cdca3	14793	1.26788	3.9254	0.000401431	0.0108878
			Serpini1	20713	1.1936	-2.50715	0.0170701	0.180196	Plxnb2	140570	1.21976	4.61481	5.3099e-05	0.00262095	Bcl9	77578	1.14872	-5.53654	3.75927e-05	0.00040856	Trp53rk	76367	1.15544	2.6398	0.0173043	0.0509942	Mgst3	66447	1.18493	-2.92474	0.00610278	0.0647205	Zmym2	76007	1.2345	3.92554	0.000401265	0.0108878
			Gpd2	14571	1.19245	-2.50479	0.0171661	0.180781	Ccl12	20293	1.36872	4.63482	5.00393e-05	0.0024896	Nasp	50927	1.25032	-5.52148	3.87528e-05	0.000420288	Catsper2	212670	1.05441	2.6414	0.0172469	0.0508538	Fam100b	319370	1.14781	-2.92229	0.00614114	0.0650002	Sox9	20682	1.24483	3.93624	0.000389213	0.0107445
			Gars	353172	1.14597	-2.50086	0.0173275	0.181532	Ifi27l2a	76933	1.37983	4.66931	4.51708e-05	0.00230242	2400009B08Rik	68234	1.25142	-5.51712	3.90952e-05	0.000423117	Irf9	16391	1.09025	2.64177	0.0172339	0.0508299	Elmod1	270162	1.32837	-2.92161	0.00615183	0.0650089	Rps27l	67941	1.24004	3.93678	0.000388614	0.0107445
			Phb	18673	1.11309	-2.49922	0.0173953	0.181937	Apobec1	11810	1.25837	4.6858	4.30122e-05	0.00220138	Arl4a	11861	1.26626	-5.50814	3.98111e-05	0.000429903	Cmtm6	67213	1.12228	2.64254	0.0172062	0.0507771	Ssu72	68991	1.11229	-2.91991	0.00617847	0.0650779	Igdcc4	56741	1.20802	3.94936	0.000374909	0.0104292
			Gapdh	14433	1.14872	-2.49494	0.0175731	0.182679	Ptprc	19264	1.27263	4.68676	4.28889e-05	0.00220138	1700019N12Rik	67077	1.13763	-5.5077	3.98465e-05	0.000429903	Dhrsx	236082	1.10754	2.64288	0.0171942	0.0507707	P2rx4	18438	1.13523	-2.9175	0.00621664	0.0651101	Troap	78733	1.27434	3.95881	0.00036492	0.0102072
			Zfp821	75871	1.12594	-2.49451	0.0175908	0.182679	Ikzf1	22778	1.29615	4.69084	4.23727e-05	0.00219565	Ppp1r9b	217124	1.44426	-5.50302	4.02249e-05	0.000433086	Ccdc94	72886	1.07956	2.64311	0.0171861	0.050761	D5Wsu178e	28042	1.14368	-2.91717	0.00622189	0.0651101	Tpm1	22003	1.22685	3.96481	0.000358718	0.0101084
			Odz2	23964	1.12724	-2.49434	0.0175982	0.182679	Notch2	18129	1.32674	4.72119	3.87167e-05	0.00203149	Prmt1	15469	1.44992	-5.49713	4.07068e-05	0.000436914	AW549877	106064	1.08812	2.64798	0.0170135	0.0503228	Cox7a2l	20463	1.21325	-2.91628	0.0062361	0.0651101	Pkp2	67451	1.23973	3.979	0.000344451	0.00983407
			Pdxk	216134	1.0837	-2.49399	0.0176125	0.182679	Ntrk2	18212	1.41928	4.72777	3.79664e-05	0.00200052	Pde6d	18582	1.20683	-5.48341	4.18517e-05	0.000447352	Cnp	12799	1.04012	2.64843	0.0169977	0.0502906	Gm5353	634222	1.15342	-2.91593	0.00624161	0.0651101	Gldc	104174	1.25461	3.98158	0.000341923	0.00978766
			Smarca4	20586	1.17532	-2.49357	0.01763	0.182684	Jak3	16453	1.18909	4.73082	3.76231e-05	0.00199083	Mfge8	17304	1.37273	-5.48177	4.19914e-05	0.000448239	Tmf1	232286	1.05149	2.64908	0.016975	0.050252	Dpp6	13483	1.21772	-2.91588	0.00624256	0.0651101	Rasl11b	68939	1.22255	3.99527	0.000328779	0.00951179
			Arl3	56350	1.21941	-2.49289	0.0176588	0.182684	Hpgd	15446	1.24578	4.73906	3.67117e-05	0.00195921	Lrrc49	102747	1.23527	-5.48142	4.20211e-05	0.000448239	Acot9	56360	1.09888	2.64999	0.0169428	0.0501852	Arhgap23	58996	1.16533	-2.91556	0.00624754	0.0651101	Ooep	67968	1.25187	4.00003	0.000324327	0.00943609
			Mrps14	64659	1.13294	-2.48997	0.0177817	0.183519	Psmb9	16912	1.25944	4.74441	3.61326e-05	0.00195065	Tlcd1	68385	1.18262	-5.47858	4.22634e-05	0.000450361	Alg2	56737	1.17471	2.6501	0.0169392	0.0501852	Hes6	55927	1.16447	-2.91351	0.00628044	0.0653094	Golgb1	224139	1.19884	4.00282	0.000321738	0.00940845
			Nop10	66181	1.14018	-2.48863	0.0178383	0.183874	Dap	223453	1.17999	4.7571	3.47928e-05	0.0018948	Camta1	100072	1.35445	-5.47622	4.24656e-05	0.000452051	Cdkn1b	12576	1.12473	2.65076	0.0169161	0.0501545	Rab15	104886	1.14857	-2.91324	0.00628473	0.0653094	Araf	11836	1.24063	4.00701	0.000317898	0.00932128
			Mrpl48	52443	1.1562	-2.48843	0.0178465	0.183874	Tmem176b	65963	1.23701	4.7789	3.26061e-05	0.0018017	Phactr1	218194	1.30987	-5.47508	4.25635e-05	0.000452514	Dhx15	13204	1.16411	2.65346	0.0168215	0.0499399	Ift20	55978	1.13679	-2.9123	0.00629987	0.0653375	Nrxn3	18191	1.24958	4.00933	0.000315794	0.00928469
			Rab3ip	216363	1.12991	-2.48774	0.0178757	0.183874	LOC676689	676689	1.29646	4.78015	3.24843e-05	0.0018017	Wdr51b	382406	1.21401	-5.4747	4.25963e-05	0.000452514	Alcam	11658	1.14652	2.65565	0.0167454	0.049771	Diap1	13367	1.14786	-2.91044	0.00632986	0.0654182	Ugt1a7c	394432	1.28529	4.00978	0.000315386	0.00928469
			Mllt11	56772	1.12826	-2.48741	0.0178898	0.183874	Ctsa	19025	1.32319	4.80235	3.04046e-05	0.00169506	Mipep	70478	1.1593	-5.47299	4.27441e-05	0.000453621	Phtf1	18685	1.0468	2.65919	0.0166229	0.0494443	Lingo2	242384	1.16893	-2.90449	0.00642663	0.0659453	Cxcr4	12767	1.32249	4.01318	0.000312323	0.00925789
			Pigf	18701	1.11692	-2.48527	0.0179808	0.184658	Trim25	217069	1.29143	4.82907	2.80766e-05	0.00157229	Flot1	14251	1.15351	-5.46906	4.30854e-05	0.000456776	Dnajb1	81489	1.12686	2.65977	0.0166029	0.0494183	Samd8	67630	1.14629	-2.90422	0.00643102	0.0659453	Spata24	71242	1.18608	4.01334	0.000312182	0.00925789
			Sdha	66945	1.19846	-2.48439	0.0180183	0.184739	Id3	15903	1.30915	4.84003	2.71726e-05	0.00152852	Zdhhc14	224454	1.28579	-5.46044	4.38443e-05	0.000463402	Nsmce2	68501	1.09836	2.66526	0.0164149	0.0489326	Pard6a	56513	1.14679	-2.9005	0.00649222	0.0664012	Ahnak	66395	1.21919	4.01576	0.000310024	0.00925789
			Chrm1	12669	1.11803	-2.48364	0.0180502	0.184915	C3ar1	12267	1.33939	4.84353	2.68903e-05	0.00151948	Gnaz	14687	1.25451	-5.4524	4.45651e-05	0.000469585	Leo1	235497	1.11658	2.66532	0.0164129	0.0489326	Ndufa8	68375	1.16683	-2.90041	0.00649375	0.0664012	Luc7l3	67684	1.33096	4.01944	0.000306768	0.0092192
			Ptpn1	19246	1.11032	-2.48239	0.018104	0.185313	Vav1	22324	1.26061	4.84517	2.67595e-05	0.00151897	2410022L05Rik	66423	1.16703	-5.44065	4.56399e-05	0.000479367	Slc39a4	72027	1.07065	2.66798	0.0163226	0.0487518	Cacna2d2	56808	1.15995	-2.89931	0.00651197	0.0665008	Zfc3h1	216345	1.19849	4.02091	0.000305479	0.00920596
			Rbm18	67889	1.26838	-2.48096	0.0181655	0.185758	Myo10	17909	1.2569	4.85082	2.63117e-05	0.00150725	Akap1	11640	1.23068	-5.44023	4.56782e-05	0.000479367	Bcor	71458	1.07236	2.66812	0.0163178	0.0487515	Atp2b2	11941	1.15417	-2.89902	0.00651676	0.0665008	Abhd4	105501	1.27926	4.04372	0.000286109	0.0087634
			Gnl2	230737	1.10365	-2.48069	0.0181771	0.185758	Cx3cr1	13051	1.26825	4.91416	2.17765e-05	0.00127674	Hap1	15114	1.35657	-5.4372	4.59601e-05	0.000481375	Cdkal1	68916	1.0985	2.66834	0.0163104	0.0487435	Ccnc	51813	1.12544	-2.89871	0.00652197	0.0665008	Dock6	319899	1.22872	4.04463	0.00028536	0.0087634
			Vps25	28084	1.14437	-2.47679	0.0183454	0.187136	Tgif1	21815	1.32131	4.9244	2.11203e-05	0.00125	Zfp637	232337	1.20883	-5.43718	4.59623e-05	0.000481375	Arcn1	213827	1.05326	2.66929	0.0162782	0.0486855	Eif4a2	13682	1.44999	-2.89554	0.00657483	0.066914	Bmp4	12159	1.21563	4.04922	0.000281626	0.00868001
			Fam96b	68523	1.13827	-2.47541	0.0184053	0.187476	Slfn2	20556	1.24829	4.95063	1.95265e-05	0.00116673	Tada2a	217031	1.13428	-5.43209	4.64398e-05	0.000485885	Uqcc	56046	1.09709	2.66967	0.0162654	0.0486648	Eif3b	27979	1.20243	-2.89416	0.00659788	0.0670857	Lynx1	23936	1.25615	4.05007	0.000280932	0.00868001
			Cox7b	66142	1.21774	-2.4709	0.0186031	0.188721	Cxcl5	20311	1.36101	4.98919	1.73984e-05	0.00104458	Coro1a	12721	1.3227	-5.429	4.67314e-05	0.000488445	Psat1	107272	1.19023	2.67178	0.0161944	0.0484804	Mrpl3	94062	1.24496	-2.89099	0.00665142	0.0673774	LOC100040243	100040243	1.2166	4.05099	0.000280195	0.00868001
			Baz1b	22385	1.12137	-2.46937	0.0186704	0.189001	Lamp2	16784	1.39872	5.02726	1.55243e-05	0.000964512	Anp32a	11737	1.4009	-5.42352	4.72543e-05	0.000492422	Syf2	68592	1.12218	2.67186	0.0161915	0.0484804	Cpne4	74020	1.21207	-2.88546	0.00674552	0.0680131	Arsi	545260	1.36412	4.05368	0.000278033	0.00864294
			Etv1	14009	1.21874	-2.46631	0.0188056	0.18985	Scamp2	24044	1.32001	5.11651	1.18797e-05	0.00074926	Tnik	665113	1.30477	-5.4218	4.74204e-05	0.000493281	Csf1	12977	1.14386	2.67359	0.0161335	0.0483538	Lcmt1	30949	1.14036	-2.88478	0.00675716	0.0680672	Ccnt2	72949	1.29088	4.05422	0.000277601	0.00864294
			Cadps	27062	1.22078	-2.46285	0.0189599	0.190945	Pdpn	14726	1.55202	5.11752	1.1844e-05	0.00074926	Hectd3	76608	1.1637	-5.42168	4.74318e-05	0.000493281	Ostf1	20409	1.12714	2.67418	0.0161137	0.0483085	Vmn2r74	546980	1.13346	-2.88291	0.00678936	0.0682016	Cdk1	12534	1.1938	4.05431	0.000277529	0.00864294
			Cstf2t	83410	1.18689	-2.46223	0.0189878	0.190949	2310014H01Rik	76448	1.19408	5.18013	9.81501e-06	0.000625357	Abca3	27410	1.23446	-5.41188	4.83856e-05	0.000501775	Ndufa12	66414	1.17058	2.67504	0.016085	0.0482502	Matn1	17180	1.15732	-2.88164	0.00681137	0.0683594	Trp53	22059	1.26344	4.07099	0.000264532	0.00833892
			Midn	59090	1.11398	-2.46202	0.0189972	0.190949	Sat1	20229	1.38225	5.20747	9.0414e-06	0.000579021	Adcy1	432530	1.37862	-5.41153	4.84203e-05	0.000501775	Gm4951	240327	1.09676	2.67528	0.016077	0.0482404	Hnrpdl	50926	1.21913	-2.88079	0.00682615	0.0684444	Ccdc114	211535	1.21421	4.08395	0.000254836	0.00810766
			Psma1	26440	1.15822	-2.46182	0.0190062	0.190949	Bgn	12111	1.3474	5.21656	8.79792e-06	0.000566332	Hebp1	15199	1.31393	-5.40636	4.89311e-05	0.000504831	Cd276	102657	1.08993	2.67869	0.0159637	0.0479698	Cltb	74325	1.1343	-2.8775	0.00688334	0.0688906	Ednrb	13618	1.4428	4.09096	0.000249741	0.00799246
			Stard7	99138	1.11863	-2.46056	0.0190625	0.191053	Col9a3	12841	1.27559	5.23366	8.35754e-06	0.000543588	Dpysl3	22240	1.50861	-5.40075	4.94923e-05	0.000509901	Vps36	70160	1.14595	2.68045	0.0159055	0.0478502	Fcrl1	229499	1.14363	-2.87694	0.00689316	0.0689252	2810459M11Rik	72792	1.27811	4.0916	0.000249281	0.00799246
			Ppp2r2b	72930	1.11682	-2.45888	0.0191381	0.191503	Hck	15162	1.29691	5.25299	7.88602e-06	0.000515605	Cenpv	73139	1.15734	-5.38937	5.06522e-05	0.00051795	1700123O20Rik	58248	1.10183	2.6814	0.015874	0.0477832	Mrpl48	52443	1.1438	-2.87589	0.00691151	0.0690451	Crygs	12970	1.22149	4.09259	0.000248571	0.00799246
			LOC100045684	100045684	1.11187	-2.45808	0.0191745	0.191617	Rnase4	58809	1.66418	5.25923	7.73943e-06	0.000511376	E2f1	13555	1.34882	-5.3784	5.17961e-05	0.000528086	Naa40	70999	1.08921	2.68172	0.0158636	0.0477657	Capn2	12334	1.20446	-2.87551	0.00691819	0.0690482	Gusb	110006	1.21586	4.09942	0.000243725	0.00788951
			Ints8	72656	1.13942	-2.45565	0.0192844	0.192044	Pqlc3	217430	1.33276	5.26419	7.62499e-06	0.000506494	Ncl	17975	1.21949	-5.37226	5.24478e-05	0.000534206	Ube2n	93765	1.09678	2.68192	0.0158568	0.0477649	Pde6d	18582	1.16443	-2.872	0.00698013	0.0694748	Bat2l2	226562	1.20434	4.10342	0.000240931	0.00788951
			Nicn1	66257	1.08397	-2.4534	0.0193871	0.192759	Tap1	21354	1.3277	5.27874	7.29875e-06	0.000487416	Tmc7	209760	1.18886	-5.36644	5.30731e-05	0.000539352	H2-T10	15024	1.05684	2.68263	0.0158335	0.0477165	Brunol4	108013	1.15519	-2.87083	0.00700085	0.0695533	Slc5a5	114479	1.16851	4.10406	0.00024049	0.00788951
			Ip6k1	27399	1.08737	-2.45253	0.0194266	0.192845	Lcp2	16822	1.28287	5.28365	7.19189e-06	0.000482862	Ptpdc1	218232	1.16604	-5.36566	5.3158e-05	0.000539352	Dlst	78920	1.10917	2.68689	0.015694	0.0473374	Golga7	57437	1.22679	-2.87019	0.00701228	0.0696031	Rin1	225870	1.22123	4.11169	0.000235249	0.00778933
			Atp6ap1	54411	1.20381	-2.44903	0.0195871	0.193904	Slc7a7	20540	1.25209	5.29101	7.03441e-06	0.000474842	Prss35	244954	1.13033	-5.36507	5.32218e-05	0.000539442	Cdc5l	71702	1.09212	2.68804	0.0156564	0.0472515	Ctu2	66965	1.16034	-2.8608	0.00718109	0.0709542	Rnf135	71956	1.28972	4.12508	0.000226329	0.00753203
			Kctd17	72844	1.12729	-2.44875	0.0196003	0.193904	Serpinf1	20317	1.32585	5.30988	6.64654e-06	0.000451098	Rnf214	235315	1.20243	-5.3577	5.40269e-05	0.000544413	Plk3	12795	1.1666	2.68835	0.0156463	0.0472347	Ppm1b	19043	1.1603	-2.85982	0.00719893	0.0710657	Igfbp5	16011	1.27067	4.12523	0.000226233	0.00753203
			Sept9	53860	1.08204	-2.44842	0.0196155	0.193904	Hexa	15211	1.39541	5.31031	6.63803e-06	0.000451098	Pfkfb4	270198	1.24659	-5.35166	5.46966e-05	0.000549119	Itga8	241226	1.06763	2.69077	0.0155679	0.0470255	Tspan7	21912	1.1149	-2.8568	0.00725423	0.0714166	Dlk1	13386	1.3256	4.12616	0.000225626	0.00753203
			March6	223455	1.20683	-2.44818	0.0196264	0.193904	Lmo2	16909	1.21952	5.33992	6.07265e-06	0.000418979	Stxbp5	78808	1.278	-5.35028	5.48512e-05	0.000550049	Ndufa1	54405	1.16367	2.69077	0.0155679	0.0470255	Nol12	97961	1.14601	-2.85457	0.00729509	0.0716239	Cmtm3	68119	1.24607	4.13184	0.000221959	0.00747836
			App	11820	1.0963	-2.44751	0.0196577	0.194059	Naglu	27419	1.31718	5.36893	5.56545e-06	0.000386119	Guk1	14923	1.20784	-5.34358	5.56062e-05	0.000556545	Col8a2	329941	1.07437	2.69219	0.015522	0.0469278	Fbxl16	214931	1.15598	-2.85405	0.00730487	0.0716551	Socs2	216233	1.14775	4.13199	0.000221857	0.00747836
			Nup85	445007	1.09384	-2.44684	0.0196886	0.194211	Glycam1	14663	1.31834	5.4078	4.95141e-06	0.000348164	Dtx4	207521	1.21871	-5.33679	5.63818e-05	0.000563221	Ndufs7	75406	1.0974	2.69224	0.0155203	0.0469278	Sik1	17691	1.17171	-2.85019	0.00737635	0.0722257	Wisp2	22403	1.30353	4.13341	0.000220953	0.00747836
			Zfp239	22685	1.13442	-2.4421	0.0199092	0.195923	Cd37	12493	1.2946	5.42484	4.70402e-06	0.000340365	Twf2	23999	1.28944	-5.33244	5.68847e-05	0.000567698	Tspan33	232670	1.09468	2.69256	0.01551	0.0469278	Pnpo	103711	1.15892	-2.84867	0.00740474	0.072373	Pdlim4	30794	1.32278	4.1451	0.000213613	0.00735711
			Cdc5l	71702	1.11696	-2.43657	0.0201692	0.197703	Tapbp	21356	1.52558	5.44243	4.46159e-06	0.000325827	Neurod2	18013	1.30745	-5.32811	5.73895e-05	0.000572186	Plce1	74055	1.05248	2.69532	0.0154214	0.0466915	Parl	381038	1.15238	-2.84532	0.0074677	0.0728571	Ky	16716	1.19675	4.14621	0.000212924	0.00735672
			Mrpl40	18100	1.11397	-2.43563	0.020214	0.197986	Wwtr1	97064	1.29215	5.44658	4.40621e-06	0.000323675	Ephb2	13844	1.17707	-5.32458	5.78046e-05	0.00057522	Cd97	26364	1.06686	2.69551	0.015415	0.0466859	Gabrd	14403	1.1383	-2.84465	0.00748043	0.0729157	Renbp	19703	1.24983	4.15122	0.000209866	0.00727423
			Arfgef1	211673	1.1485	-2.43494	0.0202464	0.198122	Apbb1ip	54519	1.94616	5.48626	3.91047e-06	0.000289457	Ttl	69737	1.14499	-5.32276	5.8021e-05	0.00057682	Tpt1	22070	1.09095	2.69719	0.0153614	0.0465369	Papss1	23971	1.12312	-2.84158	0.00753856	0.0732192	Bicc1	83675	1.23388	4.15505	0.000207554	0.00721717
			Wipi2	74781	1.09679	-2.43467	0.0202596	0.198122	Hcls1	15163	1.34009	5.4956	3.80214e-06	0.000284318	Kdm4b	193796	1.17871	-5.3151	5.89355e-05	0.000585351	Atp5g1	11951	1.14854	2.69737	0.0153556	0.0465329	A730011L01Rik	338371	1.1477	-2.84119	0.00754608	0.0732266	Glipr2	384009	1.20189	4.15524	0.00020744	0.00721717
			Zfp574	232976	1.08384	-2.43273	0.020352	0.19887	Lsp1	16985	1.28089	5.49856	3.76843e-06	0.000283495	9130404D08Rik	74549	1.12166	-5.31356	5.91211e-05	0.000586632	Zc3hc1	232679	1.08604	2.69961	0.0152842	0.0463574	Kctd6	71393	1.12579	-2.8396	0.00757646	0.0734558	Actn1	109711	1.30841	4.15977	0.000204739	0.00716522
			Srp9	27058	1.11229	-2.43225	0.0203746	0.198935	Cd9	12527	1.68728	5.60546	2.73202e-06	0.000210602	Gm5107	330070	1.1053	-5.30527	6.01328e-05	0.000595533	Selk	80795	1.17178	2.70008	0.0152693	0.0463391	Zswim6	67263	1.28747	-2.83801	0.0076068	0.0736184	Fezf2	54713	1.17943	4.17139	0.000197964	0.00701866
			Nr4a2	18227	1.22832	-2.42769	0.0205934	0.200715	Slc11a1	18173	1.31575	5.61236	2.67593e-06	0.000207559	Il17d	239114	1.36723	-5.30297	6.04153e-05	0.000597761	Slc7a14	241919	1.09808	2.70075	0.0152479	0.0463013	Clstn3	232370	1.21624	-2.83576	0.00765021	0.0737177	Kif23	71819	1.31435	4.17709	0.000194722	0.00694915
			Chka	12660	1.08703	-2.42636	0.0206578	0.201072	Prdx6	11758	1.56572	5.62267	2.59416e-06	0.000203748	Zfp94	22756	1.11008	-5.30033	6.07424e-05	0.000599282	Nek9	217718	1.10343	2.70095	0.0152417	0.0462962	Taf12	66464	1.13178	-2.83025	0.0077572	0.0744745	Stard5	170460	1.29747	4.18676	0.000189344	0.00680197
			Palm	18483	1.13232	-2.42406	0.0207693	0.201891	Lat2	56743	1.36895	5.63953	2.46588e-06	0.000194898	Dkk3	50781	1.27301	-5.29987	6.08003e-05	0.000599284	Ifngr1	15979	1.0979	2.7012	0.0152338	0.0462856	Dis3l2	208718	1.13283	-2.8239	0.00788222	0.0754357	2210011C24Rik	70134	1.30438	4.19163	0.00018669	0.00672891
			Crcp	12909	1.10325	-2.42396	0.0207743	0.201891	Gpam	14732	1.31703	5.65707	2.33917e-06	0.000186061	Akap9	100986	1.46579	-5.2983	6.09963e-05	0.000600646	Ribc1	66611	1.06768	2.70129	0.015231	0.0462856	Dync1li1	235661	1.1548	-2.82376	0.00788497	0.0754357	LOC100047738	100047738	1.3117	4.19457	0.000185109	0.00669415
			Mprip	26936	1.14746	-2.42172	0.0208836	0.202779	Iigp1	60440	1.50638	5.71994	1.93612e-06	0.000159068	Rangap1	19387	1.22928	-5.29434	6.14924e-05	0.000603812	Tmem132a	98170	1.15892	2.70203	0.0152075	0.0462598	Atp2b1	67972	1.18012	-2.8218	0.00792401	0.0755829	A230046K03Rik	319277	1.28062	4.19686	0.000183883	0.00669415
			Mark2	13728	1.11813	-2.42069	0.0209337	0.202808	Sgpl1	20397	1.33682	5.79412	1.54908e-06	0.000128966	H13	14950	1.09565	-5.29128	6.18779e-05	0.000605879	Slc37a2	56857	1.04949	2.70259	0.0151897	0.0462328	Jkamp	104771	1.14673	-2.81577	0.0080451	0.0761503	Irak1	16179	1.23458	4.19733	0.000183632	0.00669415
			Ccl27a	20301	1.17358	-2.41939	0.0209974	0.20311	Ch25h	12642	1.27109	5.81545	1.45287e-06	0.000121768	Gtf3a	66596	1.20089	-5.28698	6.24249e-05	0.000610083	Sept9	53860	1.12104	2.70288	0.0151806	0.0462187	Ap2a2	11772	1.18832	-2.81546	0.00805122	0.0761503	Ppap2c	50784	1.31788	4.20948	0.00017727	0.00651935
			Stmn4	56471	1.09551	-2.41825	0.0210536	0.203339	Tspo	12257	1.25171	5.8443	1.33224e-06	0.000112413	Abca8a	217258	1.13292	-5.28558	6.26043e-05	0.000611061	Ddx47	67755	1.09089	2.70296	0.0151781	0.0462187	Mapk10	26414	1.1391	-2.81528	0.00805493	0.0761503	Ak3	56248	1.24244	4.2253	0.000169314	0.00628769
			Gspt2	14853	1.13542	-2.4175	0.0210903	0.203379	Ctsl	13039	1.52709	5.88114	1.19263e-06	0.000101686	Vwc2l	320460	1.20046	-5.27799	6.35849e-05	0.000618859	Optn	71648	1.12296	2.70352	0.0151605	0.0461845	Acd	497652	1.15615	-2.81528	0.008055	0.0761503	Bace2	56175	1.23672	4.22808	0.000167956	0.00626169
			Psmd7	17463	1.12976	-2.41434	0.0212466	0.204037	Hrsp12	15473	1.45519	5.88516	1.17831e-06	0.000101481	Col6a3	12835	1.22319	-5.27772	6.3621e-05	0.000618859	Myadml2	68515	1.07305	2.70359	0.0151581	0.0461845	4931428F04Rik	74356	1.17619	-2.81513	0.00805794	0.0761503	Cxcl1	14825	1.5093	4.22871	0.000167646	0.00626169
			Tsc2	22084	1.19075	-2.41381	0.0212729	0.204037	Anxa2	12306	1.27826	5.92231	1.05394e-06	9.20392e-05	Traf4	22032	1.34327	-5.27348	6.41755e-05	0.000622502	Mrpl50	28028	1.09826	2.7046	0.0151263	0.0461209	Pmvk	68603	1.18666	-2.81478	0.00806509	0.0761515	Rnaset2a	100037283	1.23368	4.22906	0.000167474	0.00626169
			Grk6	26385	1.1101	-2.41235	0.021346	0.204424	Lyl1	17095	1.57605	5.9583	9.45978e-07	8.31928e-05	C85492	215494	1.13	-5.26641	6.51124e-05	0.000630412	Zic3	22773	1.13416	2.70521	0.015107	0.0460758	Sdccag3	68112	1.15309	-2.81206	0.00812045	0.0764747	Ptbp1	19205	1.32935	4.23584	0.000164211	0.0062291
			Ppp1cc	19047	1.22581	-2.40792	0.0215673	0.205943	Ncf1	17969	1.30523	5.98906	8.62581e-07	7.63965e-05	Ctxn1	330695	1.32035	-5.2649	6.53134e-05	0.000630593	Ccnk	12454	1.08419	2.70523	0.0151063	0.0460758	Keap1	50868	1.15336	-2.80382	0.00829012	0.0776679	Ephb4	13846	1.25968	4.23796	0.000163201	0.00622288
			Mrpl27	94064	1.1211	-2.40786	0.0215706	0.205943	Cd72	12517	1.30065	5.99042	8.59054e-07	7.63965e-05	Vcan	13003	1.11131	-5.2621	6.56902e-05	0.000633642	Slc25a3	18674	1.33133	2.70573	0.0150906	0.0460528	Ncoa6	56406	1.17506	-2.8032	0.0083031	0.0777164	Rab26	328778	1.24355	4.24493	0.000159926	0.00615261
			Mrpl4	66163	1.16965	-2.40416	0.0217573	0.206542	Cd44	12505	1.39066	6.01293	8.02957e-07	7.2139e-05	Impa2	114663	1.09199	-5.25858	6.61661e-05	0.00063764	Zyx	22793	1.24082	2.70599	0.0150825	0.0460417	Atp5o	28080	1.19274	-2.80222	0.00832351	0.0777164	St6galnac2	20446	1.24919	4.24496	0.000159914	0.00615261
			Ap4s1	11782	1.24055	-2.40315	0.0218086	0.206542	Aqp4	11829	1.71692	6.05314	7.11754e-07	6.44086e-05	Fnbp1l	214459	1.35086	-5.25561	6.65697e-05	0.000640164	Unc5c	22253	1.05217	2.70692	0.0150534	0.0459662	Prokr2	246313	1.16625	-2.80192	0.00832967	0.0777164	Trip6	22051	1.30879	4.25395	0.000155789	0.00605789
			Hsd3b3	15494	1.13595	-2.40267	0.0218333	0.206542	Anxa4	11746	1.23538	6.22564	4.24609e-07	3.95711e-05	Odz1	23963	1.2343	-5.25508	6.66426e-05	0.000640164	Slc9a9	331004	1.09189	2.71291	0.0148668	0.0455171	Arf1	11840	1.13861	-2.80166	0.00833514	0.0777164	Id1	15901	1.32781	4.2603	0.000152938	0.00596844
			Elof1	66126	1.11336	-2.4025	0.0218417	0.206542	Ifi204	15951	1.50966	6.25267	3.91647e-07	3.67736e-05	Fdps	110196	1.20379	-5.24621	6.78667e-05	0.000649805	5730403B10Rik	66626	1.04992	2.71406	0.0148312	0.0454213	Rai12	54351	1.16065	-2.80151	0.00833827	0.0777164	Sorbs3	20410	1.24479	4.27073	0.000148366	0.00583199
			Ppp2ca	19052	1.16084	-2.40191	0.0218718	0.206607	Ctsh	13036	1.37999	6.26654	3.75752e-07	3.55484e-05	Tcfl5	277353	1.19811	-5.24337	6.82631e-05	0.000652397	Etv3	27049	1.09707	2.71555	0.0147852	0.0452939	Mtch2	56428	1.24898	-2.79983	0.00837357	0.0779115	Ccng1	12450	1.25734	4.279	0.000144834	0.00573471
			Nisch	64652	1.12968	-2.4015	0.0218925	0.206647	Lgmn	19141	1.54029	6.30731	3.32665e-07	3.19563e-05	Mcf2l	17207	1.21095	-5.22348	7.11079e-05	0.000678336	Zmat3	22401	1.27638	2.71734	0.0147302	0.0451652	Dhps	330817	1.12683	-2.79866	0.00839817	0.0780066	Ptpn21	24000	1.2681	4.2852	0.000142242	0.00565269
			Mypop	232934	1.08438	-2.40089	0.0219239	0.206787	F11r	16456	1.36571	6.32345	3.17011e-07	3.06886e-05	Gdf9	14566	1.1127	-5.2128	7.26875e-05	0.000692132	Serinc2	230779	1.07738	2.71757	0.0147232	0.0451573	Ica1	15893	1.14437	-2.79139	0.00855232	0.0790334	Ccnd1	12443	1.24917	4.28722	0.000141409	0.00564026
			Sbno1	243272	1.09569	-2.39843	0.0220495	0.207504	Kcne1l	66240	1.39896	6.46628	2.07094e-07	2.06896e-05	Scaper	244891	1.12089	-5.21065	7.30092e-05	0.000694558	Gpr108	78308	1.08348	2.7188	0.0146853	0.0450676	Slc29a3	71279	1.15133	-2.79139	0.00855242	0.0790334	Sepn1	74777	1.24275	4.28782	0.00014116	0.00564026
			Mbd3	17192	1.09065	-2.39841	0.0220506	0.207504	Tcn2	21452	1.26966	6.52354	1.74662e-07	1.78785e-05	Pik3cd	18707	1.16719	-5.20978	7.3139e-05	0.000695155	Zfp869	66869	1.12169	2.71938	0.0146678	0.0450271	Fgfbp3	72514	1.22287	-2.79062	0.00856884	0.0791177	Cox6b2	333182	1.42917	4.30833	0.00013297	0.00540297
			Hsf1	15499	1.08948	-2.39642	0.0221531	0.208006	Stat1	20846	1.45123	6.55967	1.56881e-07	1.61912e-05	Fam5b	240843	1.22383	-5.20484	7.38865e-05	0.000699697	Rtl1	353326	1.11985	2.72011	0.0146453	0.0449736	Chst8	68947	1.19728	-2.78836	0.00861753	0.0794321	Tgfb3	21809	1.26406	4.30997	0.000132334	0.00539734
			Tmem111	66087	1.1208	-2.39498	0.0222277	0.208393	Selplg	20345	1.39271	6.6069	1.36358e-07	1.44308e-05	Tuba3a	22144	1.29884	-5.20145	7.44028e-05	0.000703944	Asxl1	228790	1.05883	2.72107	0.0146162	0.0449219	Atg3	67841	1.21002	-2.78774	0.008631	0.0794887	Lxn	17035	1.23401	4.31357	0.000130953	0.00536117
			U2af1	108121	1.13479	-2.39255	0.0223534	0.2091	Anxa5	11747	1.31181	6.63845	1.24176e-07	1.32539e-05	Ash2l	23808	1.16026	-5.18995	7.61847e-05	0.000714938	Ttc19	72795	1.17986	2.72258	0.0145703	0.0447942	2310003L22Rik	69487	1.1122	-2.78605	0.00866739	0.0796885	Sstr2	20606	1.23245	4.32062	0.000128288	0.00529202
			Dusp1	19252	1.25598	-2.3919	0.022387	0.209258	Cd48	12506	1.49763	6.69868	1.03885e-07	1.1281e-05	Atp9a	11981	1.27302	-5.18547	7.6891e-05	0.000720914	Dydc2	71200	1.06171	2.72533	0.0144868	0.0445904	Fam171a2	217219	1.13863	-2.78528	0.00868424	0.0797759	Bgn	12111	1.28584	4.32098	0.000128154	0.00529202
			Tceb1	67923	1.13	-2.39119	0.0224244	0.209451	Csf3r	12986	1.35356	6.76393	8.56517e-08	9.55016e-06	Rnf182	328234	1.18662	-5.16345	8.04598e-05	0.000750982	Prrc1	73137	1.17014	2.72604	0.0144654	0.0445507	Itpka	228550	1.17077	-2.78429	0.00870573	0.0799057	Lpar6	67168	1.26683	4.33247	0.000123925	0.00521111
			Dnajc2	22791	1.15873	-2.38962	0.0225059	0.209502	Anxa3	11745	1.65369	6.76976	8.41894e-08	9.47169e-06	Dgkh	380921	1.09904	-5.15679	8.15732e-05	0.000759325	Mogs	57377	1.15076	2.72747	0.0144222	0.0444443	Mobkl2a	208228	1.1232	-2.78125	0.00877203	0.0802961	Lamb2	16779	1.21846	4.33753	0.000122108	0.00515467
			Nsg1	18196	1.14687	-2.38895	0.0225414	0.209502	Itgb2	16414	1.35735	6.82812	7.08656e-08	8.04518e-06	Snx8	231834	1.28272	-5.15605	8.16969e-05	0.000759796	Tuba8	53857	1.04039	2.72825	0.0143988	0.0443853	Kdelr2	66913	1.13636	-2.78099	0.00877787	0.0802961	Rhoj	80837	1.27505	4.33808	0.00012191	0.00515467
			Pja1	18744	1.19437	-2.38696	0.0226457	0.210103	Mgst1	56615	1.61587	6.85204	6.60391e-08	7.56602e-06	Adam11	11488	1.12093	-5.14977	8.27627e-05	0.000768333	Fbxo9	71538	1.14581	2.73157	0.0142997	0.0441189	Gjd2	14617	1.12127	-2.77955	0.00880958	0.0803636	Hist2h3c1	15077	1.18298	4.35165	0.000117172	0.00501583
			Cnot8	69125	1.10944	-2.38647	0.0226712	0.210184	Itgam	16409	1.32058	6.88182	6.04911e-08	6.99457e-06	Apc2	23805	1.23525	-5.14977	8.27629e-05	0.000768333	Ppp1r2	66849	1.12452	2.73215	0.0142823	0.0440973	A830018L16Rik	320492	1.14902	-2.77812	0.00884103	0.080488	Lmna	16905	1.29416	4.35347	0.000116551	0.00501583
			Arl8b	67166	1.09822	-2.38594	0.0226991	0.210287	Hk2	15277	1.45038	6.90281	5.68654e-08	6.69939e-06	Higd2a	67044	1.09926	-5.1266	8.68175e-05	0.000802385	I830012O16Rik	667370	1.08091	2.73295	0.0142583	0.0440568	Sorcs3	66673	1.17424	-2.77801	0.00884336	0.080488	Col4a5	12830	1.28889	4.36106	0.000113995	0.00492723
			Hspa2	15512	1.26599	-2.38518	0.0227396	0.210381	Lgals9	16859	1.3771	6.9119	5.53631e-08	6.58452e-06	Spin1	20729	1.23	-5.12268	8.75241e-05	0.000806045	Hipk3	15259	1.09361	2.73296	0.014258	0.0440568	2810408M09Rik	381406	1.12995	-2.7772	0.00886124	0.0805156	Tead2	21677	1.31905	4.36595	0.000112376	0.00487668
			Bmi1	12151	1.16292	-2.38511	0.0227429	0.210381	Mt1	17748	1.39476	6.95152	4.92742e-08	5.998e-06	Myt1l	17933	1.07034	-5.11914	8.81661e-05	0.000810519	D2Ertd391e	51897	1.14408	2.73316	0.0142521	0.0440568	Prune	229589	1.13419	-2.77557	0.0088975	0.0807774	Cd164	53599	1.22347	4.37796	0.000108495	0.00478481
			Dgcr2	13356	1.11253	-2.38462	0.0227689	0.210465	Tgfb1	21803	1.40597	6.95383	4.89406e-08	5.998e-06	Rgma	244058	1.25928	-5.11463	8.89919e-05	0.000816664	2310042D19Rik	74183	1.06096	2.73339	0.0142452	0.0440558	Aqr	11834	1.18455	-2.7737	0.00893911	0.0810873	Cnih4	98417	1.2538	4.38503	0.000106274	0.00470599
			Ndufa13	67184	1.09156	-2.37675	0.0231883	0.212917	Mt2	17750	1.43783	6.99161	4.37994e-08	5.52492e-06	Map4k1	26411	1.11049	-5.11146	8.95759e-05	0.000819914	Mmp24	17391	1.06454	2.7337	0.0142361	0.0440406	Seh1l	72124	1.15481	-2.77263	0.00896294	0.0812356	Tcea3	21401	1.23895	4.4014	0.000101302	0.00452272
			Bud31	231889	1.13064	-2.37645	0.0232047	0.212917	Nfe2l2	18024	1.50056	7.06308	3.55173e-08	4.52592e-06	Rtn4rl1	237847	1.30397	-5.10617	9.05615e-05	0.00082741	Gns	75612	1.19216	2.73565	0.0141782	0.0438876	Stx8	55943	1.17215	-2.77149	0.0089886	0.0812644	Nt5dc2	70021	1.26546	4.40382	0.000100587	0.00452151
			Slc37a4	14385	1.1089	-2.37499	0.0232832	0.213324	Gbp2	14469	1.52144	7.10511	3.1405e-08	4.08527e-06	Adamts18	208936	1.11086	-5.10107	9.15224e-05	0.000833987	Fjx1	14221	1.09506	2.73759	0.014121	0.0437497	4930474M22Rik	74917	1.11641	-2.77075	0.00900527	0.0813474	Hspb6	243912	1.25046	4.40945	9.89406e-05	0.00447253
			Rpn1	103963	1.15399	-2.37266	0.023409	0.214078	H2-gs10	436493	1.86733	7.13764	2.85551e-08	3.79357e-06	Pllp	67801	1.14006	-5.09795	9.21148e-05	0.000837914	Zc3h14	75553	1.12601	2.73802	0.0141083	0.0437235	Barx2	12023	1.11922	-2.76772	0.00907344	0.0818269	Gstm1	14862	1.23649	4.41	9.87812e-05	0.00447253
			Zmynd8	228880	1.21157	-2.37209	0.0234399	0.214078	Inpp5d	16331	1.40979	7.1881	2.46427e-08	3.30901e-06	Sox12	20667	1.40879	-5.09613	9.24626e-05	0.000840341	Myl9	98932	1.32921	2.73918	0.0140743	0.0436443	Vps29	56433	1.14929	-2.76523	0.00912992	0.0821655	Slc19a2	116914	1.21704	4.41393	9.76513e-05	0.00447253
			Bad	12015	1.14219	-2.37167	0.023463	0.214078	Serping1	12258	1.36162	7.18832	2.46273e-08	3.30901e-06	Prr15	78004	1.1689	-5.09412	9.28484e-05	0.000842804	Tnfaip1	21927	1.15097	2.74072	0.014029	0.0435559	2010300C02Rik	72097	1.17287	-2.76507	0.0091337	0.0821655	S100a6	20200	1.41155	4.4161	9.70301e-05	0.00447253
			Clpp	53895	1.13958	-2.3715	0.0234722	0.214078	Ptpn6	15170	1.51477	7.19225	2.43463e-08	3.30901e-06	D630023F18Rik	98303	1.1258	-5.09345	9.29772e-05	0.000842804	Adcy9	11515	1.08264	2.7429	0.0139653	0.0433969	Rpl29	19944	1.12737	-2.76312	0.00917815	0.0824286	Cbr3	109857	1.23031	4.41869	9.62964e-05	0.00447253
			Dynlrb1	67068	1.11754	-2.37129	0.0234836	0.214078	Lcp1	18826	1.45736	7.26881	1.94785e-08	2.70275e-06	Stoml1	69106	1.13471	-5.07858	9.58838e-05	0.000867636	Coq10b	67876	1.08397	2.74312	0.013959	0.0433969	March6	223455	1.28727	-2.76224	0.00919819	0.0825135	Gatsl3	71962	1.24161	4.4209	9.56749e-05	0.00447253
			Map2k4	26398	1.11404	-2.36934	0.0235898	0.214078	Ggta1	14594	1.4533	7.33173	1.62226e-08	2.27626e-06	Tomm40l	641376	1.19598	-5.07412	9.67737e-05	0.000874925	Nhlrc3	212114	1.0732	2.74385	0.0139376	0.043376	Psma7	26444	1.11989	-2.76204	0.00920282	0.0825135	Acot1	26897	1.22149	4.44363	8.95063e-05	0.00422197
			Mpo	17523	1.12479	-2.36765	0.0236818	0.214614	Gbp3	55932	1.61976	7.38611	1.3855e-08	1.96616e-06	Bloc1s3	232946	1.12953	-5.05963	9.9723e-05	0.000896902	Ndufb9	66218	1.1188	2.74614	0.0138711	0.0432079	Kras	16653	1.11878	-2.76128	0.00922035	0.0826025	Emp1	13730	1.33272	4.45155	8.74483e-05	0.00416995
			Hspa8	15481	1.20729	-2.36644	0.0237485	0.214751	Ccl5	20304	1.64436	7.41274	1.28263e-08	1.84109e-06	Lrrn2	16980	1.14731	-5.05538	0.000100606	0.000902493	Zc3h3	223642	1.12013	2.74802	0.0138168	0.0430645	Etv5	104156	1.13369	-2.75953	0.00926054	0.082894	E2f6	50496	1.21693	4.46236	8.47183e-05	0.00407933
			Runx1t1	12395	1.11078	-2.36243	0.0239692	0.216506	Igh-6	16019	1.39139	7.49013	1.02548e-08	1.50661e-06	Pak1	18479	1.24955	-5.05301	0.000101102	0.000905985	Ctnna1	12385	1.18357	2.75049	0.0137457	0.0428944	Lonrf1	244421	1.14776	-2.75873	0.00927911	0.0829784	Gja1	14609	1.35171	4.46284	8.45984e-05	0.00407933
			St3gal5	20454	1.10015	-2.36229	0.0239772	0.216506	S100a10	20194	1.38101	7.53511	9.00673e-09	1.339e-06	Ppp2r5c	26931	1.18259	-5.05269	0.000101169	0.000905985	Tead1	21676	1.25222	2.75158	0.0137145	0.0428227	Copg	54161	1.14981	-2.7574	0.00930975	0.0831288	Zcchc24	71918	1.26656	4.46724	8.35117e-05	0.00406286
			Phf5a	68479	1.09386	-2.35936	0.0241396	0.2175	Apoe	11816	1.49937	7.55552	8.49216e-09	1.29329e-06	1700030J22Rik	69528	1.10607	-5.04482	0.000102833	0.000918505	Stk11ip	71728	1.06478	2.75206	0.0137007	0.0427926	Rap1gap2	380711	1.11418	-2.75562	0.00935113	0.083361	Scara3	219151	1.3012	4.47211	8.23268e-05	0.00402326
			Arih2	23807	1.08787	-2.35707	0.0242679	0.218341	Isg15	100038882	1.52901	7.6074	7.31447e-09	1.14179e-06	Npm3	18150	1.33853	-5.04356	0.000103103	0.000920129	Fkbp2	14227	1.12679	2.75242	0.0136902	0.0427726	Wipi1	52639	1.16424	-2.75495	0.00936671	0.0833828	Tcf7l1	21415	1.26324	4.48492	7.92841e-05	0.00390979
			Flot2	14252	1.09073	-2.35494	0.0243872	0.219099	Gusb	110006	1.54774	7.72576	5.20872e-09	8.55875e-07	Csrnp2	207785	1.15645	-5.0416	0.000103524	0.000923091	Six3	20473	1.09227	2.75264	0.013684	0.0427661	Bat1a	53817	1.20295	-2.75394	0.00939043	0.0834372	Crtap	56693	1.25307	4.49305	7.74114e-05	0.00385246
			Pum2	80913	1.13054	-2.35401	0.0244394	0.219253	Ifit3	15959	1.87053	7.73018	5.14328e-09	8.55875e-07	Dlx1	13390	1.36114	-5.03451	0.000105057	0.000933549	Ensa	56205	1.15987	2.75346	0.0136604	0.042744	Camk2g	12325	1.13054	-2.75303	0.00941165	0.0835247	Gtse1	29870	1.24189	4.4956	7.68334e-05	0.00384132
			Arid1a	93760	1.12561	-2.34984	0.0246753	0.220893	S100a11	20195	1.54604	7.79956	4.21837e-09	7.21631e-07	Gm5465	432879	1.14824	-5.03285	0.000105421	0.000935983	Fbxw7	50754	1.18071	2.75347	0.0136602	0.042744	Ywhaq	22630	1.50901	-2.75211	0.00943307	0.0836106	Tnfrsf12a	27279	1.3313	4.51447	7.26847e-05	0.00368063
			Mrpl37	56280	1.09708	-2.3486	0.024746	0.221317	Man2b1	17159	1.43292	7.80247	4.18341e-09	7.21631e-07	Wdr33	74320	1.09897	-5.02865	0.000106343	0.000942559	Hip1	215114	1.12549	2.75375	0.0136523	0.042744	Syngr3	20974	1.12299	-2.74984	0.00948649	0.083947	D10Ertd610e	52666	1.2389	4.51857	7.1814e-05	0.0036578
			Kpna3	16648	1.15126	-2.34794	0.024784	0.221389	Mafb	16658	1.46236	7.88853	3.27394e-09	5.84071e-07	Ankrd24	70615	1.14071	-5.02658	0.000106802	0.000945191	Prss23	76453	1.05332	2.75607	0.0135862	0.0425757	Rnf34	80751	1.12683	-2.74902	0.00950597	0.0839765	Acss1	68738	1.23771	4.5239	7.06951e-05	0.00364008
			Npy2r	18167	1.19537	-2.34365	0.0250296	0.222628	Ifit1	15957	1.60239	7.91498	3.03682e-09	5.49621e-07	Sergef	27414	1.23975	-5.02649	0.000106822	0.000945191	Ssr3	67437	1.16268	2.75769	0.0135403	0.0424705	Pcyt2	68671	1.15134	-2.74872	0.00951306	0.0839765	Akap12	83397	1.32381	4.5471	6.60277e-05	0.00346055
			Uchl1	22223	1.10289	-2.34303	0.0250656	0.22279	Dhrs1	52585	1.43587	7.98259	2.50691e-09	4.81636e-07	Pih1d1	68845	1.21675	-5.02355	0.000107477	0.000948555	1700034H14Rik	67105	1.10446	2.75849	0.0135177	0.0424123	Dab2ip	69601	1.14024	-2.74602	0.00957719	0.0844053	Pde1b	18574	1.1897	4.54786	6.58801e-05	0.00346055
			Accn1	11418	1.09851	-2.34066	0.0252025	0.223504	Lgals1	16852	1.7289	8.19663	1.37083e-09	2.71729e-07	Cxcl12	20315	1.26836	-5.01476	0.000109457	0.000964394	Snx4	69150	1.17153	2.75982	0.0134802	0.0423203	Zfp316	54201	1.14085	-2.74439	0.00961603	0.0844698	Phlda3	27280	1.2865	4.55446	6.46113e-05	0.00346055
			Tiprl	226591	1.13245	-2.33619	0.0254623	0.224241	Srebf1	20787	1.4463	8.29439	1.04243e-09	2.16965e-07	Slc6a1	232333	1.25258	-5.01282	0.0001099	0.000965832	Ndel1	83431	1.17672	2.75996	0.0134762	0.0423203	Luc7l2	192196	1.11666	-2.74431	0.00961791	0.0844698	Bclaf1	72567	1.36537	4.56902	6.1896e-05	0.00342607
			Vegfc	22341	1.12284	-2.32871	0.0259031	0.227801	Fcgr1	14129	1.61531	8.31813	9.75537e-10	2.06483e-07	Mapre1	13589	1.16604	-5.01142	0.000110219	0.000967817	LOC677317	677317	1.08259	2.76138	0.0134361	0.042255	Myg1	60315	1.1212	-2.7433	0.00964197	0.084564	Bdh2	69772	1.25058	4.5759	6.06532e-05	0.00337449
			Klraq1	73825	1.14731	-2.32689	0.0260115	0.228248	Fcgr2b	14130	1.64627	8.32884	9.46778e-10	2.03851e-07	Pacsin1	23969	1.22353	-5.00727	0.000111175	0.000975389	Arih1	23806	1.11085	2.76355	0.0133753	0.042093	Adcyap1	11516	1.15077	-2.73807	0.00976807	0.085436	Crabp1	12903	1.22429	4.58714	5.86743e-05	0.00329823
			Ppp2r1a	51792	1.09252	-2.3256	0.0260885	0.228467	Ctsz	64138	2.92783	8.44512	6.84941e-10	1.52742e-07	Kcnt1	227632	1.13444	-5.0001	0.000112844	0.000985314	Gm129	229599	1.09956	2.76528	0.0133272	0.0419668	Ihh	16147	1.15373	-2.73685	0.00979769	0.0855838	Csrp1	13007	1.29156	4.60019	5.64578e-05	0.00320686
			Dap3	65111	1.11335	-2.32415	0.0261751	0.229064	H2-K1	14972	2.5881	8.48629	6.11002e-10	1.38731e-07	Ints10	70885	1.17555	-4.9973	0.000113502	0.000988732	AV249152	216560	1.08063	2.76532	0.0133259	0.0419668	Atp5f1	11950	1.37862	-2.73495	0.0098439	0.0858493	Igfbp2	16008	1.43619	4.60097	5.63278e-05	0.00320686
			Nab2	17937	1.19015	-2.32192	0.0263094	0.229885	Ctsb	13030	1.55263	8.60326	4.42181e-10	1.02258e-07	Nrxn1	18189	1.31757	-4.97045	0.000120026	0.00103726	Ptprg	19270	1.07299	2.76633	0.0132978	0.0418998	Hpcal1	53602	1.14836	-2.73348	0.00987979	0.0860257	Gsta4	14860	1.31802	4.60444	5.57547e-05	0.00320044
			Pclo	26875	1.19772	-2.31669	0.0266262	0.232036	Ctsc	13032	1.59464	8.60657	4.38166e-10	1.02258e-07	Rnf144a	108089	1.31904	-4.96835	0.000120552	0.00104094	Uap1l1	227620	1.11602	2.76671	0.0132874	0.0418797	Rnf208	68846	1.13219	-2.73327	0.00988508	0.0860257	Prelp	116847	1.31785	4.61733	5.36729e-05	0.00311389
			Ndufb9	66218	1.16325	-2.31557	0.0266941	0.232466	Blnk	17060	1.48115	8.66494	3.7311e-10	8.96038e-08	Whsc1	107823	1.30806	-4.96337	0.00012181	0.00104831	C030046E11Rik	226089	1.07067	2.76774	0.0132586	0.0418145	Hsp90ab1	15516	1.40848	-2.73107	0.0099389	0.0863999	Lpar4	78134	1.34432	4.61879	5.34409e-05	0.00311389
			Parp8	52552	1.17478	-2.31326	0.0268358	0.233374	Cebpa	12606	1.40671	8.74696	2.97904e-10	7.33013e-08	Tspan18	241556	1.24261	-4.9548	0.000124006	0.00106544	Gal	14419	1.10739	2.76813	0.0132479	0.0418071	Zfp553	233887	1.11731	-2.72846	0.0100035	0.086753	Il17rc	171095	1.38002	4.62237	5.28787e-05	0.00310098
			Uqcr11	66594	1.17642	-2.31257	0.0268781	0.23358	Pld4	104759	1.50752	9.02877	1.38362e-10	3.67632e-08	Shmt1	20425	1.16283	-4.95372	0.000124285	0.00106696	Lamp1	16783	1.08736	2.76876	0.0132303	0.0417886	Slc35e3	215436	1.16324	-2.72465	0.0100984	0.0873796	Fbxo2	230904	1.3172	4.62509	5.24559e-05	0.0030929
			Acp1	11431	1.09446	-2.3106	0.0269993	0.234386	H2-Q7	15018	2.09559	9.13629	1.0354e-10	2.81088e-08	Gdpd5	233552	1.26203	-4.95293	0.00012449	0.00106783	Rasl11a	68895	1.07257	2.76895	0.0132252	0.0417853	Rpl27	19942	1.10995	-2.72426	0.010108	0.0873796	Pdgfb	18591	1.37076	4.63671	5.06859e-05	0.00300487
			Coil	12812	1.10776	-2.31033	0.027016	0.234386	Fxyd1	56188	1.65337	9.14191	1.01989e-10	2.81088e-08	Slc29a4	243328	1.17705	-4.94903	0.000125506	0.00107566	Ets1	23871	1.10545	2.76925	0.0132169	0.0417716	Brd4	57261	1.13883	-2.72362	0.0101241	0.0874491	Maf	17132	1.27318	4.63699	5.06434e-05	0.00300487
			Gtf2h1	14884	1.12842	-2.31014	0.0270272	0.234386	Ltc4s	17001	1.39687	9.14276	1.01754e-10	2.81088e-08	Pink1	68943	1.16965	-4.9465	0.00012617	0.00108046	Rragc	54170	1.05466	2.77245	0.0131285	0.0415176	Ablim2	231148	1.13299	-2.72272	0.0101467	0.0875051	Tmem98	103743	1.26254	4.64231	4.98542e-05	0.00298822
			Acvr2a	11480	1.23149	-2.30685	0.027231	0.235607	B2m	12010	2.99638	9.21804	8.31413e-11	2.43429e-08	Tesc	57816	1.19194	-4.9438	0.000126883	0.00108567	Mybbp1a	18432	1.06084	2.77337	0.0131033	0.0414505	Cacng4	54377	1.13431	-2.7207	0.0101975	0.0878202	Hspb8	80888	1.39917	4.64284	4.97752e-05	0.00298822
			Ipo8	320727	1.14818	-2.30665	0.0272435	0.235607	S100a6	20200	2.21671	9.33417	6.09667e-11	1.95219e-08	Uba1	22201	1.25755	-4.94197	0.000127368	0.00108803	Cbwd1	226043	1.10886	2.77431	0.0130775	0.0413817	Naa38	76522	1.12557	-2.71507	0.0103405	0.0886134	Zfp36l1	12192	1.32875	4.64765	4.90724e-05	0.00297423
			Brd2	14312	1.13059	-2.30387	0.0274168	0.236083	AU020206	101757	1.61865	9.43627	4.64809e-11	1.52751e-08	Mapk3	26417	1.15122	-4.9313	0.000130235	0.00110886	Dnajb12	56709	1.06529	2.77432	0.0130774	0.0413817	Crtac1	72832	1.19034	-2.71135	0.0104359	0.0892895	Col8a1	12837	1.33608	4.65312	4.82857e-05	0.00294554
			Ulk1	22241	1.09678	-2.3028	0.0274836	0.236083	Cd53	12508	2.28309	9.51359	3.78831e-11	1.27861e-08	Fbxo31	76454	1.23808	-4.92655	0.000131532	0.00111716	Crcp	12909	1.10098	2.77508	0.0130566	0.0413407	Rab12	19328	1.18857	-2.71017	0.0104663	0.0894791	Smo	319757	1.31532	4.68265	4.42463e-05	0.00277473
			Sh2b1	20399	1.08433	-2.30239	0.0275093	0.236107	Osmr	18414	2.00501	9.5838	3.14826e-11	1.1233e-08	Cyhr1	54151	1.15728	-4.92272	0.000132589	0.00112521	Mrpl10	107732	1.06279	2.77551	0.0130448	0.0413159	Gm6728	627022	1.12381	-2.70929	0.0104892	0.0895639	Col6a1	12833	1.30422	4.68917	4.34008e-05	0.00275354
			Ptprj	19271	1.08699	-2.30175	0.0275497	0.236292	Gm7035	630499	1.92918	9.74131	2.08346e-11	7.88432e-09	Hp1bp3	15441	1.12298	-4.91888	0.000133654	0.00113241	R3hdm2	71750	1.09249	2.77698	0.0130046	0.0412389	Ube2f	67921	1.1664	-2.70883	0.010501	0.0895639	Lcn2	16819	1.79577	4.69294	4.29194e-05	0.00273902
			Cct5	12465	1.17698	-2.30094	0.0276005	0.236526	Itgb5	16419	1.61349	10.1263	7.69972e-12	3.00482e-09	Igdcc3	19289	1.176	-4.90998	0.000136164	0.00115085	Pcnx	54604	1.07414	2.77922	0.0129439	0.0410589	C330005M16Rik	101744	1.11636	-2.69983	0.0107368	0.0905301	Rfx2	19725	1.28022	4.71825	3.98199e-05	0.00257146
			Ksr1	16706	1.11664	-2.29993	0.0276641	0.236785	Psmb8	16913	1.85605	10.1406	7.42293e-12	2.99024e-09	Tceb1	67923	1.29873	-4.90399	0.000137878	0.00116439	Cyth4	72318	1.03369	2.78003	0.0129219	0.0410018	Arhgef4	226970	1.11342	-2.69954	0.0107444	0.0905301	Kif22	110033	1.21229	4.7581	3.5383e-05	0.00236957
			Eif4ebp2	13688	1.11579	-2.29633	0.027892	0.238214	Cyba	13057	1.64394	10.1481	7.28215e-12	2.99024e-09	Gpr6	140741	1.123	-4.89651	0.000140049	0.00117793	Ndufa13	67184	1.11162	2.78068	0.0129042	0.0409582	Tmem200a	77220	1.16467	-2.6991	0.0107561	0.0905301	B2m	12010	1.39127	4.79639	3.15821e-05	0.00215493
			2310036O22Rik	68544	1.18381	-2.29594	0.0279167	0.238214	Emr1	13733	1.52083	10.2522	5.58439e-12	2.40475e-09	Mrpl53	68499	1.23496	-4.89501	0.000140491	0.00118069	Itga6	16403	1.04686	2.78097	0.0128965	0.0409461	Gucy1b3	54195	1.18609	-2.69774	0.0107923	0.090643	Lgals3	16854	1.67379	4.80473	3.08102e-05	0.00211557
			Tnfaip8l1	66443	1.12047	-2.29561	0.0279374	0.238214	Lyz2	17105	2.18819	10.2817	5.18117e-12	2.3108e-09	Raf1	110157	1.1973	-4.89354	0.000140924	0.00118241	Cox7a1	12865	1.06998	2.78251	0.012855	0.0408268	Ncan	13004	1.12446	-2.69684	0.0108163	0.0907547	Emp3	13732	1.33065	4.8062	3.0676e-05	0.00211557
			Hax1	23897	1.09569	-2.2953	0.0279571	0.238214	Csf1r	12978	1.86121	10.3613	4.23412e-12	1.95836e-09	2310079N02Rik	66566	1.13648	-4.88975	0.000142045	0.00119086	Tagln2	21346	1.25531	2.78271	0.0128496	0.0408222	Dusp2	13537	1.15773	-2.69507	0.0108635	0.0910098	Kif1b	16561	1.2807	4.80938	3.03872e-05	0.00211327
			Ogn	18295	1.13915	-2.2953	0.0279574	0.238214	H2-D1	14964	2.25174	10.4511	3.3756e-12	1.62133e-09	Acaa2	52538	1.25399	-4.88399	0.000143767	0.00120238	Serpinb12	71869	1.05486	2.78291	0.012844	0.0408169	Calm2	12314	1.21289	-2.69387	0.0108957	0.0912093	Plp2	18824	1.23908	4.81707	2.97012e-05	0.00209239
			Galt	14430	1.12454	-2.29514	0.0279672	0.238214	Grn	14824	2.03037	10.5286	2.77833e-12	1.38783e-09	Itpka	228550	1.33668	-4.87916	0.000145226	0.00120811	1300014I06Rik	66895	1.18963	2.78427	0.0128075	0.0407258	Idh1	15926	1.37625	-2.69187	0.0109493	0.0914468	Wisp1	22402	1.29316	4.8256	2.89582e-05	0.00206689
			Rgnef	110596	1.10377	-2.29394	0.0280439	0.238402	Irf8	15900	1.69984	10.7901	1.44834e-12	7.53622e-10	Myst4	54169	1.17162	-4.87899	0.000145276	0.00120811	Slc35b3	108652	1.09369	2.78506	0.0127865	0.0406716	Agap3	213990	1.19069	-2.69051	0.0109861	0.0916587	Pmp22	18858	1.31435	4.87306	2.51471e-05	0.00185593
			Ube2w	66799	1.13585	-2.29303	0.028102	0.238702	Lag3	16768	1.66304	10.807	1.38899e-12	7.53622e-10	Csk	12988	1.29577	-4.8723	0.000147324	0.00122326	Entpd5	12499	1.07981	2.78546	0.0127757	0.0406495	Gm88	224813	1.24913	-2.68957	0.0110114	0.0917532	Mfge8	17304	1.22773	4.88338	2.43869e-05	0.00181215
			Olfm1	56177	1.16625	-2.29279	0.0281175	0.238702	Ccl9	20308	1.56725	11.0464	7.71559e-13	4.37965e-10	Fam57b	68952	1.11819	-4.87132	0.000147629	0.00122383	Galnt11	231050	1.09014	2.7877	0.0127158	0.0404975	Mettl9	59052	1.17305	-2.68784	0.0110583	0.0917738	Acads	11409	1.34748	4.88812	2.40451e-05	0.00179907
			Fosb	14282	1.14138	-2.29213	0.0281593	0.238822	Abca1	11303	2.29579	11.2443	4.77106e-13	2.83719e-10	Ddn	13199	1.43015	-4.86948	0.000148198	0.00122757	Upp1	22271	1.04228	2.78775	0.0127147	0.0404975	B3galnt1	26879	1.17604	-2.68772	0.0110616	0.0917738	Pbk	52033	1.33898	4.8992	2.32653e-05	0.00175281
			Grhpr	76238	1.12467	-2.29175	0.0281842	0.238822	Aif1	11629	1.74413	11.7531	1.41824e-13	8.85548e-11	Ssx2ip	99167	1.23536	-4.86668	0.00014907	0.00123116	Tfdp2	211586	1.07896	2.78783	0.0127125	0.0404975	Rnf44	105239	1.13253	-2.68765	0.0110637	0.0917738	Calca	12310	1.29954	4.90414	2.29263e-05	0.00173935
			Th1l	57314	1.10524	-2.29094	0.0282358	0.239057	Cd52	23833	2.35547	12.1051	6.24243e-14	4.10292e-11	Foxk2	68837	1.18668	-4.86632	0.000149182	0.00123116	Grip1	74053	1.10591	2.78851	0.0126944	0.0404901	Gpi1	14751	1.16306	-2.68758	0.0110656	0.0917738	Timp1	21857	1.35923	4.92021	2.1855e-05	0.0016816
			Gsta4	14860	1.12333	-2.29026	0.0282796	0.239137	Lgals3bp	19039	2.32122	12.3259	3.75947e-14	2.60824e-11	Gsg1l	269994	1.18367	-4.86253	0.00015037	0.00123864	Zkscan5	22757	1.09136	2.78961	0.012665	0.0404206	Maea	59003	1.24444	-2.68744	0.0110694	0.0917738	Rab32	67844	1.30493	4.92408	2.16043e-05	0.00167418
			Ipo11	76582	1.13479	-2.2902	0.0282836	0.239137	Serpina3n	20716	2.54306	12.4914	2.58082e-14	1.89584e-11	Pygl	110095	1.11631	-4.86123	0.00015078	0.00124005	Kank1	107351	1.14612	2.79022	0.0126489	0.0403823	Psmd7	17463	1.18203	-2.68714	0.0110776	0.0917738	Cd44	12505	1.23907	4.92679	2.14306e-05	0.00167267
			Ngef	53972	1.13326	-2.28894	0.0283646	0.239336	Cd68	12514	2.5521	12.5099	2.47474e-14	1.89584e-11	Coro2a	107684	1.1248	-4.85967	0.000151274	0.00124214	Tomm6	66119	1.24635	2.79088	0.0126313	0.0403385	Morf4l1	21761	1.14366	-2.68671	0.0110891	0.0917738	Cdkn1a	12575	1.27954	4.93426	2.09592e-05	0.00164773
			Hnrnpa3	229279	1.16369	-2.28802	0.028424	0.239577	A2m	232345	2.11498	12.7283	1.51469e-14	1.26103e-11	Rbmx	19655	1.3754	-4.85901	0.000151481	0.00124286	Map4k3	225028	1.16603	2.79512	0.0125196	0.039994	1700086L19Rik	74284	1.15064	-2.6864	0.0110976	0.0917738	Gdf15	23886	1.36608	4.96122	1.93416e-05	0.00155435
			Mrpl45	67036	1.12285	-2.2873	0.0284701	0.239577	C1qb	12260	3.4072	12.8553	1.14116e-14	1.01791e-11	Gm4983	245297	1.14584	-4.85824	0.000151728	0.00124325	Tnfsf13b	24099	1.06444	2.79618	0.0124918	0.0399177	Snrpa1	68981	1.13757	-2.68626	0.0111014	0.0917738	Mest	17294	1.36126	4.9637	1.91991e-05	0.00155435
			Timm13	30055	1.1033	-2.2871	0.028483	0.239577	Ctss	13040	4.12642	13.0516	7.39649e-15	7.10518e-12	Tia1	21841	1.13196	-4.85348	0.000153246	0.00125141	Zfp410	52708	1.09111	2.79978	0.0123979	0.039642	Ip6k2	76500	1.13921	-2.68533	0.0111269	0.0917738	Serpinf1	20317	1.59686	4.98973	1.77661e-05	0.00144921
			Fkbp2	14227	1.16126	-2.28691	0.0284958	0.239577	Tyrobp	22177	3.19551	13.4318	3.23193e-15	3.36336e-12	Accn1	11418	1.14548	-4.85249	0.000153566	0.00125304	Dedd2	67379	1.09241	2.80063	0.0123758	0.0396079	Ppp2r5c	26931	1.25051	-2.68513	0.0111323	0.0917738	F2rl1	14063	1.4048	4.99693	1.73887e-05	0.00144372
			Cox6c	12864	1.17199	-2.28626	0.0285377	0.239577	C1qc	12262	2.82276	13.5265	2.63682e-15	2.99351e-12	Uck2	80914	1.14448	-4.84658	0.000155479	0.00126618	Rps8	20116	1.07944	2.80155	0.012352	0.039544	Usp39	28035	1.17468	-2.68348	0.0111777	0.0919343	Copz2	56358	1.25994	4.99693	1.73885e-05	0.00144372
			Klf10	21847	1.21609	-2.28606	0.0285507	0.239577	Cst7	13011	2.92027	13.5979	2.26261e-15	2.82555e-12	Rnf44	105239	1.11933	-4.84617	0.000155614	0.00126618	Fcer1g	14127	1.07891	2.80191	0.0123425	0.039538	Znhit3	448850	1.13924	-2.68288	0.0111941	0.0919343	Cyba	13057	1.43578	5.01548	1.64529e-05	0.00140549
			Zdhhc16	74168	1.10037	-2.28582	0.0285659	0.239577	Laptm5	16792	2.07384	13.6516	2.01774e-15	2.79973e-12	9030425E11Rik	71566	1.19684	-4.84598	0.000155674	0.00126618	Kdm2a	225876	1.1092	2.80246	0.0123283	0.0395047	Sipa1l2	244668	1.14752	-2.68162	0.0112287	0.0921482	Upf2	326622	1.41588	5.03763	1.54005e-05	0.00132604
			Nhp2l1	20826	1.09255	-2.28489	0.0286262	0.239922	Mpeg1	17476	3.06312	14.3082	5.09345e-16	7.95087e-13	Odz2	23964	1.27824	-4.84404	0.000156309	0.00126902	Syap1	67043	1.1364	2.80249	0.0123277	0.0395047	Chd5	269610	1.21279	-2.68068	0.0112547	0.0922917	Uaca	72565	1.25545	5.04903	1.48855e-05	0.00129194
			Per1	18626	1.21618	-2.28331	0.0287295	0.240465	Ly86	17084	3.18737	14.6049	2.77583e-16	4.95208e-13	Haus8	76478	1.15585	-4.83062	0.000160767	0.00129449	Dab1	13131	1.09019	2.80278	0.0123202	0.039503	Nipsnap3b	66536	1.21648	-2.67824	0.0113225	0.092637	Cdk2	12566	1.35102	5.06631	1.41373e-05	0.00125664
			Mrpl2	27398	1.13441	-2.28049	0.0289137	0.240781	Ctsd	13033	2.43792	15.7902	2.67861e-17	8.36263e-14	Amph	218038	1.10987	-4.8287	0.000161417	0.00129771	Phf8	320595	1.08074	2.80522	0.0122571	0.0393251	Khdrbs3	13992	1.15206	-2.6776	0.0113402	0.092637	Fam167a	219148	1.29773	5.06722	1.40988e-05	0.00125664
			Grcc10	14790	1.09788	-2.28037	0.0289215	0.240781	C1qa	12259	3.25855	15.9974	1.80442e-17	7.51119e-14	9930014A18Rik	320469	1.09024	-4.82665	0.000162112	0.00130229	Slc14a2	27411	1.06242	2.80586	0.0122407	0.0392847	Sfpq	71514	1.15541	-2.67755	0.0113415	0.092637	Tk1	21877	1.345	5.07822	1.36435e-05	0.00123349
			Herc2	15204	1.16222	-2.27973	0.0289633	0.240968	Gfap	14580	3.87207	17.6602	8.6932e-19	5.42804e-15	Dpysl4	26757	1.27166	-4.82232	0.000163592	0.00131316	Ubqln1	56085	1.06908	2.80599	0.0122373	0.0392847	Eid2	386655	1.16189	-2.67754	0.0113419	0.092637	Dysf	26903	1.31653	5.07902	1.36108e-05	0.00123349
			Akt1	11651	1.09232	-2.27711	0.0291363	0.242246	NA	NA	4.18186	20.3862	9.62072e-21	1.20144e-16	Gnaq	14682	1.28121	-4.82131	0.000163938	0.00131492	Cpe	12876	1.22789	2.80895	0.0121615	0.0390909	Prdm8	77630	1.13822	-2.67706	0.0113552	0.092637	Plekhg2	101497	1.32649	5.12211	1.19673e-05	0.00110968
			Prkrir	72981	1.10121	-2.27618	0.0291975	0.242545							Ubtf	21429	1.2095	-4.81568	0.000165888	0.00132646	F2r	14062	1.22963	2.80971	0.0121423	0.039041	Hnrnpf	98758	1.14544	-2.67657	0.011369	0.092669	Cln5	211286	1.25622	5.12269	1.19467e-05	0.00110968
			Cdk2ap2	52004	1.08274	-2.27598	0.0292111	0.242545							Mapk8ip2	60597	1.22959	-4.80632	0.000169179	0.0013507	Katnal1	231912	1.08289	2.81111	0.0121066	0.0389627	Shkbp1	192192	1.13878	-2.67433	0.0114315	0.0930382	Mfsd1	66868	1.21476	5.13952	1.13608e-05	0.00108297
			Taf1a	21339	1.08038	-2.2751	0.0292692	0.242866							Mtg1	212508	1.13514	-4.79404	0.0001736	0.00138387	Shc3	20418	1.08567	2.81279	0.0120639	0.0388372	Rnf14	56736	1.18931	-2.67401	0.0114405	0.093042	Nfkbiz	80859	1.30203	5.14646	1.11276e-05	0.00107789
			Psmb6	19175	1.12123	-2.2739	0.0293487	0.243257							Fbxo25	66822	1.20603	-4.78878	0.000175528	0.00139602	Ppp1r12a	17931	1.18105	2.81354	0.0120451	0.0387888	Irf2bp2	270110	1.12345	-2.66874	0.0115892	0.0940402	Cryab	12955	1.38837	5.1558	1.08211e-05	0.00105764
			Ndufv1	17995	1.12137	-2.27332	0.029387	0.243359							Setdb1	84505	1.11009	-4.78392	0.000177328	0.00140926	Jun	16476	1.22844	2.81369	0.0120411	0.038788	Nos1	18125	1.16769	-2.66744	0.0116265	0.0942718	Kcne1l	66240	1.42484	5.15907	1.07161e-05	0.0010569
			Eif1	20918	1.16984	-2.27133	0.02952	0.243973							Shf	435684	1.21456	-4.7777	0.000179663	0.00142454	Ecd	70601	1.09977	2.81638	0.0119735	0.0385941	Ctnnd2	18163	1.20984	-2.66667	0.0116484	0.0943786	Grin2b	14812	1.29605	5.17792	1.01288e-05	0.00100814
			Mrpl51	66493	1.09571	-2.27096	0.0295447	0.243973							Nhp2	52530	1.15848	-4.77247	0.000181649	0.00143699	Cltc	67300	1.13107	2.81676	0.0119638	0.0385747	Brd1	223770	1.12218	-2.66402	0.0117241	0.0948504	Cnn2	12798	1.35699	5.20414	9.36509e-06	0.000940758
			Hspa14	50497	1.13632	-2.27068	0.0295631	0.243973							Fhl1	14199	1.1278	-4.75514	0.000188393	0.00147907	Trpc6	22068	1.07393	2.81759	0.011943	0.0385198	Dph3	105638	1.16403	-2.66283	0.0117585	0.0950001	Gfap	14580	1.42414	5.20535	9.33138e-06	0.000940758
			Phf23	78246	1.1088	-2.27016	0.029598	0.243973							B3galt5	93961	1.0963	-4.75415	0.000188786	0.00148093	4833424O15Rik	75769	1.11025	2.81893	0.0119095	0.0384475	Gde1	56209	1.19267	-2.66201	0.0117819	0.0950001	Npepl1	228961	1.35018	5.21564	9.04845e-06	0.0009261
			Car12	76459	1.15564	-2.26932	0.0296545	0.244062							Tomm5	68512	1.14217	-4.75144	0.000189867	0.00148727	Cycs	13063	1.09179	2.81968	0.0118907	0.0383987	Asns	27053	1.18063	-2.66193	0.0117844	0.0950001	Dhrs1	52585	1.35787	5.21921	8.95238e-06	0.000924994
			Fkbp4	14228	1.14065	-2.26913	0.0296674	0.244062							Zfpm1	22761	1.24435	-4.749	0.000190844	0.0014938	Rbm18	67889	1.17396	2.82018	0.0118783	0.0383707	Nlgn2	216856	1.15433	-2.66189	0.0117855	0.0950001	Anxa3	11745	1.68231	5.23719	8.48357e-06	0.000893575
			Adsl	11564	1.10974	-2.26813	0.0297344	0.244128							9130024F11Rik	329160	1.2939	-4.74791	0.000191281	0.00149496	Psmb7	19177	1.10803	2.82091	0.01186	0.0383235	Slc46a3	71706	1.14168	-2.6611	0.0118081	0.0950001	1700007K13Rik	69327	1.32439	5.27469	7.58333e-06	0.00080722
			Nell2	54003	1.16783	-2.26784	0.0297536	0.244128							H2afy2	404634	1.2423	-4.74089	0.00019413	0.0015104	Pms2	18861	1.0495	2.82151	0.0118452	0.0382875	Mapk1	26413	1.21765	-2.66019	0.0118347	0.0950001	Plk1	18817	1.36369	5.28729	7.30281e-06	0.000792282
			Cyhr1	54151	1.1082	-2.26278	0.0300958	0.246289							2010305A19Rik	69893	1.15122	-4.73852	0.000195103	0.00151516	Sarnp	66118	1.0673	2.82264	0.0118169	0.038208	BC018242	235044	1.14267	-2.65944	0.0118565	0.0950001	Pbxip1	229534	1.25445	5.29868	7.05801e-06	0.000773458
			Ccnc	51813	1.1007	-2.2615	0.0301832	0.246681							Cars2	71941	1.10156	-4.73833	0.000195179	0.00151516	Il6ra	16194	1.05702	2.82284	0.0118121	0.0382047	Flot1	14251	1.15545	-2.65934	0.0118591	0.0950001	Crym	12971	1.3965	5.31787	6.66407e-06	0.000745345
			Cacna1g	12291	1.11264	-2.25855	0.0303846	0.248164							Zfp39	22698	1.10506	-4.7371	0.000195685	0.00151795	Tsga14	83922	1.09857	2.82665	0.0117179	0.0379232	Ints12	71793	1.17592	-2.65919	0.0118636	0.0950001	Pltp	18830	1.36185	5.32696	6.48521e-06	0.000734857
			Mtch1	56462	1.08616	-2.25455	0.0306598	0.249575							Nrarp	67122	1.19453	-4.7356	0.000196305	0.00152157	Nr1d2	353187	1.08471	2.82736	0.0117003	0.0378975	Dhrs7b	216820	1.14651	-2.65914	0.0118652	0.0950001	Fkbp10	14230	1.3699	5.33438	6.34273e-06	0.000732045
			Cs	12974	1.12403	-2.25445	0.0306669	0.249575							Trim3	55992	1.12532	-4.73472	0.000196671	0.00152157	5430411K18Rik	71423	1.08358	2.83096	0.011612	0.0376629	Usf1	22278	1.17082	-2.65745	0.0119143	0.095194	Mgmt	17314	1.39177	5.36102	5.85653e-06	0.000690625
			Pls3	102866	1.26886	-2.2543	0.0306773	0.249575							Fam125b	72543	1.26458	-4.73264	0.000197531	0.00152543	Prdm2	110593	1.13097	2.83156	0.0115974	0.0376508	Polr3f	70408	1.11227	-2.65641	0.0119447	0.0953134	Pon2	330260	1.25516	5.3999	5.213e-06	0.00064268
			Lgr5	14160	1.11556	-2.2505	0.0309412	0.250815							Acvr1b	11479	1.15497	-4.73	0.000198635	0.00153167	Copz1	56447	1.12976	2.83202	0.0115862	0.0376262	St6galnac4	20448	1.13389	-2.65624	0.0119495	0.0953134	Ifitm1	68713	1.54015	5.44528	4.55064e-06	0.000574069
			R3hdm1	226412	1.20077	-2.24901	0.0310454	0.251094							Vps39	269338	1.08414	-4.72806	0.000199447	0.00153679	Syp	20977	1.23108	2.83308	0.0115605	0.0375663	Rnf220	66743	1.11552	-2.65493	0.0119878	0.0954884	Ier3	15937	1.51033	5.47272	4.19155e-06	0.000534989
			Mknk2	17347	1.09697	-2.24853	0.0310789	0.251094							Pcdh19	279653	1.16608	-4.72547	0.000200541	0.00154188	Slc12a6	107723	1.18145	2.83386	0.0115416	0.0375283	Rad23a	19358	1.12327	-2.65367	0.0120247	0.0956443	Anxa5	11747	1.39719	5.48288	4.0659e-06	0.00052513
			Banp	53325	1.0766	-2.24411	0.0313892	0.25257							Tle2	21886	1.12811	-4.72232	0.000201876	0.00154975	Penk	18619	1.09743	2.83518	0.0115095	0.0374357	Ndufs2	226646	1.15664	-2.65044	0.01212	0.0961889	Insl6	27356	1.40113	5.49988	3.8641e-06	0.00050508
			Zfp316	54201	1.1052	-2.24259	0.0314967	0.253272							Sh3glb2	227700	1.25388	-4.70675	0.000208613	0.00159558	Fem1c	240263	1.07221	2.83689	0.0114683	0.0373134	Ppp1r14c	76142	1.18309	-2.64962	0.0121445	0.0962097	Clu	12759	1.36703	5.51713	3.66959e-06	0.000485505
			Hsph1	15505	1.2034	-2.24191	0.031545	0.253416							Ppp3r1	19058	1.31954	-4.70346	0.000210065	0.00160078	Ppm1d	53892	1.15103	2.83837	0.0114327	0.0372312	Raly	19383	1.13013	-2.64931	0.0121538	0.0962097	Vasn	246154	1.41748	5.52361	3.59905e-06	0.000484264
			Rlim	19820	1.07783	-2.23641	0.0319366	0.255493							Chn2	69993	1.39381	-4.7026	0.000210445	0.0016025	Avpi1	69534	1.11012	2.84131	0.011362	0.0370488	Rnf181	66510	1.14869	-2.64919	0.0121573	0.0962097	Cdkn3	72391	1.27632	5.583	3.0126e-06	0.000413718
			Timm44	21856	1.10017	-2.23574	0.0319853	0.255523							Pip4k2b	108083	1.24392	-4.69738	0.000212775	0.00161787	Nlrc5	434341	1.10552	2.84152	0.0113572	0.0370448	Trim27	19720	1.13212	-2.64916	0.0121581	0.0962097	Glycam1	14663	1.4384	5.58466	2.99761e-06	0.000413718
			Wwc1	211652	1.11651	-2.23551	0.0320017	0.255523							Cdkn2aipnl	52626	1.13003	-4.69553	0.000213609	0.00162302	Jund	16478	1.1189	2.84225	0.0113396	0.0370106	Mpzl1	68481	1.15954	-2.64852	0.012177	0.0962889	Ass1	11898	1.44367	5.61024	2.7766e-06	0.000391212
			Alas1	11655	1.09493	-2.23426	0.0320916	0.255893							Rusc2	100213	1.07973	-4.68966	0.000216271	0.00163697	Mnat1	17420	1.11401	2.84305	0.0113207	0.0369606	Rasip1	69903	1.18258	-2.64722	0.0122158	0.0964781	Serpinh1	12406	1.4121	5.6289	2.6257e-06	0.000379746
			Mnat1	17420	1.11873	-2.23372	0.03213	0.255893							Prkcc	18752	1.09813	-4.68775	0.000217146	0.00164149	Usp3	235441	1.09073	2.84338	0.0113127	0.0369576	Dgkk	331374	1.1411	-2.64669	0.0122315	0.0964781	Cdc20	107995	1.36847	5.63146	2.60564e-06	0.000379746
			Trhr	22045	1.12299	-2.23157	0.0322857	0.256805							Spryd3	223918	1.23992	-4.68667	0.00021764	0.00164402	Gda	14544	1.08598	2.8438	0.0113027	0.0369366	H3f3a	15078	1.14105	-2.64652	0.0122367	0.0964781	Uap1l1	227620	1.44486	5.65882	2.40068e-06	0.00035678
			Syt5	53420	1.09904	-2.23087	0.0323362	0.256879							Eln	13717	1.21402	-4.68498	0.000218419	0.0016487	Gde1	56209	1.2238	2.84657	0.011237	0.0367629	Fgfr3	14184	1.12064	-2.64381	0.0123179	0.096838	Cd151	12476	1.33938	5.66131	2.38283e-06	0.00035678
			Huwe1	59026	1.10772	-2.22907	0.0324671	0.257592							Gtf2h5	66467	1.18402	-4.68213	0.000219738	0.00165631	Fbxo33	70611	1.10871	2.84715	0.0112233	0.036735	Rcan2	53901	1.12848	-2.64286	0.0123464	0.0969921	Egr1	13653	1.46908	5.67358	2.29693e-06	0.000350977
			Lsm4	50783	1.10624	-2.22735	0.0325924	0.258093							Rai1	19377	1.12018	-4.67904	0.000221173	0.00166586	Tpd52l2	66314	1.05549	2.84884	0.0111835	0.0366163	Fbxo41	330369	1.15928	-2.64166	0.0123826	0.0970655	F2r	14062	1.307	5.67956	2.25614e-06	0.000349669
			Zmat3	22401	1.13851	-2.22662	0.0326459	0.258214							Basp1	70350	1.16208	-4.67401	0.000223535	0.00167999	Mthfd1	108156	1.10074	2.84989	0.0111589	0.0365471	Dgcr6	13353	1.1387	-2.63795	0.0124953	0.0975653	Pvalb	19293	1.32228	5.69143	2.17736e-06	0.00034235
			Cope	59042	1.10871	-2.22658	0.0326489	0.258214							Stk25	59041	1.18083	-4.67359	0.000223734	0.00168027	Gnal1	14670	1.09441	2.85235	0.0111012	0.0364041	Arl5a	75423	1.16071	-2.63712	0.0125206	0.0975653	Tspo	12257	1.58024	5.69849	2.13184e-06	0.000340122
			Dnaja2	56445	1.14805	-2.22453	0.0327988	0.259071							Cadm3	94332	1.15243	-4.66877	0.000226023	0.00169256	Phlda3	27280	1.13378	2.85298	0.0110865	0.036378	Smpd3	58994	1.13383	-2.63668	0.012534	0.0975653	Loxl1	16949	1.55654	5.72738	1.95523e-06	0.000326342
			Amot	27494	1.12104	-2.2241	0.03283	0.259154							Pccb	66904	1.11937	-4.66591	0.000227393	0.00170037	Plaa	18786	1.17617	2.85481	0.0110437	0.0362616	Peli1	67245	1.1884	-2.6366	0.0125363	0.0975653	St5	76954	1.319	5.73091	1.93471e-06	0.000326342
			Ndufaf4	68493	1.14352	-2.22237	0.032958	0.259945							Erh	13877	1.20172	-4.66387	0.000228378	0.0017065	Itgb1	16412	1.07641	2.85683	0.010997	0.0361311	Myot	58916	1.13932	-2.63476	0.0125926	0.0978631	Lrrk1	233328	1.33112	5.73329	1.92094e-06	0.000326342
			Tomm34	67145	1.07932	-2.22171	0.0330065	0.260054							Ndrg2	29811	1.19456	-4.66248	0.000229047	0.00170868	Gtf2ird1	57080	1.14667	2.85688	0.0109957	0.0361311	Btbd2	208198	1.13963	-2.63355	0.0126298	0.098013	Nuak2	74137	1.35821	5.78488	1.64614e-06	0.000292771
			Atp5o	28080	1.1729	-2.2188	0.033222	0.260439							Faah	14073	1.18773	-4.66227	0.000229149	0.00170868	Gpx3	14778	1.05602	2.85751	0.0109811	0.0361132	2310037I24Rik	69612	1.13824	-2.63193	0.0126798	0.0982312	Mt1	17748	1.39165	5.78792	1.63127e-06	0.000292771
			Sms	20603	1.21414	-2.21823	0.033264	0.260439							Kcnb2	98741	1.11855	-4.66203	0.000229264	0.00170868	Cald1	109624	1.0645	2.85839	0.0109609	0.0360581	Ralgps2	78255	1.12215	-2.63175	0.0126852	0.0982312	Cenpa	12615	1.30979	5.84019	1.39513e-06	0.000256538
			Gtf2h4	14885	1.10692	-2.21129	0.033784	0.263191							Fam108c	70178	1.14729	-4.65761	0.000231419	0.00172097	Fam128b	72083	1.1201	2.8588	0.0109514	0.0360381	Gar1	68147	1.15628	-2.6309	0.0127117	0.0982496	Csf1	12977	1.43466	5.88366	1.22509e-06	0.000229155
			Ank1	11733	1.10293	-2.21021	0.033865	0.263493							Nras	18176	1.21009	-4.65749	0.000231474	0.00172097	Ptprz1	19283	1.18765	2.859	0.0109468	0.0360345	Tnrc6c	217351	1.1227	-2.6308	0.0127148	0.0982496	Smtn	29856	1.39082	5.90283	1.15688e-06	0.000220192
			Dpp8	74388	1.1264	-2.20977	0.0338984	0.263588							Snx11	74479	1.17683	-4.65051	0.000234917	0.00174508	Gtf3c4	269252	1.08138	2.85935	0.0109387	0.0360191	Acat2	110460	1.1854	-2.62672	0.0128416	0.0991592	Inppl1	16332	1.34181	5.92673	1.07712e-06	0.000208673
			Tbcb	66411	1.10316	-2.20912	0.0339473	0.263805							Dnajc11	230935	1.17718	-4.65023	0.000235054	0.00174508	Pgpep1	66522	1.18215	2.8623	0.010871	0.0358077	Cyth3	19159	1.15865	-2.62427	0.0129183	0.0996803	Sox21	223227	1.30918	5.95564	9.88003e-07	0.000202436
			Fez1	235180	1.11241	-2.20557	0.0342174	0.265079							Carhsp1	52502	1.22263	-4.64701	0.00023666	0.00175437	Kctd9	105440	1.06162	2.86267	0.0108624	0.0357908	Surf1	20930	1.14041	-2.62263	0.0129699	0.0999363	Axl	26362	1.44766	5.98556	9.03537e-07	0.000192205
			Ncor2	20602	1.14064	-2.20486	0.0342714	0.26524							Cyth1	19157	1.13066	-4.64671	0.000236812	0.00175437	Mon2	67074	1.11123	2.86323	0.0108498	0.0357692							Mapkapk3	102626	1.28545	6.00388	8.55449e-07	0.000185615
			Acyp2	75572	1.14271	-2.20449	0.0342998	0.26524							Sfrs14	234373	1.22142	-4.64332	0.000238513	0.00176571	Shh	20423	1.14253	2.86603	0.0107859	0.0356292							Pdlim7	67399	1.47664	6.0896	6.62399e-07	0.000149716
			Brunol4	108013	1.19297	-2.20446	0.034302	0.26524							Tppp	72948	1.29447	-4.63798	0.000241222	0.00178069	Pawr	114774	1.22891	2.86936	0.0107105	0.0354479							Col18a1	12822	1.54749	6.17379	5.15429e-07	0.000121563
			Egln2	112406	1.09085	-2.20396	0.0343402	0.265371							Flad1	319945	1.17334	-4.62752	0.000246622	0.00181538	Cgref1	68567	1.08528	2.86936	0.0107103	0.0354479							Tagln	21345	1.40129	6.20666	4.67389e-07	0.000112682
			Spna2	20740	1.13804	-2.20184	0.0345025	0.266131							Ilf3	16201	1.15065	-4.62494	0.000247969	0.00182401	Cnih4	98417	1.12404	2.87033	0.0106886	0.0354042							Ifitm3	66141	1.78126	6.21432	4.56845e-07	0.000112643
			Mrpl43	94067	1.11517	-2.20124	0.034549	0.266161							Crip2	68337	1.1424	-4.61247	0.000254603	0.00186619	2010204K13Rik	68355	1.12213	2.87073	0.0106795	0.0353903							1500015O10Rik	78896	1.51991	6.23566	4.28741e-07	0.000108172
			Zranb1	360216	1.14078	-2.2009	0.0345748	0.266196							Neto2	74513	1.22239	-4.61152	0.000255118	0.00186774	Vamp3	22319	1.14725	2.87271	0.010635	0.03528							Txnip	56338	1.41864	6.31262	3.41069e-07	8.81014e-05
			Uba2	50995	1.15399	-2.19954	0.0346798	0.266511							Fam69b	56279	1.26486	-4.61141	0.000255175	0.00186774	Srprb	20818	1.19777	2.87296	0.0106294	0.03528							Rln1	19773	1.43936	6.31368	3.40001e-07	8.81014e-05
			Runx2	12393	1.13882	-2.19773	0.0348198	0.266756							Fgf9	14180	1.14177	-4.60899	0.000256486	0.00187469	Psma2	19166	1.11743	2.87335	0.0106206	0.0352628							Ctgf	14219	1.50888	6.31712	3.36548e-07	8.81014e-05
			Kpna1	16646	1.15111	-2.19711	0.0348678	0.266756							Efha1	68514	1.12675	-4.60677	0.000257694	0.00188087	Gad1	14415	1.36176	2.87387	0.010609	0.0352468							Tubb6	67951	1.65828	6.35932	2.96913e-07	8.25952e-05
			Fbxw5	30839	1.10054	-2.19684	0.0348883	0.266756							C77370	245555	1.50868	-4.60513	0.000258594	0.00188612	Rai14	75646	1.15588	2.87435	0.0105984	0.0352227							Nacc2	67991	1.29765	6.40814	2.56888e-07	7.33414e-05
			Mrpl28	68611	1.15004	-2.19679	0.0348925	0.266756							Pxmp2	19301	1.16444	-4.60477	0.000258788	0.00188621	Tmx3	67988	1.0854	2.87462	0.0105923	0.0352139							Flnc	68794	1.68362	6.42993	2.40817e-07	7.06114e-05
			Fto	26383	1.10324	-2.1967	0.0348996	0.266756							Cdc42ep3	260409	1.18049	-4.60138	0.000260656	0.00189583	Pla2g7	27226	1.09998	2.87512	0.0105811	0.0351902							Tpm2	22004	1.58315	6.51182	1.88976e-07	5.85771e-05
			Srrt	83701	1.13624	-2.19637	0.0349252	0.266756							Tle1	21885	1.18187	-4.59603	0.000263627	0.00191476	4930572J05Rik	223626	1.08245	2.87516	0.0105803	0.0351902							Mdk	17242	1.40842	6.58947	1.50229e-07	4.93891e-05
			Metap1	75624	1.11581	-2.19521	0.0350152	0.267117							Samd14	217125	1.33071	-4.59275	0.000265463	0.00192405	Sesn3	75747	1.06359	2.87534	0.0105763	0.0351902							Sparc	20692	1.4252	6.59581	1.47441e-07	4.93891e-05
			Napa	108124	1.1158	-2.19217	0.0352526	0.268434							Ehmt1	77683	1.1456	-4.58838	0.000267936	0.00193927	Emp1	13730	1.30049	2.87544	0.0105739	0.0351902							Mmp14	17387	1.34826	6.60074	1.45314e-07	4.93891e-05
			Timm9	30056	1.11367	-2.1919	0.0352739	0.268434							Hmg20a	66867	1.18198	-4.58776	0.000268289	0.00194047	2310037I24Rik	69612	1.06457	2.87707	0.0105377	0.0351109							Syde1	71709	1.4917	6.73061	9.91071e-08	3.58404e-05
			Snx10	71982	1.16361	-2.19067	0.0353699	0.268837							Syn2	20965	1.48953	-4.58537	0.000269648	0.00194894	Prpf38a	230596	1.08849	2.87712	0.0105366	0.0351109							Gadd45g	23882	1.59773	6.76193	9.03884e-08	3.38146e-05
			Rabggtb	19352	1.12213	-2.18825	0.0355605	0.269431							Tprgl	67808	1.17252	-4.58353	0.000270703	0.0019552	Oaz1	18245	1.12502	2.87833	0.0105099	0.0350633							Plekha2	83436	1.48457	6.81276	7.78527e-08	3.01651e-05
			Banf1	23825	1.11157	-2.18801	0.0355799	0.269431							Dbn1	56320	1.26274	-4.58203	0.000271568	0.00195872	Ccdc55	237859	1.08702	2.87994	0.0104741	0.0349552							Col5a1	12831	1.47021	6.82886	7.42605e-08	3.01651e-05
			Sigmar1	18391	1.07517	-2.18781	0.0355953	0.269431							Rbm11	224344	1.16764	-4.58112	0.000272092	0.00196114	3110007F17Rik	73061	1.07467	2.88175	0.0104342	0.0348445							S100a11	20195	1.82409	6.95035	5.20286e-08	2.25783e-05
			Nrp1	18186	1.15739	-2.18776	0.0355991	0.269431							Rassf2	215653	1.27938	-4.58	0.000272737	0.00196442	Nucb1	18220	1.12623	2.88208	0.010427	0.0348316							Rnu6	19862	1.31816	6.96284	5.01644e-08	2.25783e-05
			Cacna2d3	12294	1.13211	-2.18654	0.0356961	0.269516							Fxr2	23879	1.2567	-4.57541	0.000275404	0.00197732	Fam50a	108160	1.12127	2.88375	0.0103903	0.0347203							Mmp2	17390	1.49908	7.06877	3.68285e-08	1.81615e-05
			Eif3g	53356	1.12288	-2.1862	0.0357227	0.269516							Nov	18133	1.0933	-4.57507	0.000275605	0.00197732	Rasgrp1	19419	1.21812	2.88464	0.0103709	0.0346665							Col4a1	12826	1.50052	7.08502	3.51273e-08	1.81474e-05
			Naa15	74838	1.12915	-2.18598	0.0357398	0.269516							Agfg2	231801	1.21466	-4.57501	0.000275637	0.00197732	Parp3	235587	1.07484	2.8851	0.0103608	0.0346551							Ppic	19038	1.52123	7.103	3.33366e-08	1.81474e-05
			Tmem14c	66154	1.10046	-2.18443	0.0358631	0.269606							Cdhr1	170677	1.148	-4.57496	0.00027567	0.00197732	Sec16a	227648	1.0774	2.88555	0.010351	0.0346335							Mt3	17751	1.36554	7.17574	2.69851e-08	1.62645e-05
			Poldip2	67811	1.09912	-2.1842	0.0358813	0.269606							Anxa6	11749	1.09298	-4.57407	0.000276189	0.00197967	Tspan7	21912	1.19354	2.88804	0.0102967	0.0345298							Pdpn	14726	1.49704	7.30837	1.83793e-08	1.17293e-05
			Ubr4	69116	1.08002	-2.17617	0.0365249	0.27215							1200009O22Rik	66873	1.29146	-4.57294	0.000276851	0.00198305	1500011H22Rik	68948	1.09527	2.88913	0.010273	0.0344615							Icam1	15894	1.46407	7.3171	1.79216e-08	1.17293e-05
			Ubap2l	74383	1.12141	-2.17518	0.0366053	0.272424							Sema7a	20361	1.38609	-4.56801	0.00027976	0.0019976	Rell2	225392	1.1578	2.88986	0.0102573	0.0344309							Shc1	20416	1.50763	7.33773	1.68849e-08	1.17293e-05
			Znhit1	70103	1.08361	-2.17286	0.0367939	0.273339							B3gat1	76898	1.27903	-4.55873	0.000285323	0.00203112	Nphp4	260305	1.08628	2.89067	0.0102396	0.0343827							Dcxr	67880	1.59379	7.3573	1.59584e-08	1.17293e-05
			Prkar1a	19084	1.14632	-2.17221	0.0368466	0.273493							Rps6ka5	73086	1.12874	-4.55427	0.000288036	0.00204622	Bcl2l11	12125	1.05931	2.89071	0.0102389	0.0343827							Prkcdbp	109042	1.61873	7.40233	1.4016e-08	1.16969e-05
			Ppp1r15b	108954	1.09549	-2.17166	0.0368911	0.273573							Gstz1	14874	1.1867	-4.55388	0.000288274	0.00204651	Osbpl9	100273	1.1021	2.89374	0.0101736	0.0341943							Myl9	98932	1.5743	7.41691	1.344e-08	1.16969e-05
			Spats2	72572	1.07684	-2.17039	0.0369951	0.273694							Abcg4	192663	1.19817	-4.55105	0.000290013	0.00205604	Ppox	19044	1.081	2.89385	0.0101712	0.0341943							Palld	72333	1.59	7.46752	1.16198e-08	1.14603e-05
			Lsm14b	241846	1.14783	-2.16609	0.0373477	0.274999							Rufy3	52822	1.19081	-4.54655	0.000292798	0.00207154	Rpl3l	66211	1.09073	2.89433	0.0101609	0.0341849							Tagln2	21346	1.87578	7.62425	7.41702e-09	8.04815e-06
			Uros	22276	1.09324	-2.16445	0.0374835	0.275404							B4galnt4	330671	1.19056	-4.54469	0.000293951	0.00207687	1700045I19Rik	74264	1.07319	2.89695	0.0101048	0.034007							Hspg2	15530	1.62588	7.68288	6.27484e-09	8.04815e-06
			Ywhab	54401	1.08688	-2.16382	0.0375354	0.275473							Spnb2	20742	1.16321	-4.54286	0.000295098	0.00208307	Birc2	11797	1.23248	2.89963	0.0100477	0.0338697							Smpdl3b	100340	1.46287	7.69502	6.0615e-09	8.04815e-06
			Rars	104458	1.12735	-2.16371	0.0375444	0.275473							AI118078	244886	1.08911	-4.54076	0.000296418	0.0020893	Zswim7	69747	1.10055	2.90006	0.0100387	0.0338505							Ddit4l	73284	1.48011	8.10345	1.91225e-09	3.45767e-06
			Prkcz	18762	1.11589	-2.16151	0.0377273	0.276165							Atp1b2	11932	1.32158	-4.5406	0.000296516	0.0020893	Dnajc3	100037258	1.16838	2.90064	0.0100264	0.03382							Anxa2	12306	1.62944	8.16708	1.60045e-09	3.45767e-06
			Hcfc1	15161	1.10871	-2.16075	0.0377901	0.276463							Rgs9	19739	1.14985	-4.53845	0.000297875	0.00209603	Fam115a	77574	1.085	2.90101	0.0100185	0.0338042							Pdlim1	54132	1.62864	8.19531	1.4792e-09	3.45767e-06
			Epha6	13840	1.11274	-2.16004	0.0378495	0.276592							Sfxn5	94282	1.29737	-4.53309	0.000301282	0.0021157	Ccdc137	67291	1.07353	2.90164	0.0100052	0.0337815							Ephx1	13849	1.54405	8.32167	1.04076e-09	3.45767e-06
			Fam114a2	67726	1.13338	-2.16001	0.037852	0.276592							Pnpla3	116939	1.13836	-4.53016	0.000303164	0.00212317	Psenen	66340	1.14139	2.90408	0.0099538	0.0336815							Lgals1	16852	2.54654	8.69239	3.75295e-10	2.03579e-06
			Kl	16591	1.34439	-2.15789	0.0380291	0.277046							X99384	27355	1.22714	-4.52697	0.000305228	0.00213619	Slc7a5	20539	1.12082	2.90447	0.0099456	0.0336678							Acta2	11475	2.11213	9.4652	4.73564e-11	5.13769e-07
			Ndufv2	72900	1.15296	-2.15736	0.0380733	0.277046							Angpt1	11600	1.15487	-4.52607	0.00030581	0.00213792	Sesn2	230784	1.19247	2.90656	0.00990175	0.0335303
			Clcn4-2	12727	1.17473	-2.15716	0.0380904	0.277046							4933421E11Rik	321000	1.17376	-4.52073	0.0003093	0.00215741	D5Wsu178e	28042	1.16697	2.90719	0.00988861	0.0334967
			Gtf2e2	68153	1.15875	-2.15712	0.0380938	0.277046							Dclk3	245038	1.29616	-4.51884	0.000310543	0.00216463	Unk	217331	1.09005	2.91018	0.00982623	0.0333289
			Xpot	73192	1.13004	-2.15587	0.0381989	0.277046							Rab23	19335	1.14287	-4.51289	0.000314499	0.00218779	LOC674912	674912	1.12097	2.91185	0.00979171	0.0332227
			Higd1a	56295	1.12687	-2.15537	0.0382411	0.277046							Zbtb44	235132	1.10651	-4.50871	0.000317307	0.00220289	Cog6	67542	1.13522	2.91197	0.0097892	0.0332227
			Blcap	53619	1.11314	-2.15516	0.0382587	0.277046							Nfix	18032	1.3008	-4.50528	0.000319627	0.00221604	Snx17	266781	1.10301	2.91215	0.00978549	0.0332227
			Dpm2	13481	1.07687	-2.15477	0.0382913	0.277046							Sema4f	20355	1.20257	-4.5031	0.000321113	0.00222337	Nr1d1	217166	1.10573	2.9136	0.0097555	0.033154
			Pole4	66979	1.11799	-2.15375	0.0383774	0.277423							Tbc1d10a	103724	1.20078	-4.50131	0.000322338	0.00223036	Agpat6	102247	1.09924	2.91568	0.00971283	0.0330414
			Il13ra2	16165	1.10131	-2.15319	0.0384247	0.277423							Iqca	74918	1.07217	-4.49579	0.000326143	0.00225219	Mad2l1bp	66591	1.07596	2.91771	0.00967111	0.0329103
			Gnai1	14677	1.14609	-2.1531	0.0384323	0.277423							Zranb3	226409	1.22417	-4.49463	0.000326952	0.00225627	Dusp14	56405	1.09252	2.92089	0.00960643	0.0327117
			Epn1	13854	1.06651	-2.15142	0.0385744	0.277967							Ankrd13b	268445	1.27139	-4.49209	0.000328718	0.00226603	Plxna2	18845	1.122	2.92393	0.00954485	0.0325466
			Plrg1	53317	1.16254	-2.15042	0.038659	0.278416							Tmem201	230917	1.19413	-4.49197	0.000328802	0.00226603	Tor1aip1	208263	1.10806	2.92451	0.009533	0.0325359
			Eif1a	13664	1.29199	-2.14996	0.0386985	0.278518							Dcaf15	212123	1.22994	-4.48966	0.000330421	0.00227568	Gng4	14706	1.22516	2.92483	0.00952668	0.0325255
			Cd46	17221	1.10965	-2.14785	0.0388785	0.27866							Luc7l3	67684	1.18139	-4.48833	0.00033136	0.00228063	Otud7a	170711	1.11791	2.92546	0.00951389	0.0324925
			Mrps21	66292	1.16229	-2.14724	0.03893	0.27866							Hnrnpa1	15382	1.10524	-4.48635	0.000332757	0.00228872	Ppp1r15b	108954	1.07982	2.92559	0.00951136	0.0324925
			Atp6v0c	11984	1.07845	-2.14715	0.0389383	0.27866							Agrn	11603	1.2828	-4.48278	0.000335297	0.00230238	Tekt1	21689	1.07958	2.92864	0.0094501	0.0323491
			Mki67ip	67949	1.12058	-2.14594	0.0390418	0.278921							5930416I19Rik	72440	1.1913	-4.48262	0.000335408	0.00230238	Bcl2l13	94044	1.16662	2.92899	0.00944304	0.0323357
			Mdh2	17448	1.14386	-2.14561	0.0390699	0.278962							Zfp821	75871	1.21362	-4.47847	0.000338388	0.00231824	Srxn1	76650	1.16239	2.92946	0.00943382	0.0323147
			Epb4.9	13829	1.09363	-2.13597	0.0399044	0.283623							Fntb	110606	1.14043	-4.4761	0.000340099	0.00232842	Cerk	223753	1.08285	2.93064	0.00941032	0.0322449
			Zfp598	213753	1.07561	-2.13263	0.0401976	0.285059							Dedd	21945	1.08932	-4.47309	0.000342285	0.0023403	Cachd1	320508	1.12668	2.93278	0.00936775	0.0321202
			Fam134a	227298	1.07335	-2.13237	0.0402208	0.285061							Fam19a2	268354	1.38071	-4.46962	0.000344822	0.00235609	2900060N12Rik	73031	1.07575	2.93596	0.00930487	0.0319468
			2410001C21Rik	66404	1.10828	-2.13142	0.0403044	0.285089							Rwdd2a	69519	1.18151	-4.46158	0.000350776	0.00239048	Ddah1	69219	1.12524	2.93938	0.0092377	0.0317465
			Hsbp1	68196	1.10815	-2.12941	0.0404815	0.285612							Taok1	216965	1.15664	-4.46109	0.000351145	0.00239143	Nacc2	67991	1.1821	2.93964	0.00923271	0.0317411
			Foxp1	108655	1.11997	-2.12862	0.040552	0.285948							Foxp2	114142	1.08951	-4.45936	0.000352435	0.00239707	Fbxo44	230903	1.11903	2.94082	0.00920968	0.0316724
			Homer3	26558	1.11356	-2.12812	0.0405958	0.285995							9030418K01Rik	71532	1.14985	-4.45789	0.000353543	0.00240114	Etnk1	75320	1.23778	2.94147	0.00919692	0.031639
			Rab21	216344	1.08392	-2.12766	0.0406367	0.285995							D15Wsu169e	223666	1.18323	-4.45667	0.000354463	0.00240298	Plat	18791	1.19534	2.94341	0.00915929	0.0315304
			Ciao1	26371	1.1043	-2.1276	0.0406423	0.285995							Fam171a2	217219	1.35936	-4.45556	0.0003553	0.00240552	Hspa1a	193740	1.15592	2.94413	0.00914528	0.0315031
			Actr2	66713	1.1787	-2.12748	0.0406534	0.285995							Zfp467	68910	1.1352	-4.45265	0.000357512	0.00241892	Pcbd1	13180	1.06407	2.94507	0.0091271	0.0314509
			Suclg1	56451	1.13666	-2.1272	0.0406783	0.285995							Rpl38	67671	1.31639	-4.45053	0.000359129	0.00242827	Ndufb6	230075	1.12262	2.9456	0.00911684	0.0314364
			Nbr1	17966	1.12608	-2.12521	0.0408553	0.28663							BC032203	210982	1.17327	-4.44061	0.000366801	0.00247402	Ccdc80	67896	1.17365	2.94565	0.00911599	0.0314364
			Spin1	20729	1.16525	-2.12451	0.040918	0.28684							Mzf1	109889	1.20012	-4.44025	0.000367087	0.00247402	Gnl2	230737	1.16792	2.95325	0.00897033	0.0310137
			Ppp2cb	19053	1.16958	-2.12365	0.0409943	0.286976							Gabbr1	54393	1.21046	-4.43813	0.000368745	0.00248358	Atp7a	11977	1.07184	2.95401	0.00895599	0.0309744
			Ube2l3	22195	1.06311	-2.12311	0.0410425	0.286976							Asap2	211914	1.10845	-4.43115	0.000374275	0.00251594	Sft2d3	67158	1.04647	2.9548	0.00894088	0.0309325
			Slc35a2	22232	1.08775	-2.12254	0.0410942	0.287016							Anapc2	99152	1.14253	-4.42897	0.000376016	0.002526	Mff	75734	1.22877	2.95518	0.00893365	0.0309177
			Prkce	18754	1.11568	-2.1208	0.0412503	0.287172							Arrdc4	66412	1.18212	-4.42367	0.000380293	0.00254732	Mitd1	69028	1.1395	2.95803	0.00888	0.0307629
			Tspyl4	72480	1.16307	-2.12059	0.0412689	0.287172							Olfm2	244723	1.28773	-4.42351	0.000380417	0.00254732	Eif5a	276770	1.08735	2.9586	0.00886927	0.0307359
			3110048L19Rik	73233	1.15079	-2.12024	0.0413006	0.287172							Abcc5	27416	1.21346	-4.41931	0.00038384	0.00256858	Mcm9	71567	1.07138	2.95908	0.00886025	0.0307283
			Hmox2	15369	1.08973	-2.11602	0.0416823	0.28914							1110018N20Rik	68941	1.10471	-4.41219	0.000389715	0.00259785	Rasgrp4	233046	1.12211	2.95923	0.0088574	0.0307283
			Paip2b	232164	1.15745	-2.11584	0.0416993	0.28914							Zc3h7b	20286	1.0871	-4.41058	0.000391054	0.0026051	Tmem85	68032	1.12315	2.96818	0.0086908	0.0302082
			Tmem70	70397	1.08728	-2.10839	0.0423805	0.291757							Sfrs3	20383	1.18451	-4.40497	0.000395768	0.00263041	A930024E05Rik	109202	1.06349	2.96907	0.00867458	0.0301822
			Fasn	14104	1.11309	-2.10783	0.0424324	0.291793							Rassf5	54354	1.15896	-4.40485	0.000395866	0.00263041	Smpdl3a	57319	1.18143	2.96947	0.00866714	0.0301664
			Iars2	381314	1.08838	-2.10578	0.0426225	0.292779							Efnb3	13643	1.1609	-4.39712	0.000402454	0.00266782	H2-T22	15039	1.11127	2.97325	0.00859795	0.0299557
			Cyc1	66445	1.07483	-2.1057	0.0426293	0.292779							Evi5l	213027	1.17259	-4.39411	0.000405049	0.00268113	Spryd4	66701	1.08157	2.97391	0.00858582	0.0299235
			Sec22b	20333	1.11699	-2.10476	0.0427164	0.292779							Nfs1	18041	1.11113	-4.3899	0.000408703	0.00270186	Tsta3	22122	1.15168	2.97428	0.00857919	0.0299104
			Las1l	76130	1.09714	-2.10378	0.0428075	0.293242							Kcnu1	16532	1.20101	-4.38757	0.000410744	0.00271029	Ascc3	77987	1.18547	2.97588	0.00855015	0.0298192
			Lypla2	26394	1.08474	-2.10313	0.0428679	0.293334							Bhlhe40	20893	1.13456	-4.38008	0.000417363	0.00274722	Fras1	231470	1.0937	2.97618	0.00854472	0.0298103
			Pglyrp1	21946	1.10326	-2.10033	0.0431299	0.294642							Dnmt3b	13436	1.08932	-4.38002	0.000417416	0.00274722	Tram1	72265	1.13191	2.9767	0.00853517	0.029787
			Scarb1	20778	1.0918	-2.09972	0.0431866	0.294868							Rab11fip2	74998	1.11657	-4.37931	0.000418055	0.00274968	Gm8085	666405	1.04396	2.97704	0.00852899	0.0297754
			Camsap1	227634	1.09111	-2.09832	0.0433178	0.295441							Ccdc43	52715	1.12509	-4.37738	0.000419779	0.00275578	BC024659	108934	1.09816	2.9777	0.00851716	0.0297442
			Tars	110960	1.13037	-2.09769	0.0433771	0.295523							March4	381270	1.26353	-4.3752	0.000421733	0.00276353	Nfkbiz	80859	1.19972	2.98112	0.00845552	0.0295388
			Tsc22d1	21807	1.1978	-2.09623	0.0435152	0.296139							Snn	20621	1.20653	-4.37518	0.000421758	0.00276353	Ndufa10	67273	1.12031	2.98437	0.00839746	0.0293656
			Llph	66225	1.09413	-2.09573	0.0435623	0.296139							Ctcf	13018	1.15929	-4.37372	0.000423069	0.00277037	St3gal5	20454	1.12797	2.98489	0.00838812	0.0293528
			Slc30a9	109108	1.16949	-2.09544	0.0435896	0.296163							Mterf	545725	1.11427	-4.3678	0.00042846	0.00280264	Wapal	218914	1.09253	2.98895	0.00831619	0.0291207
			Prkaca	18747	1.0834	-2.09334	0.0437885	0.29719							Tpi1	21991	1.15776	-4.36771	0.000428538	0.00280264	Ifit2	15958	1.1451	2.98989	0.00829966	0.0290726
			Gpi1	14751	1.13031	-2.089	0.0442018	0.299079							3110047P20Rik	319807	1.36249	-4.36573	0.000430354	0.00281098	Smc5	226026	1.12139	2.99076	0.00828422	0.0290283
			Scn1b	20266	1.12484	-2.08889	0.044212	0.299079							Podxl2	319655	1.39783	-4.35678	0.000438665	0.00285921	Glt25d2	269132	1.06781	2.99384	0.00823026	0.0288783
			Vps26b	69091	1.09062	-2.08839	0.0442605	0.299079							Cryl1	68631	1.10894	-4.35651	0.000438916	0.00285921	Bmp6	12161	1.08723	2.99685	0.00817783	0.0287254
			Nptx1	18164	1.11865	-2.08791	0.0443062	0.299079							Zfp579	68490	1.20334	-4.35328	0.000441962	0.00287234	Jak2	16452	1.16417	2.99782	0.00816097	0.0286836
			Fmc1	66117	1.11189	-2.08588	0.0445012	0.299424							2310003C23Rik	76425	1.1206	-4.34982	0.000445244	0.00289186	Sez6l2	233878	1.09164	2.9981	0.00815615	0.0286764
			Cox6a1	12861	1.13396	-2.08064	0.0450078	0.30154							Gpcpd1	74182	1.26154	-4.34404	0.000450779	0.00291868	Znrd1	66136	1.12985	2.99843	0.00815037	0.0286658
			Pex6	224824	1.11086	-2.07981	0.0450893	0.301644							Prkra	23992	1.19049	-4.34284	0.00045193	0.00292363	Slc35b4	58246	1.117	2.9995	0.00813195	0.0286204
			Fam60a	56306	1.1102	-2.07954	0.0451148	0.301644							Fcgrt	14132	1.13368	-4.34266	0.000452108	0.00292363	Slco1b2	28253	1.12246	2.99985	0.00812595	0.028609
			Coasy	71743	1.12155	-2.07796	0.0452693	0.302411							Rhbdl3	246104	1.07859	-4.3421	0.000452655	0.00292535	Slc30a7	66500	1.07141	3.00001	0.00812317	0.0286089
			Scg5	20394	1.1705	-2.07763	0.0453017	0.302411							Stradb	227154	1.15744	-4.33983	0.000454856	0.00293592	Grik1	14805	1.17504	3.00266	0.00807755	0.0284772
			Dcaf11	28199	1.09536	-2.07756	0.0453083	0.302411							Xpc	22591	1.10266	-4.33752	0.000457103	0.00294782	Ndufa2	17991	1.13988	3.00279	0.00807527	0.0284772
			Anapc5	59008	1.11114	-2.07661	0.045401	0.302473							Csde1	229663	1.18348	-4.33735	0.000457269	0.00294782	Spock3	72902	1.27171	3.00332	0.00806613	0.0284756
			Stip1	20867	1.17327	-2.07567	0.0454935	0.302838							Akr1c19	432720	1.16311	-4.33058	0.000463936	0.00298524	Gbp3	55932	1.18916	3.00398	0.00805487	0.0284553
			Clk3	102414	1.10001	-2.07504	0.0455559	0.30293							Slc38a3	76257	1.25906	-4.32614	0.000468364	0.00301	Ttc37	218343	1.07929	3.0068	0.0080068	0.0282951
			Grina	66168	1.06881	-2.07389	0.0456685	0.303517							Ncoa1	17977	1.25269	-4.31975	0.000474813	0.00304767	Otud1	71198	1.08916	3.01012	0.00795045	0.0281342
			Fnbp1	14269	1.18889	-2.07348	0.0457091	0.303625							Tspan4	64540	1.20659	-4.31831	0.000476279	0.00305519	Anxa11	11744	1.21249	3.01046	0.00794476	0.0281237
			Kpnb1	16211	1.10667	-2.07301	0.0457549	0.303768							Pop7	74097	1.15969	-4.30996	0.000484872	0.00310428	Atp5k	11958	1.11166	3.01186	0.00792106	0.0280589
			Shfm1	20422	1.10906	-2.07262	0.0457938	0.303864							Klhl14	225266	1.10037	-4.30942	0.000485427	0.00310428	Rnf213	672511	1.21879	3.01204	0.00791805	0.0280579
			Rab24	19336	1.20578	-2.06955	0.046098	0.30572							Ube2e3	22193	1.22497	-4.30886	0.000486014	0.00310612	Ciapin1	109006	1.10775	3.01517	0.00786556	0.02791
			Ntrk3	18213	1.07094	-2.06752	0.0462992	0.306404							Azin1	54375	1.10753	-4.30295	0.000492199	0.00314097	Palld	72333	1.17163	3.01565	0.00785751	0.0278909
			Dusp8	18218	1.20043	-2.06687	0.0463639	0.30667							Gpr155	68526	1.30269	-4.30278	0.000492375	0.00314097	Ppfia1	233977	1.09586	3.01628	0.00784701	0.0278632
			Gsk3a	606496	1.13062	-2.06643	0.0464086	0.306803							Dcakd	68087	1.19987	-4.30198	0.000493217	0.00314441	Wdr45l	66840	1.12053	3.02015	0.00778275	0.0276539
			Iars	105148	1.14996	-2.06356	0.0466955	0.30821							B9d2	232987	1.14705	-4.30076	0.000494516	0.00314882	Usp19	71472	1.11205	3.0212	0.00776537	0.0276111
			Btrc	12234	1.08822	-2.06117	0.0469358	0.308947							Aspdh	68352	1.11165	-4.29733	0.000498157	0.00316874	Tmem178	68027	1.14481	3.02245	0.00774478	0.0275473
			Psma7	26444	1.11805	-2.05605	0.0474552	0.310924							Sept5	18951	1.26203	-4.29724	0.000498255	0.00316874	Suv420h1	225888	1.08156	3.02246	0.00774467	0.0275473
			Arntl	11865	1.12109	-2.05515	0.0475465	0.311195							Slc45a4	106068	1.16237	-4.28637	0.000509981	0.00323935	Atp6v1e1	11973	1.09598	3.02337	0.00772966	0.0275124
			Lclat1	225010	1.08839	-2.05288	0.0477786	0.312078							Bcan	12032	1.45073	-4.2802	0.000516775	0.00327049	Maml3	433586	1.05576	3.0256	0.00769308	0.027401
			Coq3	230027	1.07376	-2.05198	0.0478709	0.312337							0910001L09Rik	66096	1.17218	-4.2784	0.000518769	0.00328111	Btbd6	399566	1.11984	3.02762	0.0076601	0.0273304
			Smpd1	20597	1.08895	-2.05152	0.0479188	0.312485							Ctnnbip1	67087	1.16765	-4.27739	0.000519892	0.00328621	R3hdm1	226412	1.19194	3.02762	0.00766003	0.0273304
			Raf1	110157	1.09297	-2.04933	0.0481436	0.313624							Vav2	22325	1.21754	-4.27689	0.000520454	0.00328776	Ednrb	13618	1.16722	3.03086	0.00760749	0.0271894
			Zfp653	319601	1.09057	-2.04905	0.0481729	0.313651							Ptk2b	19229	1.12533	-4.27623	0.000521183	0.00328813	Rad52	19365	1.12549	3.03369	0.00756172	0.0270538
			Ubxn6	66530	1.17805	-2.04871	0.0482075	0.313713							Ikzf4	22781	1.12295	-4.27598	0.000521462	0.00328813	Stx4a	20909	1.12906	3.03396	0.00755743	0.0270478
			Abcc5	27416	1.0705	-2.04698	0.0483866	0.314252							Sh3pxd2b	268396	1.16026	-4.2659	0.000532846	0.00334973	Cth	107869	1.0774	3.03829	0.00748811	0.0268645
			Pkm2	18746	1.07661	-2.04694	0.0483909	0.314252							Ube2d3	66105	1.104	-4.26298	0.000536191	0.00336872	Cuta	67675	1.09562	3.03972	0.00746537	0.0267922
			Trim37	68729	1.16632	-2.04608	0.0484802	0.314504							Slitrk1	76965	1.21458	-4.26095	0.000538538	0.00338142	Clcf1	56708	1.07211	3.04075	0.00744891	0.0267547
			Smarcb1	20587	1.08905	-2.04542	0.0485488	0.314786							1110008L16Rik	66132	1.1057	-4.26037	0.000539198	0.00338245	Vps18	228545	1.10561	3.04606	0.00736517	0.0265059
			Ngrn	83485	1.15236	-2.04459	0.0486348	0.31518							LOC100045737	100045737	1.11145	-4.25248	0.000548394	0.00343292	Neto1	246317	1.14474	3.04732	0.00734552	0.0264536
			Ssna1	68475	1.11428	-2.04327	0.0487727	0.315746							Sh2b3	16923	1.1236	-4.24184	0.000561055	0.00350162	Stx8	55943	1.11825	3.04949	0.00731161	0.0263497
			Mrps36	66128	1.08276	-2.04258	0.0488442	0.315818							Ntf3	18205	1.09591	-4.24098	0.000562096	0.003506	Crygs	12970	1.11149	3.04984	0.00730619	0.0263393
			Ypel3	66090	1.09321	-2.04207	0.0488975	0.315818							Bcorl1	320376	1.11301	-4.23789	0.00056583	0.00352295	Accs	329470	1.05907	3.05066	0.00729348	0.0263026
			Ints3	229543	1.09485	-2.04171	0.0489356	0.315818							Fzd9	14371	1.07825	-4.23679	0.000567162	0.00352538	LOC547150	547150	1.07421	3.05254	0.00726431	0.0262066
			Prosc	114863	1.11073	-2.0405	0.0490624	0.316287							Marcks	17118	1.12632	-4.23673	0.00056724	0.00352538	Cep63	28135	1.08751	3.05332	0.00725227	0.0261725
			Pfkm	18642	1.11606	-2.04005	0.0491097	0.316287							Phf3	213109	1.1821	-4.23626	0.000567805	0.00352678	Sag	20215	1.06368	3.05429	0.00723723	0.0261452
			Rnf34	80751	1.10095	-2.03918	0.0492001	0.316544							Ppp2r2c	269643	1.25442	-4.22595	0.000580505	0.0035992	Gsta4	14860	1.11264	3.05613	0.00720887	0.0260518
			Dlgap4	228836	1.12379	-2.03661	0.0494711	0.317959							H3f3a-ps2	15080	1.111	-4.22449	0.000582326	0.00360618	Rilpl1	75695	1.09228	3.05786	0.00718235	0.0259831
			Prss12	19142	1.07274	-2.03479	0.0496636	0.318704							Rnf208	68846	1.19603	-4.2236	0.000583435	0.00360987	Cfl1	12631	1.09266	3.05923	0.00716141	0.0259242
			ENSMUSG00000074747	382423	1.12197	-2.03279	0.049876	0.319247							Slc25a23	66972	1.12891	-4.21268	0.000597278	0.00368369	Ccbl1	70266	1.09219	3.06211	0.00711773	0.0258124
			2310003F16Rik	67693	1.18055	-2.03234	0.0499247	0.319395							Dhx9	13211	1.24626	-4.21264	0.000597327	0.00368369	Tmem176b	65963	1.17292	3.06329	0.00709982	0.0257564
															Actl6b	83766	1.23754	-4.21218	0.000597912	0.00368511	Dad1	13135	1.2365	3.06495	0.00707477	0.0256925
															Mapk8ip1	19099	1.43807	-4.20972	0.000601082	0.00370245	Gabrb1	14400	1.20626	3.06679	0.00704707	0.0256098
															Commd4	66199	1.14857	-4.20646	0.000605306	0.00372405	Asna1	56495	1.15251	3.06723	0.00704041	0.0255946
															Dhx57	106794	1.22347	-4.20585	0.000606091	0.00372667	Eef1a1	13627	1.08343	3.06751	0.00703619	0.0255882
															5730410E15Rik	319613	1.18646	-4.20252	0.000610441	0.00374898	Apobec1	11810	1.08595	3.06801	0.00702876	0.0255701
															Ccdc106	232821	1.31801	-4.18942	0.000627851	0.00384193	Ino80c	225280	1.13981	3.06902	0.00701364	0.025533
															Aqp11	66333	1.1098	-4.18903	0.000628384	0.00384193	Zkscan17	268417	1.12793	3.07213	0.0069673	0.0254011
															2510009E07Rik	72190	1.15042	-4.18585	0.000632686	0.00385819	Trim21	20821	1.05965	3.07464	0.00693002	0.0253174
															Cacna2d1	12293	1.40337	-4.18395	0.000635282	0.00387012	Rgs7	24012	1.39534	3.07617	0.00690757	0.0252531
															Tnfrsf21	94185	1.20799	-4.18372	0.000635591	0.00387012	Eprs	107508	1.25276	3.07839	0.00687492	0.0251604
															Stmn3	20262	1.20869	-4.18	0.000640688	0.00389783	Tmem120b	330189	1.13084	3.07894	0.00686679	0.0251395
															AI646023	192734	1.12895	-4.17166	0.000652274	0.00395903	Prdx1	18477	1.11695	3.08316	0.00680527	0.0249494
															Ank1	11733	1.142	-4.17054	0.000653844	0.00396625	Neu1	18010	1.14246	3.08345	0.0068011	0.024943
															Sertad4	214791	1.20397	-4.16978	0.000654908	0.00397038	Loxl1	16949	1.2931	3.08538	0.0067731	0.0248666
															Rftn1	76438	1.10353	-4.16753	0.000658086	0.00398732	Flnb	286940	1.22226	3.08664	0.00675489	0.0248387
															Srl	106393	1.10036	-4.16707	0.00065873	0.00398733	BC023829	236848	1.07911	3.08989	0.00670823	0.0246896
															Nr2f6	13864	1.11694	-4.16526	0.000661305	0.00399749	Rpl7l1	66229	1.10918	3.09006	0.00670587	0.0246896
															Pitpnc1	71795	1.1785	-4.16068	0.000667843	0.00403231	Fzd5	14367	1.21987	3.09096	0.006693	0.0246694
															Dnase1l2	66705	1.06769	-4.15703	0.000673101	0.00405933	Rnf128	66889	1.06161	3.09256	0.0066702	0.024602
															Afg3l1	114896	1.18185	-4.15424	0.00067715	0.00407665	1810055G02Rik	72056	1.09923	3.09352	0.00665649	0.0245605
															Rfng	19719	1.11997	-4.14887	0.000685014	0.00411921	Hemk1	69536	1.06823	3.09416	0.00664742	0.0245441
															Gm8163	666559	1.26751	-4.14479	0.000691041	0.00414825	Phlpp1	98432	1.05462	3.09466	0.00664036	0.0245268
															Satb2	212712	1.07431	-4.14255	0.000694383	0.00416109	Ube2f	67921	1.12056	3.09792	0.00659428	0.0244
															Hk1	15275	1.18759	-4.13952	0.000698923	0.00418346	Il1rap	16180	1.0716	3.09992	0.00656615	0.024318
															Mtap7	17761	1.06976	-4.13844	0.00070055	0.00418837	Diras2	68203	1.22712	3.10375	0.00651266	0.0241324
															Ankrd12	106585	1.33702	-4.13645	0.00070354	0.00420382	BC003331	226499	1.10349	3.10488	0.00649706	0.0240918
															2010300C02Rik	72097	1.1378	-4.1355	0.000704987	0.00420521	Nrd1	230598	1.18056	3.10514	0.00649344	0.024087
															Ism1	319909	1.07152	-4.13372	0.000707683	0.00421644	Lgals3	16854	1.17426	3.10607	0.00648049	0.0240475
															Slitrk5	75409	1.20156	-4.12996	0.000713432	0.00424582	Rap1b	215449	1.15609	3.10669	0.00647198	0.0240246
															A330017A19Rik	442840	1.1542	-4.12768	0.000716941	0.00426181	Cnr1	12801	1.07925	3.10746	0.00646139	0.0239938
															Cugbp1	13046	1.14512	-4.12148	0.000726566	0.00430424	Ptp4a1	19243	1.20433	3.1106	0.0064181	0.023878
															Rab15	104886	1.24597	-4.11856	0.000731136	0.00432613	2810008M24Rik	75616	1.2716	3.11193	0.00639992	0.0238252
															Angel2	52477	1.1459	-4.11823	0.000731655	0.00432613	4931408A02Rik	70967	1.11021	3.11209	0.00639781	0.0238252
															B3gnt5	108105	1.32883	-4.11554	0.000735904	0.00434221	B3gnt9	97440	1.04031	3.11232	0.00639466	0.0238228
															Ccdc88a	108686	1.28843	-4.11294	0.00074003	0.00436159	Usp36	72344	1.16722	3.11235	0.00639422	0.0238228
															Taok2	381921	1.1365	-4.10876	0.000746718	0.00439851	Lonrf1	244421	1.19928	3.11525	0.0063547	0.023725
															Pkp4	227937	1.29274	-4.10762	0.000748551	0.00440681	Trp53inp1	60599	1.21757	3.11576	0.00634781	0.0237078
															1110017D15Rik	73721	1.1011	-4.10379	0.000754751	0.0044384	Acadm	11364	1.25197	3.11745	0.00632491	0.0236393
															Rfc5	72151	1.13867	-4.1036	0.000755061	0.0044384	Vcam1	22329	1.16384	3.12094	0.00627798	0.0234892
															Zbtb7c	207259	1.1105	-4.10117	0.000759013	0.00445829	Ifitm1	68713	1.20272	3.1216	0.00626914	0.0234646
															Elavl4	15572	1.14307	-4.0984	0.000763555	0.00447785	Xrcc1	22594	1.16058	3.12292	0.00625146	0.0234153
															Pkmyt1	268930	1.13277	-4.09835	0.000763638	0.00447785	Mrps31	57312	1.11761	3.12306	0.00624954	0.0234153
															Ppdpf	66496	1.19547	-4.0979	0.000764381	0.00447968	Dnttip1	76233	1.09411	3.12308	0.00624931	0.0234153
															Slc4a3	20536	1.37061	-4.09665	0.000766442	0.00448922	Sorl1	20660	1.05545	3.12325	0.00624704	0.0234153
															Cldn11	18417	1.30037	-4.09476	0.000769563	0.00450496	Rab3gap1	226407	1.15346	3.12442	0.00623147	0.0233742
															Pak7	241656	1.15198	-4.09221	0.000773786	0.00452457	Txndc11	106200	1.07214	3.12497	0.00622414	0.0233553
															Kalrn	545156	1.11543	-4.08893	0.000779267	0.00454894	Grin1	14810	1.09857	3.12535	0.00621909	0.0233531
															4933407L21Rik	71141	1.13782	-4.08649	0.000783386	0.00457041	D030074E01Rik	75964	1.05417	3.12547	0.00621745	0.0233531
															Ulk1	22241	1.13449	-4.08322	0.000788914	0.00459749	Rnf103	22644	1.16241	3.12566	0.00621494	0.0233531
															Fam185a	330050	1.11837	-4.08006	0.000794298	0.0046185	Socs6	54607	1.07209	3.12618	0.00620806	0.0233449
															C1qtnf4	67445	1.43225	-4.0768	0.000799892	0.00464322	Ermp1	226090	1.12413	3.12793	0.0061849	0.0232752
															Setd8	67956	1.11658	-4.07611	0.000801081	0.00464753	Zdhhc6	66980	1.12862	3.13036	0.0061528	0.0231712
															Rarb	218772	1.19044	-4.07124	0.000809529	0.00468678	Prosc	114863	1.06831	3.13101	0.0061443	0.023156
															Radil	231858	1.10299	-4.07117	0.000809654	0.00468678	Rnf38	73469	1.06632	3.13133	0.00614001	0.0231483
															Dll1	13388	1.11283	-4.06792	0.000815335	0.00471553	Spata6	67946	1.14422	3.13185	0.00613324	0.0231395
															Mapk10	26414	1.2636	-4.06693	0.000817066	0.00471745	BC005537	79555	1.13396	3.13694	0.00606684	0.0229101
															Vstm2a	211739	1.21166	-4.06684	0.000817225	0.00471745	Clic4	29876	1.26215	3.13708	0.00606506	0.0229101
															Ing1	26356	1.12724	-4.06632	0.000818155	0.00472019	Slc2a6	227659	1.14883	3.13833	0.0060488	0.0228625
															Ltbp4	108075	1.09338	-4.06474	0.000820942	0.00473035	Prickle1	106042	1.11866	3.13869	0.00604417	0.0228534
															Hnrnpa0	77134	1.1214	-4.06454	0.000821282	0.00473035	Slc39a11	69806	1.06057	3.13887	0.00604182	0.0228528
															Cdo1	12583	1.35774	-4.06179	0.000826174	0.00475062	Dusp10	63953	1.08853	3.13949	0.00603388	0.0228394
															Pigk	329777	1.12126	-4.05755	0.000833746	0.0047862	Neat1	66961	1.08676	3.13987	0.00602899	0.0228292
															Ints3	229543	1.1625	-4.05679	0.000835111	0.00479139	Chrm2	243764	1.08982	3.14086	0.00601619	0.022789
															Nova2	384569	1.11617	-4.05511	0.000838138	0.0048006	Txndc12	66073	1.09033	3.14208	0.0060005	0.022746
															Pdgfa	18590	1.18664	-4.05205	0.000843682	0.00482722	Wasl	73178	1.10952	3.14557	0.00595594	0.0226021
															Kidins220	77480	1.1956	-4.04843	0.000850288	0.00486233	Luc7l	66978	1.07725	3.14567	0.00595458	0.0226021
															Styx	56291	1.16871	-4.04558	0.000855518	0.00488686	Atp6v0a1	11975	1.17215	3.14669	0.00594163	0.0225643
															Ap3m2	64933	1.19989	-4.04293	0.000860416	0.00491214	Gpr3	14748	1.08126	3.14669	0.00594163	0.0225643
															Camsap1	227634	1.2151	-4.03927	0.000867231	0.0049456	Chchd8	68185	1.10518	3.14916	0.00591033	0.0224783
															Mcoln1	94178	1.08223	-4.03768	0.000870211	0.00495562	Nfat5	54446	1.1774	3.15027	0.00589629	0.0224331
															Ica1l	70375	1.16447	-4.03583	0.000873675	0.00496869	Rora	19883	1.07586	3.15134	0.00588288	0.0223985
															Mad2l2	71890	1.09129	-4.03447	0.000876254	0.00497791	Mbd2	17191	1.07495	3.15318	0.00585971	0.0223267
															Selenbp1	20341	1.13748	-4.02912	0.000886409	0.00503285	Pik3cg	30955	1.06202	3.15729	0.00580841	0.0221638
															2210021J22Rik	72355	1.22989	-4.02819	0.000888184	0.00503528	Dcc	13176	1.09839	3.15758	0.00580478	0.0221581
															2210404J11Rik	381062	1.09397	-4.01643	0.000910982	0.00514108	2610002M06Rik	67028	1.14622	3.15892	0.00578826	0.0221183
															Edil3	13612	1.12737	-4.01621	0.000911416	0.00514108	Ppm1k	243382	1.11629	3.15892	0.00578817	0.0221183
															Sgsm1	52850	1.16079	-4.01297	0.000917794	0.00517425	Itm2b	16432	1.13717	3.16009	0.00577373	0.0220802
															Tsc22d4	78829	1.23572	-4.0106	0.000922505	0.00519234	Kin	16588	1.08511	3.16058	0.00576764	0.0220676
															Mast1	56527	1.199	-4.01	0.000923699	0.00519624	AU019823	270156	1.10012	3.16184	0.00575218	0.0220395
															Rad50	19360	1.13099	-4.00952	0.000924662	0.00519884	Tial1	21843	1.12019	3.16349	0.00573192	0.0219851
															Adrbk1	110355	1.2505	-4.00852	0.000926651	0.00520439	Bccip	66165	1.11084	3.1662	0.00569872	0.0218739
															Fam117b	72750	1.18226	-4.0072	0.000929278	0.00521632	Rgp1	242406	1.06482	3.16783	0.0056789	0.0218173
															1110018G07Rik	68497	1.11122	-4.00458	0.000934555	0.00524027	Clstn3	232370	1.17408	3.16955	0.00565805	0.021758
															Dctpp1	66422	1.34353	-4.00258	0.000938581	0.00525433	Alkbh5	268420	1.11677	3.17111	0.00563909	0.0217012
															Tsen2	381802	1.09702	-4.0019	0.000939971	0.00525858	Rab39	270160	1.08455	3.17219	0.00562606	0.0216613
															Nlgn2	216856	1.19684	-4.00058	0.000942635	0.0052685	Eftud1	101592	1.09199	3.17717	0.00556645	0.0214614
															Fbxl15	68431	1.31201	-3.99982	0.000944186	0.0052715	Atp11b	76295	1.19542	3.17794	0.00555721	0.0214338
															Pygb	110078	1.3563	-3.99685	0.000950258	0.00530254	Amn	93835	1.13898	3.17878	0.00554721	0.0214032
															Prkce	18754	1.23289	-3.99501	0.000954029	0.00531918	Ptpn21	24000	1.16552	3.18037	0.00552845	0.0213467
															Stau2	29819	1.2297	-3.9949	0.000954265	0.00531918	Orc5l	26429	1.17473	3.1816	0.00551382	0.021306
															Romo1	67067	1.18848	-3.99372	0.00095669	0.00532943	Hgs	15239	1.15123	3.18277	0.00550007	0.0212608
															Echdc2	52430	1.14941	-3.99203	0.000960177	0.00534352	1700085B13Rik	76721	1.08415	3.1831	0.00549616	0.0212536
															Crip3	114570	1.07915	-3.99042	0.00096352	0.00535639	Apba3	57267	1.14167	3.1833	0.00549385	0.0212526
															Tmem167	66074	1.14624	-3.98473	0.000975409	0.00541668	Zfp131	72465	1.19543	3.18344	0.00549217	0.0212526
															Kat5	81601	1.17614	-3.98397	0.000977014	0.00542269	Slc45a1	242773	1.14557	3.18368	0.0054894	0.0212512
															Eri3	140546	1.20245	-3.9816	0.000982015	0.00544462	Xaf1	327959	1.13193	3.18372	0.0054889	0.0212512
															Aldh1b1	72535	1.07716	-3.98035	0.000984675	0.00545354	Rpl21	19933	1.06226	3.18452	0.0054795	0.0212367
															Pabpc4	230721	1.08857	-3.9797	0.000986058	0.00545829	Tacc1	320165	1.14746	3.18518	0.00547171	0.0212144
															Zfp316	54201	1.14015	-3.97942	0.000986647	0.00545864	Cops5	26754	1.14836	3.18573	0.00546533	0.0211976
															Dact2	240025	1.08303	-3.97568	0.000994633	0.00549404	Mcfd2	193813	1.17161	3.18579	0.0054646	0.0211976
															Ndrg3	29812	1.2175	-3.97447	0.00099725	0.00550556	Cav1	12389	1.11773	3.18763	0.00544307	0.0211349
															Ift122	81896	1.12139	-3.97358	0.000999164	0.0055132	Atg2b	76559	1.10704	3.18859	0.00543187	0.0211121
															Fgf13	14168	1.28943	-3.97115	0.00100441	0.00553627	Mas1	17171	1.08541	3.18905	0.00542656	0.0211064
															Fbln1	14114	1.09164	-3.96833	0.00101054	0.00556552	Mtap7d2	78283	1.20712	3.19612	0.00534493	0.020824
															Dact1	59036	1.10264	-3.96642	0.00101472	0.00557537	Zhx2	387609	1.08741	3.19731	0.00533134	0.0207944
															Gm5468	432939	1.08742	-3.96476	0.00101835	0.00559228	Calca	12310	1.07455	3.2021	0.0052769	0.0206208
															Ppfia3	76787	1.19141	-3.96314	0.00102191	0.00560889	0610007P22Rik	68327	1.10796	3.20317	0.00526481	0.0205813
															3110001D03Rik	66928	1.16434	-3.9582	0.00103285	0.00565399	Zfp36l1	12192	1.22403	3.20326	0.00526375	0.0205813
															Stard4	170459	1.25881	-3.95496	0.00104011	0.0056877	Tagap1	380608	1.14873	3.20412	0.00525415	0.0205551
															Lum	17022	1.2455	-3.95403	0.00104219	0.00569009	6430411K18Rik	76880	1.13757	3.20508	0.00524331	0.0205244
															Map3k12	26404	1.20336	-3.95361	0.00104314	0.00569009	Tyro3	22174	1.11904	3.20664	0.00522585	0.0204753
															Cnih2	12794	1.17593	-3.95026	0.0010507	0.00571912	Phkg2	68961	1.10441	3.20728	0.00521865	0.0204548
															Ubr5	70790	1.12973	-3.94896	0.00105366	0.00572864	1110038B12Rik	68763	1.228	3.20786	0.00521211	0.0204446
															Fbll1	237730	1.30396	-3.94852	0.00105465	0.005731	Fars2	69955	1.11112	3.20933	0.00519579	0.0203883
															Mfap3	216760	1.0833	-3.93928	0.00107589	0.00583702	Ddx41	72935	1.19374	3.20999	0.00518845	0.0203672
															Crtc1	382056	1.21309	-3.93901	0.00107651	0.00583702	Itga9	104099	1.06749	3.21172	0.00516916	0.0203068
															Hook3	320191	1.1317	-3.93892	0.00107672	0.00583702	Hist1h3d	319149	1.18345	3.21229	0.0051629	0.02029
															Atp12a	192113	1.08097	-3.93876	0.0010771	0.00583702	Tigd2	68140	1.19854	3.21701	0.00511084	0.02011
															Wdr82	77305	1.16602	-3.93765	0.00107969	0.00584567	Wdr16	71860	1.0636	3.21766	0.00510382	0.0201002
															Kctd12	239217	1.36548	-3.93462	0.00108676	0.00588088	Capns1	12336	1.19802	3.21968	0.00508171	0.0200315
															Pdp2	382051	1.07185	-3.93411	0.00108796	0.00588427	Nt5c2	76952	1.10781	3.22136	0.00506341	0.0199822
															Brd9	105246	1.17853	-3.93053	0.0010964	0.00592069	Slc9a6	236794	1.08631	3.22141	0.00506293	0.0199822
															Snx21	101113	1.16596	-3.92695	0.00110492	0.00596356	Gpr107	277463	1.09933	3.22407	0.0050341	0.0198968
															Rimbp2	231760	1.18441	-3.92369	0.0011127	0.00600245	Slc30a5	69048	1.21263	3.22573	0.00501613	0.0198333
															Zadh2	225791	1.18094	-3.92119	0.00111874	0.00602876	Gad2	14417	1.24735	3.22737	0.00499857	0.0197865
															BC021891	234878	1.09078	-3.91579	0.00113185	0.00609306	Cmtm4	97487	1.07493	3.23139	0.00495565	0.0196316
															Chid1	68038	1.13145	-3.91484	0.00113416	0.00610235	Cacna1a	12286	1.062	3.23347	0.00493358	0.0195516
															Rab11fip4	268451	1.23155	-3.91339	0.00113773	0.00611522	Tpp1	12751	1.06905	3.23497	0.00491771	0.0194961
															Cntn5	244682	1.17538	-3.91077	0.00114418	0.00613716	Tmem5	216395	1.09673	3.23904	0.00487494	0.0193487
															Slc6a13	14412	1.30694	-3.91008	0.00114588	0.00614315	Herpud2	80517	1.12745	3.2416	0.00484828	0.0192724
															Nat8l	269642	1.23827	-3.9087	0.0011493	0.00615828	Galnt13	271786	1.10904	3.24182	0.00484596	0.0192706
															Morn5	75495	1.10596	-3.90698	0.00115357	0.00617797	Fbxo34	78938	1.14815	3.2435	0.00482848	0.0192084
															Cdkl2	53886	1.24221	-3.9031	0.00116328	0.00621397	Mdga2	320772	1.22608	3.24464	0.00481668	0.0191762
															Fbxo16	50759	1.08265	-3.90214	0.0011657	0.00622045	Snap23	20619	1.14125	3.24742	0.00478805	0.0190842
															9030409G11Rik	71529	1.16752	-3.90185	0.00116642	0.00622112	Thumpd2	72167	1.04964	3.24772	0.00478498	0.0190792
															Tubd1	56427	1.1118	-3.89918	0.00117316	0.00625061	Asah1	11886	1.18336	3.24805	0.00478159	0.0190731
															Gatc	384281	1.10345	-3.89354	0.00118755	0.00631111	Gng5	14707	1.0834	3.25279	0.00473312	0.0189015
															Mapkbp1	26390	1.17381	-3.89076	0.00119469	0.00634254	Gpr158	241263	1.13168	3.25417	0.00471912	0.0188529
															Wnt7a	22421	1.35091	-3.88079	0.00122069	0.00646405	Abca7	27403	1.09454	3.26138	0.00464667	0.0186064
															Tbc1d25	209815	1.1289	-3.88031	0.00122195	0.00646742	Parm1	231440	1.11183	3.26333	0.00462723	0.0185429
															Ipo8	320727	1.0794	-3.87725	0.00123006	0.00649726	Dnahc1	110084	1.10031	3.26424	0.0046182	0.018521
															Mrpl43	94067	1.14844	-3.87724	0.00123009	0.00649726	Clk4	12750	1.22463	3.26797	0.00458137	0.0183946
															Ccl27a	20301	1.24009	-3.87196	0.00124418	0.00656499	Arpc1b	11867	1.15096	3.26836	0.00457753	0.0183863
															Gcdh	270076	1.09913	-3.8708	0.00124731	0.00657146	Dnajb9	27362	1.22064	3.26926	0.00456865	0.0183577
															Ube2e1	22194	1.13521	-3.86568	0.00126116	0.00663437	Csmd1	94109	1.06476	3.27148	0.00454693	0.0182775
															Abcc8	20927	1.10006	-3.86454	0.0012643	0.00664749	Xylt2	217119	1.11053	3.27589	0.00450402	0.0181613
															E330009J07Rik	243780	1.14382	-3.86313	0.00126815	0.00665763	Ddit4l	73284	1.14412	3.27774	0.00448622	0.0181036
															Phyhip	105653	1.11696	-3.86101	0.00127397	0.00668102	Hfe	15216	1.08257	3.27788	0.00448487	0.0181036
															Htr1a	15550	1.09346	-3.86083	0.00127444	0.00668102	Pros1	19128	1.14031	3.28033	0.00446126	0.0180309
															Fam131c	277743	1.0929	-3.8608	0.00127454	0.00668102	Afap1	70292	1.04241	3.28181	0.00444714	0.0179884
															Med16	216154	1.24973	-3.85789	0.00128256	0.00671632	Plod2	26432	1.1706	3.2844	0.00442239	0.0179157
															Ccdc109a	215999	1.22286	-3.85628	0.00128704	0.00673633	Rchy1	68098	1.14408	3.28503	0.0044164	0.0178984
															Lmbr1	56873	1.17086	-3.8513	0.00130096	0.00679207	P2ry6	233571	1.05782	3.28599	0.00440734	0.0178687
															Pex16	18633	1.12846	-3.85028	0.00130382	0.0068036	Irak1	16179	1.09547	3.28783	0.00438995	0.0178051
															Tpcn1	252972	1.29304	-3.84977	0.00130527	0.00680775	Iscu	66383	1.14561	3.28823	0.00438619	0.0177968
															Banf1	23825	1.11415	-3.84776	0.00131094	0.00683047	Lmna	16905	1.28518	3.28895	0.00437941	0.0177832
															Midn	59090	1.22943	-3.84414	0.00132123	0.00687713	Pop4	66161	1.11787	3.2899	0.00437047	0.0177538
															Ogt	108155	1.20376	-3.84092	0.00133045	0.00691467	Opn3	13603	1.111	3.29076	0.00436242	0.017735
															C87436	232196	1.09476	-3.84064	0.00133127	0.00691467	Emp3	13732	1.16785	3.29343	0.00433743	0.0176403
															Thoc5	107829	1.12642	-3.84047	0.00133177	0.00691467	Bag3	29810	1.18457	3.29527	0.00432026	0.0175774
															Vps33a	77573	1.1817	-3.8397	0.00133398	0.00691923	Ppapdc2	74411	1.11705	3.30457	0.00423474	0.0172565
															St3gal3	20441	1.17128	-3.8357	0.00134556	0.00696536	Ubxn6	66530	1.10824	3.30837	0.00420033	0.0171365
															Arhgef7	54126	1.21412	-3.82955	0.00136353	0.00703035	Krcc1	57896	1.12004	3.3095	0.0041901	0.0171015
															Ppfibp1	67533	1.21602	-3.82507	0.0013768	0.00708821	Pgcp	54381	1.07612	3.31242	0.00416388	0.017028
															Ptp4a3	19245	1.13763	-3.82358	0.00138124	0.00710753	Dmrtc1a	70887	1.06782	3.31495	0.0041413	0.016949
															Pex10	668173	1.09485	-3.82285	0.00138342	0.00711521	H2-D1	14964	1.2421	3.3164	0.0041284	0.0169095
															Atp2b1	67972	1.22831	-3.81868	0.00139594	0.00716652	Lsamp	268890	1.18403	3.31704	0.00412268	0.0168927
															Dmwd	13401	1.13407	-3.81548	0.00140563	0.00720446	BC023744	231668	1.09478	3.31706	0.00412249	0.0168927
															Nisch	64652	1.14999	-3.81495	0.00140725	0.0072092	Nfkb1	18033	1.12966	3.32074	0.00409003	0.0167921
															Ccng2	12452	1.16775	-3.81311	0.00141283	0.00723422	Ephx1	13849	1.16925	3.32273	0.00407253	0.0167335
															Mtch1	56462	1.08563	-3.81074	0.00142009	0.00726067	Psmb10	19171	1.12036	3.32386	0.00406269	0.0167129
															Lrrc3	237387	1.20432	-3.80987	0.00142276	0.0072707	Ccdc146	75172	1.05418	3.32496	0.00405309	0.01668
															Lrrfip1	16978	1.0928	-3.80645	0.00143331	0.00731743	Dab2	13132	1.20641	3.32643	0.00404028	0.0166405
															Ly6h	23934	1.22908	-3.80484	0.00143832	0.0073377	AI314180	230249	1.17392	3.3267	0.00403794	0.0166375
															St8sia3	20451	1.06811	-3.80395	0.00144109	0.00734629	Sec23ip	207352	1.08135	3.32816	0.00402527	0.016605
															Pip5k1c	18717	1.20629	-3.80245	0.00144576	0.00735745	Slc26a4	23985	1.08506	3.33292	0.00398422	0.0164553
															Scube1	64706	1.08467	-3.80157	0.00144851	0.00736603	Ypel4	241525	1.05256	3.33371	0.00397742	0.0164338
															6430527G18Rik	238330	1.11981	-3.8008	0.00145093	0.00737472	Susd4	96935	1.24013	3.33432	0.00397223	0.0164189
															Abhd14a	68644	1.14551	-3.79441	0.0014711	0.0074685	BC017643	217370	1.0964	3.33748	0.00394532	0.0163206
															Drap1	66556	1.13564	-3.79175	0.00147958	0.00750199	Mtor	56717	1.11172	3.33816	0.00393958	0.0163034
															Eif4e3	66892	1.12238	-3.78284	0.00150833	0.00764403	Ncam1	17967	1.17214	3.34156	0.00391082	0.0161908
															Zfp704	170753	1.14927	-3.77972	0.00151856	0.00769177	Stambpl1	76630	1.13465	3.34429	0.00388791	0.0161088
															4930539E08Rik	207819	1.07549	-3.77951	0.00151923	0.00769177	Exosc2	227715	1.16444	3.34449	0.00388626	0.0161084
															Slain1	105439	1.09566	-3.77838	0.00152296	0.00770688	Plekho2	102595	1.10474	3.34509	0.00388121	0.0160939
															Zfp148	22661	1.12321	-3.77649	0.00152919	0.00773465	Efr3a	76740	1.19192	3.34629	0.00387121	0.0160648
															Ssbp4	76900	1.1637	-3.77551	0.00153244	0.00774352	Mospd1	70380	1.13248	3.3473	0.00386277	0.0160417
															Palm	18483	1.32464	-3.77245	0.00154259	0.00777598	2310028O11Rik	433771	1.12098	3.34925	0.00384658	0.0159951
															Nol12	97961	1.11249	-3.76807	0.00155728	0.00783473	2610029G23Rik	67683	1.1924	3.34977	0.00384229	0.0159836
															Pwp2	110816	1.10549	-3.76601	0.00156421	0.00786196	Fam105b	432940	1.09074	3.35169	0.00382643	0.015924
															Fancd2	211651	1.07715	-3.76145	0.00157971	0.00793287	Dlc1	50768	1.14646	3.3524	0.00382059	0.0159061
															Arf5	11844	1.13066	-3.76137	0.00157998	0.00793287	Laptm4b	114128	1.1705	3.35275	0.00381774	0.0159006
															Efcab6	77627	1.11361	-3.76119	0.00158061	0.00793287	Adm	11535	1.07065	3.35455	0.00380296	0.0158518
															Ccdc75	53951	1.17553	-3.75971	0.00158566	0.00795438	Fgf12	14167	1.12817	3.35488	0.00380031	0.0158471
															Dpf1	29861	1.05881	-3.75745	0.00159341	0.00797781	Hectd2	226098	1.26855	3.35644	0.00378754	0.0158066
															Tmem198	319998	1.14016	-3.75597	0.00159852	0.00799956	Herc3	73998	1.13821	3.35679	0.00378465	0.0158009
															Akt2	11652	1.10897	-3.75287	0.00160927	0.00803397	Scly	50880	1.08113	3.35781	0.00377641	0.0157728
															1700003E16Rik	71837	1.18049	-3.74566	0.00163456	0.00814064	Sec24d	69608	1.09011	3.35884	0.00376802	0.0157441
															Pik3r2	18709	1.32298	-3.74525	0.00163598	0.00814383	Nr1h2	22260	1.13275	3.35959	0.00376192	0.0157274
															Gtdc1	227835	1.15282	-3.7449	0.00163722	0.00814606	Ptpn14	19250	1.07102	3.35994	0.00375911	0.0157258
															Add1	11518	1.17067	-3.73853	0.00165992	0.00824716	Pdrg1	68559	1.13646	3.36143	0.00374708	0.0156882
															Nit2	52633	1.11089	-3.73647	0.00166734	0.00826882	Ube2e2	218793	1.15871	3.36271	0.00373675	0.015654
															Usp7	252870	1.1051	-3.73426	0.00167531	0.00830375	Rps6ka2	20112	1.09081	3.36603	0.00371013	0.0155712
															Prune	229589	1.12095	-3.73358	0.00167777	0.00831198	Tmem176a	66058	1.24896	3.36696	0.00370272	0.0155463
															Grrp1	72690	1.11625	-3.73082	0.00168781	0.00835373	Hprt	15452	1.19631	3.36833	0.00369176	0.0155128
															Tbc1d7	67046	1.13265	-3.73002	0.00169075	0.00836032	E2f3	13557	1.0695	3.36909	0.00368575	0.0154939
															Ube2o	217342	1.15655	-3.72627	0.00170452	0.00841986	Rdh11	17252	1.09008	3.37379	0.00364862	0.0153502
															Etv4	18612	1.15502	-3.72607	0.00170523	0.00841986	Esyt1	23943	1.11155	3.37538	0.00363615	0.015304
															Tssc1	380752	1.08685	-3.72395	0.00171309	0.00845466	Mrps22	64655	1.12593	3.37747	0.00361982	0.0152414
															St6galnac6	50935	1.09703	-3.72059	0.00172555	0.00849594	Gcnt2	14538	1.16063	3.37871	0.00361016	0.0152069
															Selenbp2	20342	1.1091	-3.71898	0.00173157	0.00852157	Lgals8	56048	1.22008	3.37953	0.00360374	0.015186
															Nos1ap	70729	1.06295	-3.71519	0.00174582	0.00857948	Htatip2	53415	1.07203	3.38143	0.0035891	0.0151428
															Tiam1	21844	1.13662	-3.7141	0.00174994	0.00858347	LOC100044968	100044968	1.22069	3.38293	0.00357751	0.0151
															Fam82a2	67809	1.12703	-3.71314	0.00175357	0.00859317	Mboat2	67216	1.1767	3.38494	0.003562	0.0150529
															Trim62	67525	1.17093	-3.71213	0.00175738	0.00860372	Mtrf1l	108853	1.10145	3.38808	0.00353799	0.0149942
															Ptges2	96979	1.14472	-3.7107	0.00176282	0.00862629	Fbxl12	30843	1.08059	3.38992	0.00352398	0.0149409
															Eid2	386655	1.14131	-3.70978	0.00176634	0.00863233	Gnpda1	26384	1.10898	3.39629	0.00347596	0.0147666
															Pias3	229615	1.11981	-3.70978	0.00176637	0.00863233	P4hb	18453	1.13408	3.39888	0.00345663	0.0146974
															2610044O15Rik	72139	1.12452	-3.70929	0.00176822	0.00863233	Map3k7	26409	1.05492	3.39901	0.00345564	0.0146974
															Wars	22375	1.11496	-3.70618	0.00178016	0.00867841	Hist1h3a	360198	1.13044	3.40032	0.00344587	0.0146697
															Sae1	56459	1.21505	-3.70214	0.00179578	0.00874222	Fbxw8	231672	1.14483	3.40489	0.00341214	0.014544
															Adal	75894	1.08814	-3.6994	0.00180645	0.00879001	Rnf7	19823	1.15251	3.40528	0.00340923	0.0145376
															Tusc2	80385	1.11237	-3.69743	0.00181414	0.00882183	Pdlim1	54132	1.2966	3.40702	0.0033965	0.0144892
															B3gat3	72727	1.20624	-3.69707	0.00181553	0.00882183	4931415C17Rik	70966	1.07304	3.40768	0.00339168	0.0144806
															Kank3	80880	1.08151	-3.69631	0.00181852	0.00882393	Dbf4	27214	1.12361	3.4089	0.0033828	0.0144486
															Numbl	18223	1.12345	-3.69388	0.00182811	0.00886632	Tnrc6b	213988	1.0676	3.40997	0.00337496	0.0144211
															Tmem29	382245	1.12887	-3.69359	0.00182926	0.00886775	Grem2	23893	1.08308	3.41029	0.00337262	0.014417
															Patz1	56218	1.11184	-3.69181	0.00183632	0.00889784	Daxx	13163	1.08841	3.41058	0.00337057	0.0144141
															Pcdha6	12937	1.15747	-3.6875	0.00185348	0.00897681	Tm2d2	69742	1.1264	3.41127	0.00336552	0.0143985
															Set	56086	1.1662	-3.68695	0.00185572	0.00898344	Oas1g	23960	1.13018	3.41151	0.0033638	0.0143971
															BC028528	229600	1.06218	-3.68554	0.00186136	0.00900233	Muc2	17831	1.10872	3.41205	0.00335989	0.0143922
															Rab8a	17274	1.19769	-3.68361	0.00186916	0.00903586	Lck	16818	1.15177	3.41555	0.00333463	0.0143076
															Ccdc71	72454	1.08566	-3.68256	0.00187338	0.00905206	Vgll2	215031	1.07732	3.41557	0.00333445	0.0143076
															Hmgn2	15331	1.24017	-3.68144	0.00187793	0.00906558	Cds1	74596	1.16554	3.41646	0.00332807	0.0142913
															Prrt1	260297	1.07567	-3.67738	0.0018945	0.00912862	9430016H08Rik	68115	1.08215	3.4187	0.00331204	0.0142342
															Tmem131	56030	1.16591	-3.67571	0.00190133	0.00915302	Shfm1	20422	1.14744	3.42296	0.00328178	0.01411
															LOC100041516	100041516	1.16174	-3.6755	0.00190222	0.00915304	Aurkaip1	66077	1.13021	3.42341	0.00327855	0.014102
															Cdk5	12568	1.1571	-3.67467	0.00190561	0.0091651	Atp5h	71679	1.15555	3.4276	0.00324906	0.0139809
															Prkag2	108099	1.13328	-3.67004	0.00192478	0.00924874	Abhd12	76192	1.11671	3.42804	0.00324603	0.0139737
															Gse1	382034	1.18198	-3.66823	0.00193234	0.00927292	Tmem130	243339	1.30283	3.4282	0.00324489	0.0139737
															Thap7	69009	1.12744	-3.66819	0.00193249	0.00927292	Uba5	66663	1.25617	3.42858	0.00324221	0.0139692
															Ankmy2	217473	1.16641	-3.6656	0.00194334	0.00930691	Atp5f1	11950	1.05663	3.42871	0.00324135	0.0139692
															Tmsb10	19240	1.22684	-3.66417	0.00194936	0.00932797	Creb3l2	208647	1.08103	3.43346	0.0032083	0.0138457
															Nsg2	18197	1.26032	-3.65872	0.00197246	0.00942893	Vwa5a	67776	1.12557	3.43417	0.00320341	0.0138361
															Lphn1	330814	1.41698	-3.65834	0.00197409	0.00942893	Ppp6c	67857	1.15883	3.43493	0.0031981	0.013819
															Arl4c	320982	1.1968	-3.65711	0.00197934	0.00944968	Rin2	74030	1.11709	3.43531	0.00319554	0.0138136
															Armcx6	278097	1.11406	-3.65636	0.00198254	0.00946057	Kras	16653	1.17457	3.44325	0.00314127	0.013596
															Celsr2	53883	1.21361	-3.64874	0.00201547	0.00960006	Tsc22d2	72033	1.34999	3.44718	0.00311472	0.013498
															Aldh5a1	214579	1.0948	-3.64812	0.00201814	0.0096084	Acbd4	67131	1.12839	3.44812	0.00310846	0.0134765
															Dut	110074	1.11139	-3.64489	0.0020323	0.00964926	Ryr1	20190	1.10395	3.44814	0.00310827	0.0134765
															Traip	22036	1.0815	-3.64416	0.0020355	0.00965764	Tmed9	67511	1.13052	3.45314	0.00307498	0.0133704
															Cops7a	26894	1.15762	-3.64406	0.00203593	0.00965764	Hist1h3f	260423	1.19001	3.45378	0.00307069	0.013363
															Tbl2	27368	1.10345	-3.64227	0.00204383	0.00969071	Sec13	110379	1.07334	3.45612	0.00305523	0.0133069
															Snap91	20616	1.21561	-3.6394	0.00205655	0.00973323	Ghr	14600	1.07616	3.45764	0.00304525	0.013269
															Atp2b2	11941	1.28159	-3.63777	0.00206382	0.00976317	2310004I24Rik	66358	1.09914	3.4609	0.00302387	0.013198
															Ethe1	66071	1.12531	-3.63715	0.0020666	0.00977186	Cpeb3	208922	1.15383	3.4618	0.00301802	0.0131818
															Ablim3	319713	1.09832	-3.6351	0.00207576	0.00980177	Tmem179b	67706	1.09378	3.46497	0.00299745	0.0131047
															Fam123a	72125	1.18775	-3.63425	0.00207959	0.00981251	Crhr1	12921	1.12842	3.46502	0.00299711	0.0131047
															Gfap	14580	1.24979	-3.63417	0.00207992	0.00981251	Myadm	50918	1.27797	3.46867	0.00297363	0.013017
															Als2	74018	1.0965	-3.63299	0.00208524	0.00983314	Spag9	70834	1.07962	3.47271	0.00294785	0.012926
															Polr2e	66420	1.19122	-3.63155	0.00209174	0.00985929	Inpp5a	212111	1.13291	3.47518	0.00293214	0.0128734
															Dlgap4	228836	1.16845	-3.62803	0.00210774	0.00992095	Fbxo32	67731	1.06305	3.47658	0.00292332	0.0128455
															Ahdc1	230793	1.20821	-3.6275	0.00211015	0.00992095	Tbcel	272589	1.10983	3.47767	0.00291646	0.0128208
															Ythdf2	213541	1.09214	-3.62741	0.00211056	0.00992095	Etv1	14009	1.11667	3.47783	0.00291546	0.0128208
															Tsen34	66078	1.18018	-3.6252	0.00212064	0.00995034	Ppp1r11	76497	1.21145	3.48062	0.00289794	0.0127827
															Med22	20933	1.12473	-3.6244	0.00212434	0.00995926	Fmn2	54418	1.2344	3.48282	0.00288419	0.0127274
															Cdc42bpb	217866	1.19762	-3.62437	0.00212446	0.00995926	Pqlc2	212555	1.05876	3.48283	0.00288413	0.0127274
															Sv2b	64176	1.22802	-3.61963	0.00214632	0.0100398	Hus1	15574	1.06316	3.4831	0.00288245	0.0127274
															Khdrbs1	20218	1.18594	-3.61722	0.00215754	0.0100825	Gas2l3	237436	1.21554	3.48546	0.00286779	0.0126821
															Nfrkb	235134	1.07201	-3.61532	0.00216641	0.0101148	Bcl10	12042	1.1597	3.49038	0.00283751	0.0125696
															Hnrnpul2	68693	1.19623	-3.61481	0.00216882	0.0101215	Parp8	52552	1.2508	3.49517	0.00280831	0.012472
															Map2k7	26400	1.0749	-3.60974	0.00219269	0.0102237	Cldnd1	224250	1.22908	3.49578	0.00280467	0.0124667
															Gng2	14702	1.2905	-3.60846	0.00219877	0.0102461	Kdelr3	105785	1.2947	3.49596	0.00280352	0.0124667
															Lix1	66643	1.12352	-3.6078	0.00220189	0.0102461	Wwp1	107568	1.24299	3.49602	0.00280319	0.0124667
															Ak2	11637	1.0913	-3.60769	0.00220243	0.0102461	Fdxr	14149	1.08658	3.49689	0.00279795	0.0124581
															Lst1	16988	1.16697	-3.60153	0.00223195	0.0103649	Tceal1	237052	1.23468	3.49916	0.00278425	0.0124078
															Gpr162	14788	1.1484	-3.59951	0.0022417	0.0103962	Slc25a17	20524	1.19456	3.50057	0.00277577	0.0123753
															Cugbp2	14007	1.0843	-3.59489	0.00226419	0.0104771	Brunol5	319586	1.16922	3.50343	0.00275873	0.0123258
															Gm4425	100043416	1.06089	-3.59119	0.00228235	0.010547	Ddx26b	236790	1.15569	3.50481	0.00275051	0.0122944
															Pnkd	56695	1.16327	-3.58747	0.00230081	0.0106228	Cd55	13136	1.06357	3.50631	0.00274159	0.0122598
															Scn2a1	110876	1.26888	-3.58701	0.0023031	0.0106268	1110036O03Rik	66180	1.10088	3.50955	0.00272248	0.0121859
															6130401L20Rik	75740	1.13226	-3.58688	0.00230372	0.0106268	Ubfd1	28018	1.06831	3.51021	0.0027186	0.012178
															1700030K09Rik	72254	1.11678	-3.58456	0.00231527	0.010675	Maff	17133	1.09456	3.52275	0.00264599	0.0118989
															Grlf1	232906	1.14134	-3.58437	0.00231622	0.010675	Sec22c	215474	1.0947	3.523	0.00264456	0.0118977
															Chd3	216848	1.30971	-3.58305	0.00232286	0.0107008	Nipa1	233280	1.15441	3.52365	0.00264084	0.0118861
															1700084C01Rik	78465	1.10794	-3.58279	0.00232416	0.0107021	Abhd4	105501	1.12964	3.53017	0.00260393	0.0117403
															Acot7	70025	1.18435	-3.57736	0.0023516	0.0108006	Timm8b	30057	1.15447	3.53325	0.00258665	0.0116823
															Gm9897	208595	1.08205	-3.57721	0.00235237	0.0108006	Bsdc1	100383	1.14353	3.5344	0.00258028	0.011659
															Gm4130	100042959	1.17756	-3.57336	0.00237198	0.0108788	Atp1b3	11933	1.23022	3.53753	0.00256289	0.0115905
															Gp1bb	14724	1.11878	-3.57232	0.00237731	0.0108985	Dcun1d3	233805	1.06402	3.54023	0.00254795	0.011538
															Tmco4	77056	1.12999	-3.57068	0.00238576	0.0109324	Igfbp3	16009	1.19542	3.54293	0.00253318	0.0114812
															1300001I01Rik	74148	1.13218	-3.56875	0.00239573	0.0109683	Kcnma1	16531	1.23382	3.54296	0.002533	0.0114812
															LOC100044376	100044376	1.12449	-3.56676	0.00240606	0.0110062	Hs3st5	319415	1.11135	3.54691	0.00251148	0.0113977
															Gm347	241289	1.10244	-3.56675	0.0024061	0.0110062	Dennd5a	19347	1.1137	3.54935	0.00249829	0.0113478
															Prrt3	210673	1.11894	-3.56613	0.00240936	0.0110162	Stac	20840	1.12163	3.55349	0.00247604	0.0112566
															Klk8	259277	1.0934	-3.56275	0.00242698	0.0110919	Helq	191578	1.07244	3.55465	0.00246982	0.0112362
															Rgs17	56533	1.19164	-3.55958	0.00244366	0.0111565	LOC669658	669658	1.09145	3.55508	0.00246754	0.0112327
															5830415F09Rik	74753	1.07508	-3.5567	0.00245892	0.0112033	Sil1	81500	1.11846	3.5555	0.00246529	0.0112274
															Kcnj12	16515	1.08537	-3.55453	0.00247048	0.0112362	Pkn2	109333	1.16618	3.55676	0.00245862	0.0112033
															Clasp2	76499	1.11739	-3.54965	0.00249668	0.0113455	Pigl	327942	1.09492	3.5571	0.0024568	0.0112033
															Kcnc1	16502	1.1948	-3.54863	0.00250218	0.0113605	Gna13	14674	1.08177	3.55907	0.00244639	0.0111609
															Rab7	19349	1.05456	-3.54654	0.00251348	0.0114018	Sorcs1	58178	1.21323	3.55945	0.00244434	0.0111565
															Dclk2	70762	1.12792	-3.54175	0.0025396	0.0115052	Spata13	219140	1.1294	3.56047	0.00243899	0.0111418
															Iqce	74239	1.13212	-3.53955	0.00255171	0.01155	2310061J03Rik	66391	1.13833	3.57037	0.00238736	0.0109349
															Hrk	12123	1.08191	-3.53902	0.00255465	0.0115583	Agpat9	231510	1.10556	3.57384	0.00236956	0.0108725
															Nmral1	67824	1.10502	-3.53729	0.00256419	0.0115913	Ktelc1	224143	1.11738	3.57711	0.00235285	0.0108006
															Adamts2	216725	1.17765	-3.53307	0.0025877	0.0116823	Atp6v0d1	11972	1.15933	3.57787	0.002349	0.0107973
															Usp38	74841	1.06071	-3.53229	0.00259206	0.011697	Lsg1	224092	1.07338	3.57903	0.00234314	0.0107751
															Aimp2	231872	1.15694	-3.53165	0.00259561	0.0117079	Rai12	54351	1.11891	3.57939	0.00234132	0.0107715
															Dtwd1	69185	1.08005	-3.52927	0.00260901	0.0117581	Cttnbp2	30785	1.24648	3.57996	0.00233842	0.010763
															Mycbp2	105689	1.13503	-3.52433	0.002637	0.0118791	Zfyve9	230597	1.0926	3.58863	0.00229502	0.0106008
															Tln2	70549	1.20206	-3.52407	0.00263844	0.0118804	Cyp4v3	102294	1.04913	3.59341	0.00227145	0.0105013
															Kcnc4	99738	1.09202	-3.52174	0.00265174	0.0119196	AI846148	68229	1.11143	3.59422	0.00226746	0.0104875
															Ina	226180	1.21251	-3.5187	0.00266924	0.0119914	Rragd	52187	1.17328	3.59528	0.00226228	0.0104729
															Gli3	14634	1.08827	-3.51856	0.00267001	0.0119914	Fto	26383	1.09616	3.59739	0.00225197	0.0104298
															Limd2	67803	1.08666	-3.51755	0.00267589	0.0120126	Bcl6	12053	1.31665	3.59797	0.00224919	0.0104216
															Tor1a	30931	1.07573	-3.51269	0.00270412	0.012134	Plk2	20620	1.29009	3.59846	0.00224678	0.0104151
															Cytsb	432572	1.17231	-3.51098	0.00271408	0.0121725	Nrg1	211323	1.11431	3.60099	0.00223457	0.0103677
															Kcnip2	80906	1.07272	-3.51082	0.00271504	0.0121725	Arhgap29	214137	1.17252	3.60116	0.00223371	0.0103677
															Kif3b	16569	1.19361	-3.51026	0.00271835	0.012178	Ndufa5	68202	1.20066	3.60152	0.00223197	0.0103649
															Naa10	56292	1.20126	-3.50951	0.00272271	0.0121859	Sln	66402	1.16973	3.60403	0.00221991	0.0103181
															Taf6l	225895	1.0899	-3.50658	0.00273999	0.0122579	Foxo3	56484	1.10236	3.60568	0.00221201	0.010286
															Fam65a	75687	1.14771	-3.50234	0.00276521	0.0123453	Tcn2	21452	1.11674	3.60769	0.00220243	0.0102461
															Dusp15	252864	1.11524	-3.5023	0.00276546	0.0123453	Cep57	74360	1.072	3.60775	0.00220216	0.0102461
															E130308A19Rik	230259	1.14319	-3.5013	0.0027714	0.0123664	Fas	14102	1.20593	3.61136	0.00218502	0.0101925
															Dhdds	67422	1.08917	-3.50099	0.00277326	0.0123694	Gm6483	624198	1.1235	3.61604	0.00216304	0.0101036
															Gm22	195209	1.1274	-3.49885	0.00278613	0.0124108	N4bp2l2	381695	1.13923	3.61931	0.0021478	0.0100415
															Rxrb	20182	1.16941	-3.49604	0.00280304	0.0124667	Gnas	14683	1.07972	3.6196	0.00214647	0.0100398
															Gpc1	14733	1.18704	-3.49538	0.00280708	0.012472	Amigo3	320844	1.07984	3.62046	0.0021425	0.0100302
															Rhbdl1	214951	1.16251	-3.49498	0.00280948	0.012472	Pex11b	18632	1.08592	3.62203	0.00213524	0.0100008
															Ppih	66101	1.15212	-3.49445	0.00281273	0.0124811	Cacnb2	12296	1.12055	3.62371	0.00212749	0.00996893
															Tmem110	69179	1.15202	-3.49352	0.00281833	0.0125006	Zxdc	80292	1.15173	3.62524	0.00212047	0.00995034
															2610002I17Rik	72341	1.10366	-3.49206	0.00282727	0.0125349	Tnfrsf10b	21933	1.1574	3.62581	0.00211783	0.00994615
															Nrsn2	228777	1.0786	-3.49161	0.00283	0.0125416	Ggcx	56316	1.10215	3.62595	0.0021172	0.00994615
															Epn2	13855	1.27432	-3.4897	0.00284169	0.0125827	Slc5a6	330064	1.18875	3.62742	0.00211048	0.00992095
															6430571L13Rik	235599	1.07585	-3.48927	0.0028443	0.0125889	Traf2	22030	1.07213	3.6299	0.00209922	0.00988555
															Usf1	22278	1.10587	-3.48629	0.00286266	0.0126648	1500012F01Rik	68949	1.20041	3.631	0.00209424	0.0098666
															C430004E15Rik	97031	1.08048	-3.48402	0.00287673	0.0127162	Otud3	73162	1.07939	3.63583	0.00207249	0.00979077
															Casp3	12367	1.07428	-3.48347	0.00288017	0.012726	Rnf113a2	66381	1.12578	3.63614	0.00207108	0.0097886
															Lonrf2	381338	1.19988	-3.48013	0.00290103	0.0127909	Sars	20226	1.17291	3.63998	0.00205398	0.00972548
															4930402H24Rik	228602	1.09848	-3.47925	0.00290649	0.0128042	C1qtnf3	81799	1.07195	3.64049	0.0020517	0.00971911
															Hmgcr	15357	1.18367	-3.47925	0.0029065	0.0128042	Prex2	109294	1.06119	3.641	0.00204944	0.00971283
															Cep170	545389	1.13473	-3.47853	0.00291106	0.0128188	Gps2	56310	1.08104	3.64504	0.00203166	0.00964926
															Fkbp5	14229	1.08486	-3.4782	0.00291313	0.0128208	Sestd1	228071	1.22038	3.64536	0.00203023	0.00964824
															Trim9	94090	1.10518	-3.47798	0.00291447	0.0128208	Zfp764	233893	1.0874	3.64546	0.0020298	0.00964824
															Fam20c	80752	1.11372	-3.47552	0.00292998	0.0128693	Htatsf1	72459	1.12278	3.64649	0.0020253	0.00963361
															Rgs19	56470	1.06525	-3.4749	0.0029339	0.0128757	Hps4	192232	1.20091	3.64693	0.00202338	0.00962891
															Ralgps1	241308	1.34505	-3.47366	0.00294176	0.0129047	Gorasp2	70231	1.13352	3.64885	0.00201499	0.00960006
															Rab4a	19341	1.14703	-3.47034	0.00296294	0.0129866	Usp16	74112	1.09565	3.65059	0.00200743	0.00957056
															4933407C03Rik	74440	1.18414	-3.47008	0.00296458	0.0129883	Emd	13726	1.2024	3.65499	0.00198842	0.00948429
															Trpc2	22064	1.13758	-3.46945	0.00296861	0.0130005	Sepsecs	211006	1.07474	3.65848	0.00197349	0.00942893
															Rab6	19346	1.12212	-3.46717	0.00298327	0.0130537	Katna1	23924	1.14773	3.6619	0.00195895	0.00936957
															Tbc1d16	207592	1.09419	-3.46364	0.00300606	0.0131368	Acta2	11475	1.38305	3.66543	0.00194406	0.00930691
															Trappc3	27096	1.19216	-3.46167	0.0030189	0.0131818	Slc12a2	20496	1.18164	3.66588	0.00194217	0.00930646
															Usp5	22225	1.12142	-3.46064	0.00302559	0.0131999	Pibf1	52023	1.0929	3.66616	0.00194097	0.00930499
															Csda	56449	1.1785	-3.46021	0.0030284	0.0132066	Nr4a2	18227	1.12456	3.66796	0.00193345	0.00927324
															Rab3d	19340	1.12548	-3.45897	0.0030365	0.0132364	Mib1	225164	1.08588	3.66918	0.00192835	0.00926164
															Rrm2b	382985	1.11274	-3.45456	0.00306555	0.0133462	Elmo1	140580	1.25291	3.67436	0.0019069	0.00916707
															Adk	11534	1.14814	-3.45353	0.00307235	0.0133646	Dpcd	226162	1.16088	3.67612	0.00189965	0.00914917
															Farp1	223254	1.20242	-3.45282	0.00307706	0.0133715	Coq7	12850	1.18627	3.67778	0.00189283	0.00912479
															Pcbp4	59092	1.37204	-3.45271	0.00307779	0.0133715	Mrs2	380836	1.07809	3.6793	0.00188663	0.00909911
															Nkd1	93960	1.12392	-3.45127	0.00308739	0.0134075	Slc25a20	57279	1.12976	3.67941	0.00188618	0.00909911
															Ankrd13d	68423	1.18685	-3.44925	0.00310088	0.0134605	Cebpg	12611	1.16478	3.68157	0.00187741	0.00906558
															Grin2b	14812	1.25571	-3.44885	0.00310353	0.0134664	Dram1	71712	1.11655	3.68644	0.00185774	0.00898901
															Palm2	242481	1.12829	-3.4458	0.003124	0.0135325	Slc24a3	94249	1.15299	3.69633	0.00181844	0.00882393
															LOC100045708	100045708	1.10419	-3.44337	0.00314042	0.013596	Ets2	23872	1.1924	3.69661	0.00181737	0.00882393
															Nckap5l	380969	1.08145	-3.44215	0.00314873	0.0136226	Slco1a5	108096	1.06885	3.69711	0.00181541	0.00882183
															1810020D17Rik	66273	1.13169	-3.44117	0.00315537	0.0136457	Acp6	66659	1.12684	3.7042	0.00178777	0.00870732
															Otub2	68149	1.09208	-3.4336	0.0032073	0.0138457	4933434E20Rik	99650	1.1698	3.70524	0.00178378	0.00869197
															Mtap1b	17755	1.49562	-3.43059	0.0032282	0.0139258	Zfp516	329003	1.09411	3.70759	0.00177474	0.00865602
															Nvl	67459	1.1547	-3.42857	0.00324229	0.0139692	Uso1	56041	1.17188	3.70843	0.0017715	0.0086443
															Naa38	76522	1.14387	-3.4178	0.00331847	0.014256	Dnajc25	72429	1.0763	3.7094	0.00176779	0.00863233
															Spop	20747	1.11773	-3.41468	0.00334084	0.0143284	Wisp1	22402	1.22892	3.70958	0.00176711	0.00863233
															Aptx	66408	1.056	-3.41378	0.00334738	0.0143505	Rrp1b	72462	1.21919	3.71276	0.00175502	0.00859622
															Ube2d1	216080	1.0822	-3.41279	0.00335451	0.0143751	Rpn2	20014	1.1338	3.7132	0.00175336	0.00859317
															Ikbkap	230233	1.16903	-3.41186	0.00336127	0.0143922	Ankrd37	654824	1.10141	3.71428	0.00174926	0.00858347
															Ppil1	68816	1.18131	-3.40739	0.00339382	0.0144837	ENSMUSG00000068790	545007	1.36141	3.71456	0.0017482	0.00858306
															Mfsd9	211798	1.05674	-3.40245	0.00343011	0.0146146	Ncam2	17968	1.12523	3.71488	0.00174698	0.00858112
															Efna3	13638	1.08027	-3.40221	0.00343193	0.0146163	S100a13	20196	1.14177	3.71559	0.00174432	0.00857618
															N6amt2	68043	1.12324	-3.39949	0.00345211	0.0146902	Arfgef2	99371	1.05647	3.71657	0.00174061	0.00856197
															Mrps27	218506	1.14959	-3.39831	0.00346088	0.0147094	BC029214	227622	1.22678	3.72149	0.00172222	0.00848359
															Snupn	66069	1.09469	-3.39613	0.00347718	0.0147666	Irgm2	54396	1.14923	3.72167	0.00172153	0.00848359
															Slc38a7	234595	1.11944	-3.39585	0.00347923	0.0147693	Gfpt1	14583	1.18848	3.72172	0.00172133	0.00848359
															Bahd1	228536	1.09867	-3.39376	0.00349498	0.0148301	Pex11a	18631	1.09184	3.72311	0.00171617	0.00846583
															Vwa5b2	328643	1.07471	-3.39081	0.00351724	0.0149184	Kcnk3	16527	1.11987	3.72869	0.0016956	0.00838032
															Arf3	11842	1.23314	-3.38773	0.00354065	0.0149993	Hira	15260	1.11554	3.73022	0.00169002	0.00836032
															Usp46	69727	1.1501	-3.38665	0.00354893	0.0150283	Rock2	19878	1.26571	3.73198	0.00168361	0.00833691
															Ptprf	19268	1.29718	-3.38604	0.00355359	0.0150388	Card10	105844	1.10558	3.73643	0.00166747	0.00826882
															Sppl3	74585	1.13512	-3.38595	0.00355431	0.0150388	Ccdc127	67433	1.19825	3.73724	0.00166458	0.00826241
															AA960436	101985	1.19422	-3.38559	0.00355702	0.0150442	Cps1	227231	1.08694	3.73765	0.0016631	0.00825899
															Chst12	59031	1.09683	-3.38518	0.00356017	0.0150513	Reln	19699	1.13991	3.74117	0.00165047	0.00820413
															Gm12538	619973	1.10179	-3.38469	0.00356397	0.0150551	Itga1	109700	1.08611	3.74391	0.00164074	0.00815966
															Zfp334	228876	1.13687	-3.38415	0.00356805	0.0150662	Ostc	66357	1.21239	3.74766	0.00162748	0.00810929
															Tkt	21881	1.10684	-3.38049	0.00359633	0.0151671	Flrt3	71436	1.32832	3.7482	0.0016256	0.00810379
															Trap1	68015	1.19321	-3.38013	0.00359911	0.0151727	Amfr	23802	1.10934	3.7485	0.00162456	0.0081025
															Mrpl36	94066	1.13134	-3.37143	0.00366719	0.0154221	Rnf130	59044	1.18019	3.75213	0.00161183	0.0080429
															Ap3s2	11778	1.07518	-3.36725	0.00370034	0.0155426	Gpc4	14735	1.17174	3.75431	0.00160429	0.00801295
															Srrm2	75956	1.10984	-3.36506	0.00371784	0.0155972	Slc10a3	214601	1.07789	3.75448	0.00160369	0.00801295
															6230427J02Rik	68176	1.06682	-3.36336	0.00373152	0.0156483	Cxadr	13052	1.10344	3.75512	0.00160146	0.00800653
															Sumo3	20610	1.37704	-3.36282	0.00373588	0.015654	Sod3	20657	1.1214	3.7557	0.00159948	0.00800047
															Samd1	666704	1.06648	-3.36263	0.00373741	0.015654	Rpp30	54364	1.09976	3.75761	0.00159287	0.00797781
															AU040829	216831	1.08468	-3.3601	0.00375777	0.0157258	Akr1b10	67861	1.13625	3.75872	0.00158907	0.00796374
															Bola1	69168	1.1659	-3.35952	0.00376251	0.0157274	2700007P21Rik	212772	1.12901	3.75924	0.00158727	0.00795859
															Dctn2	69654	1.12908	-3.35493	0.00379985	0.0158471	Tubg2	103768	1.12176	3.76772	0.00155846	0.00783685
															Tardbp	230908	1.08364	-3.35357	0.00381098	0.0158788	Dhrs7b	216820	1.07452	3.76885	0.00155466	0.0078253
															Ahctf1	226747	1.14687	-3.34902	0.00384849	0.0159966	Fam107b	66540	1.11687	3.77029	0.00154982	0.00780477
															Rangrf	57785	1.1331	-3.34847	0.0038531	0.0160093	Copb2	50797	1.10102	3.77222	0.00154336	0.00777598
															Bok	51800	1.14648	-3.34716	0.00386399	0.0160417	Clpx	270166	1.123	3.7724	0.00154277	0.00777598
															Parp6	67287	1.1582	-3.34612	0.00387265	0.0160648	Hipk1	15257	1.11928	3.77248	0.00154249	0.00777598
															Sema4g	26456	1.21862	-3.34219	0.00390555	0.0161754	Klf4	16600	1.09318	3.77299	0.00154079	0.00777598
															Zfp239	22685	1.14946	-3.3363	0.00395534	0.0163556	Cyr61	16007	1.19576	3.77527	0.00153321	0.00774365
															Dock9	105445	1.15395	-3.33181	0.00399379	0.0164883	Rdbp	27632	1.12751	3.77557	0.00153223	0.00774352
															Krt10	16661	1.14702	-3.32871	0.00402052	0.016592	Calu	12321	1.19323	3.79349	0.00147403	0.00747751
															Setd5	72895	1.13766	-3.32753	0.00403071	0.0166148	Usp13	72607	1.09633	3.79427	0.00147154	0.0074685
															Mef2c	17260	1.26002	-3.32751	0.00403084	0.0166148	Wdr45	54636	1.079	3.79974	0.00145425	0.007388
															Map1lc3a	66734	1.14748	-3.32592	0.00404467	0.016652	Gpr21	338346	1.09813	3.80234	0.00144611	0.00735745
															Calm3	12315	1.18987	-3.32347	0.00406611	0.0167203	Lhfp	108927	1.23572	3.80235	0.00144607	0.00735745
															Rnf41	67588	1.06933	-3.32301	0.00407011	0.0167302	9430008C03Rik	68108	1.16669	3.80335	0.00144296	0.00735221
															Eif3j	78655	1.07614	-3.32114	0.00408647	0.0167841	Nars	70223	1.24193	3.80472	0.0014387	0.0073377
															D130043K22Rik	210108	1.14641	-3.31985	0.00409786	0.0168176	Gm10080	100043172	1.22612	3.80656	0.00143298	0.00731743
															Cacna1d	12289	1.06084	-3.31872	0.00410784	0.0168519	Stam2	56324	1.07557	3.81169	0.00141719	0.0072494
															Pkig	18769	1.15901	-3.31724	0.00412096	0.0168927	Ndufaf2	75597	1.22257	3.81187	0.00141665	0.0072494
															Inf2	70435	1.10847	-3.31519	0.00413913	0.0169467	Prkca	18750	1.17406	3.81612	0.00140368	0.007198
															Dcps	69305	1.21707	-3.31431	0.004147	0.0169656	Ppp4r4	74521	1.16595	3.81794	0.00139819	0.0071734
															Dgcr2	13356	1.09096	-3.31193	0.00416827	0.0170292	Dnajc15	66148	1.16777	3.81861	0.00139616	0.00716652
															Dlg3	53310	1.20642	-3.31192	0.00416837	0.0170292	2210408F21Rik	73652	1.08974	3.81884	0.00139546	0.00716652
															Akr7a5	110198	1.17322	-3.31184	0.0041691	0.0170292	2900073G15Rik	67268	1.105	3.82169	0.00138688	0.0071295
															Tmem143	70209	1.11724	-3.3098	0.00418737	0.017097	Scn1a	20265	1.34773	3.82548	0.00137558	0.00708541
															Lyrm2	108755	1.07843	-3.30777	0.00420572	0.0171517	Arhgef18	102098	1.09906	3.82807	0.0013679	0.00704938
															Sub1	20024	1.15671	-3.30516	0.00422938	0.0172414	Plekha2	83436	1.25456	3.83013	0.00136184	0.00702511
															Cckbr	12426	1.08505	-3.30347	0.00424479	0.0172907	Sdcbp	53378	1.24984	3.83014	0.00136181	0.00702511
															Ap1ar	211556	1.14368	-3.30282	0.0042507	0.017308	Rprd1b	70470	1.08923	3.83064	0.00136033	0.00702432
															Parn	74108	1.12077	-3.29808	0.00429429	0.0174786	Slc46a3	71706	1.08956	3.83183	0.00135684	0.00700976
															Ddc	13195	1.07741	-3.29043	0.00436545	0.0177404	Ttc7b	104718	1.23624	3.83378	0.00135113	0.00698376
															Dido1	23856	1.21806	-3.28827	0.00438579	0.0177968	Prr13	66151	1.16639	3.83455	0.00134888	0.00697561
															Mdk	17242	1.34984	-3.28296	0.00443611	0.0179643	Heca	380629	1.15244	3.83501	0.00134755	0.0069722
															Nubp2	26426	1.09218	-3.28275	0.00443811	0.0179654	Kif1a	16560	1.11094	3.83592	0.00134491	0.00696536
															Slc35f2	72022	1.07821	-3.28179	0.00444727	0.0179884	Myo5b	17919	1.17481	3.83594	0.00134486	0.00696536
															Myrip	245049	1.10684	-3.28113	0.00445362	0.018007	Iqgap1	29875	1.25244	3.83711	0.00134144	0.00695446
															Bcl7c	12055	1.07899	-3.27982	0.00446616	0.0180437	Dnajb6	23950	1.13421	3.83991	0.00133336	0.00691923
															Tmem180	75146	1.10462	-3.27947	0.00446955	0.0180504	Aig1	66253	1.12145	3.84138	0.00132913	0.00691133
															Mrpl3	94062	1.17536	-3.27742	0.00448924	0.0181088	Akr1a4	58810	1.08337	3.84189	0.00132768	0.00690726
															Mrpl37	56280	1.088	-3.27532	0.00450955	0.0181765	Per1	18626	1.20392	3.84661	0.00131422	0.00684408
															Slc29a3	71279	1.12067	-3.27501	0.00451261	0.0181818	Fbxo38	107035	1.11148	3.84779	0.00131086	0.00683047
															Scn3a	20269	1.25302	-3.27443	0.00451821	0.0181973	Ly6a	110454	1.09992	3.85169	0.00129987	0.00678979
															Pcdh8	18530	1.08206	-3.27419	0.00452055	0.0181997	Mapkapk3	102626	1.1131	3.8536	0.00129452	0.00676526
															Tbl1xr1	81004	1.10665	-3.27393	0.00452301	0.0182025	Eif2b1	209354	1.15207	3.85539	0.00128953	0.00674256
															Gps1	209318	1.08604	-3.2731	0.00453116	0.0182283	Irgm1	15944	1.39815	3.85567	0.00128873	0.00674178
															Med11	66172	1.09246	-3.27262	0.00453578	0.0182398	Npc2	67963	1.10268	3.85999	0.00127676	0.00668929
															Cpsf1	94230	1.07069	-3.26603	0.00460043	0.018464	Prpf3	70767	1.16931	3.86346	0.00126724	0.0066562
															Acat2	110460	1.18386	-3.26548	0.00460592	0.0184789	2900062L11Rik	76976	1.23826	3.86369	0.0012666	0.0066562
															Atf6b	12915	1.16072	-3.26398	0.00462073	0.018524	Tnn	329278	1.08213	3.86913	0.00125181	0.00658853
															Raly	19383	1.10126	-3.26302	0.00463032	0.0185481	Azi2	27215	1.11229	3.86966	0.00125038	0.00658433
															Ube2d2	56550	1.12118	-3.26075	0.00465293	0.0186243	Epdr1	105298	1.19853	3.87084	0.00124721	0.00657146
															Doc2a	13446	1.12233	-3.25909	0.00466953	0.0186835	Anxa5	11747	1.266	3.87097	0.00124685	0.00657146
															Msto1	229524	1.14089	-3.25831	0.00467735	0.0187076	LOC100041103	100041103	1.10953	3.87311	0.00124109	0.00655203
															Cdk16	18555	1.22503	-3.25665	0.00469413	0.0187675	Ap2b1	71770	1.14433	3.87811	0.00122776	0.00649155
															Robld3	83409	1.21808	-3.25523	0.00470841	0.0188173	Auh	11992	1.09245	3.87835	0.00122714	0.00649155
															Ywhag	22628	1.18928	-3.25213	0.00473989	0.0189213	Ric3	320360	1.18254	3.88087	0.00122048	0.00646405
															Hmox2	15369	1.13114	-3.24847	0.0047773	0.0190633	Chd9	109151	1.10541	3.88429	0.0012115	0.00642192
															Mtif2	76784	1.13264	-3.24587	0.00480395	0.0191402	Mpp1	17524	1.14361	3.88713	0.0012041	0.00638595
															BC017612	170748	1.08194	-3.24522	0.00481067	0.0191596	Kcnd2	16508	1.2639	3.88849	0.00120057	0.0063705
															Ifngr2	15980	1.07018	-3.24407	0.00482256	0.0191922	Pdzd7	212684	1.08618	3.89273	0.00118962	0.00631886
															Csgalnact1	234356	1.09562	-3.24137	0.00485059	0.0192742	4732418C07Rik	230648	1.10716	3.89515	0.00118342	0.00629239
															Vps25	28084	1.12009	-3.23943	0.00487086	0.0193425	Snrpb	20638	1.10614	3.89681	0.00117919	0.00627312
															Gfra4	14588	1.11037	-3.23937	0.00487151	0.0193425	1810074P20Rik	67490	1.15682	3.89686	0.00117905	0.00627312
															Mobkl2a	208228	1.06924	-3.23867	0.00487887	0.019357	Pafah1b1	18472	1.36006	3.89797	0.00117623	0.00626377
															Ubr7	66622	1.08574	-3.23577	0.00490929	0.0194702	Mmgt1	236792	1.21787	3.9011	0.00116833	0.00622807
															Thumpd3	14911	1.11304	-3.22851	0.00498637	0.0197457	St6galnac2	20446	1.19947	3.90229	0.00116531	0.00622045
															Nosip	66394	1.12008	-3.22641	0.00500882	0.0198195	Vldlr	22359	1.15583	3.90415	0.00116064	0.00620303
															Usp12	22217	1.09003	-3.22593	0.00501407	0.0198327	Rps27l	67941	1.2061	3.90529	0.00115779	0.00619099
															Pcp4l1	66425	1.07403	-3.22242	0.0050519	0.0199595	Vgll3	73569	1.22922	3.90556	0.00115712	0.00619059
															Arrb2	216869	1.11338	-3.22214	0.00505495	0.019964	Samd8	67630	1.16358	3.906	0.00115601	0.00618786
															Shkbp1	192192	1.10985	-3.22105	0.00506678	0.0199879	Gls2	216456	1.10774	3.91107	0.00114345	0.00613641
															Pacs1	107975	1.16951	-3.21969	0.00508161	0.0200315	Lyzl4	69032	1.07424	3.91225	0.00114054	0.00612399
															Rabggta	56187	1.11375	-3.21921	0.00508683	0.0200441	Gipr	381853	1.14335	3.91288	0.00113899	0.00611883
															Sesn1	140742	1.0873	-3.21755	0.00510494	0.0201002	Ndufa8	68375	1.09096	3.91357	0.00113729	0.00611522
															Gpx2	14776	1.06203	-3.21697	0.00511131	0.02011	Homer1	26556	1.3573	3.92028	0.00112094	0.00603748
															Ncor1	20185	1.20175	-3.21566	0.00512569	0.020159	Pebp4	73523	1.05441	3.9233	0.00111365	0.00600443
															Zfp317	244713	1.07592	-3.21357	0.00514877	0.0202421	1700037C18Rik	73261	1.05818	3.93091	0.0010955	0.00591889
															Skiv2l	108077	1.08477	-3.21081	0.00517927	0.0203389	1700071A11Rik	76611	1.1114	3.93283	0.00109097	0.00589748
															Rab14	68365	1.12736	-3.20763	0.00521469	0.020447	Rps6ka3	110651	1.11691	3.93858	0.00107753	0.00583702
															Pcgf3	69587	1.0915	-3.2064	0.00522845	0.0204778	Rsu1	20163	1.10862	3.94445	0.00106395	0.00577852
															Trim46	360213	1.17143	-3.20499	0.0052443	0.0205244	Mbnl1	56758	1.25446	3.94915	0.00105323	0.00572864
															Fam160b1	226252	1.09568	-3.19904	0.00531164	0.0207488	Casp8	12370	1.08011	3.95021	0.00105081	0.00571912
															Ccdc23	69216	1.20071	-3.19838	0.0053191	0.0207701	Irak2	108960	1.08603	3.95102	0.00104899	0.00571522
															Cobra1	58202	1.11536	-3.1981	0.00532232	0.0207749	Msn	17698	1.13683	3.9529	0.00104474	0.00569502
															Triobp	110253	1.34513	-3.19782	0.00532549	0.0207794	Gstm6	14867	1.13061	3.95355	0.00104328	0.00569009
															Actn2	11472	1.11679	-3.19712	0.00533356	0.0207953	Wdr90	106618	1.20122	3.95414	0.00104195	0.00569009
															Zbtb8a	73680	1.08332	-3.19668	0.00533854	0.0208069	Appl1	72993	1.25291	3.95443	0.0010413	0.00569009
															Extl3	54616	1.09944	-3.19548	0.00535226	0.0208447	2010011I20Rik	67017	1.08777	3.95691	0.00103573	0.00566679
															Ptprs	19280	1.25132	-3.19356	0.00537441	0.0209231	Ube2l3	22195	1.09941	3.95861	0.00103194	0.00565198
															Tsc22d1	21807	1.22209	-3.18919	0.00542492	0.0211064	Man1a	17155	1.08252	3.95881	0.0010315	0.00565198
															Rbbp7	245688	1.12584	-3.18896	0.0054276	0.0211064	Tpd52	21985	1.2736	3.95882	0.00103148	0.00565198
															Rnf5	54197	1.15651	-3.18847	0.00543332	0.0211121	Rdh14	105014	1.20879	3.95943	0.00103013	0.00565099
															Phkg1	18682	1.07367	-3.18831	0.00543517	0.0211121	Ppm1a	19042	1.18242	3.96641	0.00101473	0.00557537
															Sccpdh	109232	1.1377	-3.18625	0.00545926	0.0211898	Cstf1	67337	1.07935	3.96693	0.00101359	0.005575
															Mtap2	17756	1.13979	-3.18395	0.00548614	0.0212512	Rpl31	114641	1.12742	3.96797	0.00101133	0.00556552
															Apoe	11816	1.36756	-3.1811	0.00551979	0.0213211	Krtcap2	66059	1.1468	3.96819	0.00101085	0.00556552
															Zfp2	22678	1.09984	-3.17948	0.00553896	0.0213793	Pard6a	56513	1.18247	3.97194	0.00100269	0.0055297
															Smarcd3	66993	1.19216	-3.1768	0.00557089	0.0214706	1810032O08Rik	66293	1.19083	3.97583	0.000994311	0.00549404
															Egfl7	353156	1.12052	-3.17635	0.00557621	0.0214831	Ccl17	20295	1.11126	3.9779	0.00098989	0.00547366
															Nckap5	210356	1.11074	-3.17215	0.00562664	0.0216613	Errfi1	74155	1.20291	3.98071	0.000983904	0.00545219
															Pcsk1n	30052	1.21067	-3.17031	0.00564878	0.0217304	Snx13	217463	1.12099	3.98307	0.000978923	0.00543038
															Strada	72149	1.05424	-3.1683	0.00567316	0.0218081	Ppap2c	50784	1.17197	3.98578	0.000973202	0.00540732
															C330006K01Rik	231855	1.09946	-3.16776	0.00567976	0.0218173	C1ql2	226359	1.10977	3.99125	0.000961796	0.00534967
															Pts	19286	1.10394	-3.16657	0.0056942	0.0218646	Fbln2	14115	1.105	3.99351	0.00095713	0.00532943
															Chfr	231600	1.11467	-3.16505	0.00571274	0.0219196	E130102H24Rik	77866	1.13199	3.99992	0.000943987	0.0052715
															Mfsd10	68294	1.18806	-3.16235	0.00574584	0.0220303	Tm6sf1	107769	1.09162	4.00171	0.000940352	0.00525858
															BC068157	73072	1.10919	-3.16181	0.00575248	0.0220395	Fam135a	68187	1.2553	4.00264	0.000938467	0.00525433
															Alad	17025	1.14912	-3.16132	0.00575858	0.0220522	1500032L24Rik	69029	1.12877	4.00337	0.000936988	0.00525108
															Fabp5	16592	1.10145	-3.1612	0.00576005	0.0220522	Whrn	73750	1.14198	4.00546	0.00093279	0.0052332
															Keap1	50868	1.12426	-3.16053	0.00576833	0.0220676	Leng1	69757	1.15449	4.00864	0.000926405	0.00520439
															Ttc4	72354	1.1032	-3.15877	0.0057901	0.0221183	Sgpl1	20397	1.13124	4.01164	0.000920427	0.00518346
															Nrp1	18186	1.12812	-3.15832	0.00579559	0.0221311	Ifit3	15959	1.29525	4.01213	0.000919466	0.00518086
															Rpp14	67053	1.13675	-3.155	0.00583694	0.0222581	Mosc2	67247	1.09717	4.01704	0.000909777	0.00513742
															Fam101b	76566	1.10187	-3.15496	0.00583741	0.0222581	Ccdc110	212392	1.09911	4.01909	0.000905778	0.00511762
															Entpd4	67464	1.12349	-3.15395	0.00585008	0.0222982	Gal3st1	53897	1.06809	4.02117	0.000901719	0.00509746
															Fam103a1	67148	1.09546	-3.1522	0.00587199	0.0223653	Smpd1	20597	1.1084	4.02224	0.000899638	0.00508847
															Tmem132c	208213	1.13992	-3.15067	0.00589135	0.0224226	Cdh13	12554	1.17538	4.02308	0.000898026	0.00508212
															Prmt3	71974	1.09927	-3.14807	0.00592415	0.0225226	Ubl3	24109	1.1792	4.02536	0.000893622	0.00505996
															Tecpr2	104859	1.10903	-3.14705	0.00593712	0.0225637	Plaur	18793	1.08053	4.02788	0.000888778	0.00503528
															Smchd1	74355	1.13773	-3.14444	0.00597036	0.0226485	Hecw2	329152	1.10586	4.02792	0.000888698	0.00503528
															Lsm1	67207	1.09493	-3.14372	0.00597959	0.0226753	Igtp	16145	1.135	4.02827	0.000888034	0.00503528
															Slc25a30	67554	1.10891	-3.14192	0.00600262	0.022746	Steap2	74051	1.11588	4.03513	0.000875	0.00497351
															Kcnip3	56461	1.12955	-3.13918	0.00603792	0.0228464	Tmem49	75909	1.27517	4.03685	0.00087176	0.00496053
															Clip2	269713	1.08869	-3.13685	0.00606802	0.0229101	Tex9	21778	1.11632	4.03757	0.00087042	0.00495562
															Mfn2	170731	1.11826	-3.13424	0.006102	0.0230301	Prr8	381626	1.10244	4.03867	0.000868347	0.00494924
															Peli2	93834	1.05666	-3.13155	0.00613723	0.0231462	Kif1b	16561	1.14177	4.04219	0.000861792	0.00491728
															Donson	60364	1.10677	-3.13083	0.00614666	0.0231565	Fgfr1op	75296	1.09083	4.04655	0.000853732	0.00487934
															Ggt7	207182	1.20893	-3.12886	0.00617262	0.0232374	Sgk1	20393	1.29967	4.05487	0.000838567	0.0048006
															Sirpa	19261	1.15917	-3.1265	0.00620379	0.0233378	Mbnl2	105559	1.22869	4.05504	0.000838264	0.0048006
															BC065397	436230	1.06579	-3.12602	0.00621017	0.0233449	Esr2	13983	1.08339	4.05595	0.000836623	0.00479741
															Tatdn2	381801	1.06042	-3.12496	0.00622418	0.0233553	4932425I24Rik	320214	1.0955	4.05755	0.000833743	0.0047862
															Reep1	52250	1.22633	-3.12218	0.00626132	0.0234438	Osmr	18414	1.12108	4.05924	0.000830707	0.00477404
															C530008M17Rik	320827	1.40053	-3.11949	0.00629738	0.0235533	Abcc12	244562	1.0729	4.06293	0.000824133	0.0047415
															Tmem65	74868	1.10169	-3.11782	0.00631989	0.023629	App	11820	1.2273	4.06297	0.000824064	0.0047415
															Trmt2a	15547	1.06998	-3.11596	0.00634503	0.0237059	Ikbip	67454	1.25073	4.0652	0.000820127	0.00472894
															Atrx	22589	1.10382	-3.11484	0.00636033	0.0237374	Rab31	106572	1.21046	4.06734	0.000816344	0.00471745
															Zfp608	269023	1.17652	-3.11378	0.00637473	0.0237801	Lgals1	16852	1.38537	4.06781	0.00081553	0.00471553
															Gga2	74105	1.08036	-3.11362	0.00637688	0.0237801	Ryr3	20192	1.28274	4.07138	0.000809282	0.00468678
															Impdh1	23917	1.17131	-3.11349	0.00637862	0.0237801	Ccl2	20296	1.08469	4.07216	0.000807927	0.00468462
															Pcgf6	71041	1.13733	-3.11056	0.0064187	0.023878	Gdf15	23886	1.15859	4.07705	0.000799461	0.00464322
															Wdr18	216156	1.0886	-3.11014	0.00642439	0.0238906	Atp11a	50770	1.14971	4.07749	0.000798698	0.00464148
															Ccdc135	330830	1.04729	-3.10873	0.00644379	0.0239467	Peci	23986	1.13508	4.08016	0.000794133	0.0046185
															Srm	20810	1.11852	-3.10871	0.00644408	0.0239467	Gpr137b	83924	1.10957	4.08192	0.000791115	0.00460515
															Ak3l1	11639	1.09337	-3.10811	0.00645238	0.0239689	Atp13a3	224088	1.15422	4.0823	0.000790471	0.00460399
															4632434I11Rik	74041	1.07762	-3.10414	0.00650729	0.0241211	Rdh12	77974	1.11553	4.08606	0.000784111	0.00457207
															2410017P07Rik	103268	1.08769	-3.09983	0.00656743	0.024318	Rbks	71336	1.07927	4.08988	0.000777676	0.00454221
															9030624G23Rik	66808	1.10004	-3.09952	0.00657182	0.0243256	Rpl10	110954	1.10005	4.0916	0.000774807	0.004528
															Cblb	208650	1.08726	-3.09724	0.00660382	0.0244266	Gadd45b	17873	1.18326	4.0924	0.000773481	0.00452457
															Prss36	77613	1.08712	-3.09565	0.00662627	0.0245009	Laptm5	16792	1.17411	4.0995	0.000761753	0.00447185
															Zc3h12b	547176	1.0929	-3.09507	0.00663447	0.0245225	Mkln1	27418	1.16126	4.10351	0.0007552	0.0044384
															Sncaip	67847	1.13332	-3.09481	0.00663817	0.0245268	1810062O18Rik	75602	1.18785	4.11478	0.000737111	0.00434686
															Gm8503	667190	1.23062	-3.09351	0.00665657	0.0245605	Stbd1	52331	1.12852	4.11665	0.000734157	0.00433437
															Mapre2	212307	1.224	-3.09094	0.00669324	0.0246694	Aff1	17355	1.10731	4.11697	0.00073364	0.00433378
															Atg9b	213948	1.10222	-3.09068	0.00669702	0.0246746	Slco1c1	58807	1.28927	4.11806	0.000731928	0.00432613
															Hras1	15461	1.14725	-3.08994	0.00670751	0.0246896	Lrrtm1	74342	1.4275	4.12048	0.000728132	0.00431106
															Fads3	60527	1.09575	-3.088	0.00673544	0.024781	Laptm4a	17775	1.24322	4.12311	0.000724016	0.00429158
															Prodh	19125	1.11294	-3.08657	0.00675592	0.0248387	Pcmtd1	319263	1.126	4.12335	0.000723644	0.00429158
															Adprh	11544	1.1216	-3.08628	0.00676018	0.0248412	Ccdc59	52713	1.16263	4.12528	0.00072065	0.00427651
															AI593442	330941	1.0992	-3.08611	0.0067626	0.0248412	Hist2h2ac	319176	1.19545	4.12621	0.000719211	0.00427042
															Polr1a	20019	1.2415	-3.08603	0.00676377	0.0248412	Trpt1	107328	1.12795	4.12645	0.000718842	0.00427042
															3110082I17Rik	73212	1.09376	-3.08467	0.00678344	0.0248958	Pcdh10	18526	1.16317	4.12883	0.000715167	0.00425371
															Fbxo10	269529	1.21628	-3.08444	0.00678673	0.0248991	4930429B21Rik	67576	1.16254	4.13188	0.000710498	0.00423079
															Grik5	14809	1.25937	-3.08251	0.00681477	0.0249755	Pkp2	67451	1.12424	4.1345	0.000706504	0.00421184
															Slc16a9	66859	1.22391	-3.08228	0.00681801	0.0249785	Syt5	53420	1.2915	4.13558	0.000704859	0.00420521
															Mmd2	75104	1.13193	-3.08004	0.00685066	0.0250893	Ate1	11907	1.11373	4.13595	0.000704307	0.00420521
															Slc22a17	59049	1.16639	-3.07816	0.00687823	0.0251636	Mansc1	67729	1.09613	4.1385	0.000700456	0.00418837
															Mrpl40	18100	1.06892	-3.07796	0.00688123	0.0251657	Spry3	236576	1.14609	4.14136	0.000696162	0.00416934
															A230065H16Rik	380787	1.07815	-3.07559	0.00691607	0.0252753	Ngfrap1	12070	1.19585	4.14298	0.000693741	0.00415964
															Ddb2	107986	1.08901	-3.07387	0.00694148	0.0253503	Slc19a2	116914	1.21744	4.14331	0.000693245	0.00415907
															Klhl25	207952	1.18366	-3.07306	0.0069534	0.0253849	1810058I24Rik	67705	1.07492	4.14641	0.000688646	0.00413626
															Prdm4	72843	1.10193	-3.07259	0.00696043	0.0254011	Slc41a3	71699	1.05929	4.14858	0.00068543	0.00411933
															Abcb8	74610	1.10664	-3.07243	0.00696282	0.0254011	Rps5	20103	1.09723	4.15238	0.000679865	0.00409062
															Tmem231	234740	1.12179	-3.07211	0.00696762	0.0254011	Kcnj3	16519	1.14403	4.15519	0.000675769	0.00407069
															Apbb2	11787	1.13777	-3.07142	0.0069778	0.0254293	B230209E15Rik	319752	1.46088	4.1561	0.000674444	0.00406507
															Tal1	21349	1.09835	-3.06962	0.00700457	0.0255179	Sfrs2ip	72193	1.11549	4.1577	0.000672127	0.00405582
															Dpm2	13481	1.12597	-3.06931	0.00700923	0.0255259	Coq4	227683	1.1292	4.16321	0.000664226	0.00401281
															Sncb	104069	1.24785	-3.06875	0.00701764	0.0255386	Tpm4	326618	1.33013	4.16595	0.000660321	0.00399387
															Spsb3	79043	1.15343	-3.06645	0.00705209	0.0256191	Rhog	56212	1.12655	4.16698	0.000658856	0.00398733
															2410131K14Rik	76792	1.07611	-3.06467	0.00707891	0.0256985	Lpar6	67168	1.28587	4.17249	0.000651107	0.00395427
															Nsdhl	18194	1.09543	-3.06395	0.0070898	0.025729	Dysf	26903	1.07133	4.17558	0.000646796	0.00393038
															Zmym4	67785	1.07886	-3.06136	0.00712904	0.0258443	Piga	18700	1.12899	4.1768	0.000645111	0.00392244
															Opa1	74143	1.16504	-3.0612	0.00713153	0.0258443	Odf2	18286	1.11994	4.1836	0.000635759	0.00387012
															Gdi1	14567	1.15984	-3.05976	0.00715341	0.0259146	Klhl15	236904	1.09759	4.18594	0.00063256	0.00385819
															Ankle2	71782	1.08124	-3.05959	0.00715604	0.025915	Sdhaf2	66072	1.14705	4.18624	0.000632164	0.00385819
															Atp13a2	74772	1.20325	-3.05909	0.00716357	0.0259242	Tec	21682	1.1148	4.18864	0.000628909	0.00384193
															Sez6	20370	1.46194	-3.05761	0.00718629	0.0259883	Myo3b	329421	1.10091	4.18865	0.000628892	0.00384193
															Vtn	22370	1.22318	-3.05698	0.00719591	0.0260141	C030037D09Rik	193280	1.07544	4.18901	0.000628414	0.00384193
															Kdm5b	75605	1.12186	-3.05406	0.00724087	0.0261492	March6	223455	1.19404	4.19499	0.000620395	0.00380111
															1110008J03Rik	100764	1.10192	-3.05331	0.00725234	0.0261725	Rbms1	56878	1.16399	4.19622	0.000618758	0.00379332
															Kif5a	16572	1.14201	-3.04746	0.00734328	0.0264536	Cryab	12955	1.27672	4.19709	0.000617599	0.00378845
															2410091C18Rik	73694	1.18081	-3.04714	0.00734831	0.0264544	Dhrs7	66375	1.17593	4.19802	0.000616364	0.00378311
															Sfrs2	20382	1.06432	-3.04572	0.00737064	0.0265164	Hexa	15211	1.12943	4.20273	0.00061017	0.00374898
															Fam3c	27999	1.11029	-3.04476	0.00738558	0.026561	Gm16440	544998	1.15341	4.20892	0.00060212	0.00370665
															2700094K13Rik	72657	1.13334	-3.04435	0.00739208	0.0265751	Slc6a3	13162	1.13278	4.21281	0.000597109	0.00368369
															Gtf3c5	70239	1.09893	-3.04197	0.00742962	0.0267008	Nfkbib	18036	1.10749	4.21959	0.00058848	0.00363562
															Sh3gl3	20408	1.12581	-3.0407	0.00744976	0.0267547	Avil	11567	1.09467	4.22037	0.000587496	0.0036317
															Znhit1	70103	1.06353	-3.03994	0.00746184	0.0267888	Lgals3bp	19039	1.25174	4.22346	0.000583617	0.00360987
															Rhbdd3	279766	1.13167	-3.03765	0.00749824	0.0268916	Bat2l2	226562	1.08146	4.22485	0.000581875	0.00360554
															Epb4.9	13829	1.17498	-3.03696	0.00750926	0.0269218	Asns	27053	1.21282	4.22693	0.000579291	0.00359382
															Usp21	30941	1.06651	-3.0366	0.00751509	0.0269291	Smyd3	69726	1.23206	4.2285	0.00057734	0.00358386
															Grm1	14816	1.07609	-3.03651	0.00751648	0.0269291	LOC100046281	100046281	1.18886	4.23751	0.000566285	0.00352367
															Wrb	71446	1.08284	-3.03581	0.00752774	0.0269601	Gtf3c3	98488	1.09989	4.23925	0.00056418	0.00351478
															Zfp428	232969	1.2262	-3.03524	0.00753677	0.0269831	Tbc1d15	66687	1.15919	4.24017	0.000563067	0.00350996
															Mgea5	76055	1.14693	-3.03351	0.0075647	0.0270551	Chodl	246048	1.20204	4.24209	0.000560755	0.00350162
															Rhobtb2	246710	1.09421	-3.0319	0.00759065	0.0271386	Tecta	21683	1.09264	4.24301	0.000559647	0.00349704
															Frmd4a	209630	1.1586	-3.02933	0.00763215	0.0272682	Nup54	269113	1.09305	4.25086	0.000550305	0.00344073
															Zfp341	228807	1.13154	-3.02813	0.00765178	0.0273289	Sfxn4	94281	1.11763	4.25134	0.000549741	0.00343928
															Mcrs1	51812	1.14016	-3.02783	0.00765661	0.0273304	Fbxo6	50762	1.17156	4.25453	0.000545997	0.00341998
															4931406C07Rik	70984	1.06894	-3.02711	0.00766838	0.0273505	Haghl	68977	1.09531	4.25713	0.000542965	0.00340304
															Ganc	76051	1.05289	-3.02679	0.00767362	0.0273598	Hddc2	69692	1.07179	4.26024	0.000539354	0.00338245
															B4galnt1	14421	1.1468	-3.02614	0.0076842	0.0273881	Ddx46	212880	1.14514	4.26656	0.000532092	0.00334702
															Apc	11789	1.13841	-3.02594	0.0076874	0.0273902	D10Ertd641e	52717	1.10738	4.26766	0.000530844	0.00334119
															Phyhd1	227696	1.08147	-3.02514	0.00770058	0.0274183	Surf1	20930	1.17269	4.27078	0.000527308	0.00332096
															Rcan3	53902	1.10897	-3.02029	0.00778042	0.0276539	Dusp6	67603	1.28713	4.27494	0.000522622	0.00329344
															Tdrd7	100121	1.11723	-3.01804	0.00781775	0.0277688	2610035D17Rik	72386	1.26085	4.27611	0.000521324	0.00328813
															Dbp	13170	1.14067	-3.01393	0.00788626	0.0279739	Egr2	13654	1.17538	4.28034	0.000516619	0.00327049
															Pus7l	78895	1.18777	-3.01302	0.0079017	0.028019	Daglb	231871	1.16031	4.28081	0.000516099	0.0032702
															Glrx2	69367	1.09187	-3.01207	0.00791759	0.0280579	Timm13	30055	1.08325	4.28493	0.000511564	0.00324345
															Ccdc58	381045	1.05408	-3.01164	0.00792484	0.0280627	Dnajb2	56812	1.2453	4.2853	0.000511156	0.00324284
															Fbxw4	30838	1.0751	-3.0099	0.00795424	0.028138	Ext1	14042	1.12568	4.28567	0.000510753	0.00324227
															0610007P14Rik	58520	1.21611	-3.00942	0.00796239	0.0281573	Rnaset2a	100037283	1.19744	4.29107	0.000504878	0.0032089
															Fxyd5	18301	1.08128	-3.00813	0.00798412	0.0282245	Sec23b	27054	1.10232	4.30158	0.000493645	0.00314521
															Fus	233908	1.1668	-3.0038	0.00805801	0.0284566	Fam13c	71721	1.10143	4.30447	0.000490604	0.00313352
															Cbln2	12405	1.05969	-3.00295	0.00807261	0.0284772	Use1	67023	1.1819	4.30955	0.000485296	0.00310428
															Jag2	16450	1.07878	-3.00267	0.00807739	0.0284772	Mapk9	26420	1.13209	4.30958	0.000485257	0.00310428
															Setd1b	208043	1.17794	-3.0024	0.00808199	0.0284832	Olfml2b	320078	1.11544	4.31595	0.000478696	0.0030688
															Rps27a	78294	1.06128	-3.00065	0.00811215	0.0285798	Tlk1	228012	1.09955	4.32299	0.000471539	0.00302853
															Nsg1	18196	1.15185	-2.99844	0.00815025	0.0286658	Fn3k	63828	1.10735	4.32689	0.000467621	0.00300709
															Lsm10	116748	1.13932	-2.99682	0.0081784	0.0287254	Chchd7	66433	1.22551	4.33123	0.000463301	0.002983
															Kcnab1	16497	1.16841	-2.99441	0.00822026	0.0288627	Cnih3	72978	1.17019	4.33535	0.000459232	0.00295864
															2610301G19Rik	219158	1.10268	-2.99421	0.00822379	0.0288653	Nus1	52014	1.19013	4.34005	0.000454636	0.00293592
															Lrrc68	232947	1.10186	-2.99321	0.00824138	0.0289034	Sf3a3	75062	1.10391	4.34411	0.000450711	0.00291868
															Pitpnm3	327958	1.07033	-2.99311	0.00824301	0.0289034	Cltb	74325	1.15473	4.34498	0.000449867	0.00291641
															Trappc1	245828	1.07554	-2.99207	0.00826133	0.0289579	Megf10	70417	1.20643	4.34707	0.000447866	0.00290525
															Dhcr7	13360	1.1537	-2.98771	0.00833812	0.0291876	Elovl4	83603	1.22912	4.34785	0.000447123	0.00290224
															Coil	12812	1.09395	-2.98446	0.00839585	0.0293656	Npr2	230103	1.09835	4.35465	0.000440663	0.00286569
															Atxn3	110616	1.07715	-2.98341	0.00841462	0.0294157	Gfpt2	14584	1.14071	4.35571	0.000439671	0.00286103
															4631416L12Rik	622434	1.15055	-2.98176	0.00844408	0.0295088	Nckap1l	105855	1.12444	4.3563	0.000439116	0.00285921
															Bop1	12181	1.14703	-2.97166	0.008627	0.0300469	Pycr1	209027	1.10669	4.35725	0.00043823	0.00285883
															Ap2s1	232910	1.15379	-2.97114	0.00863644	0.0300696	Ubr2	224826	1.07848	4.36014	0.000435531	0.002843
															Glt25d1	234407	1.14051	-2.96852	0.00868462	0.030207	Mdh1	17449	1.26523	4.367	0.000429193	0.00280516
															Slc9a3r2	65962	1.12517	-2.96819	0.00869073	0.0302082	Tmem63a	208795	1.08823	4.37604	0.000420981	0.00276192
															Abcf2	27407	1.18357	-2.96425	0.00876361	0.0304511	Mapk1ip1l	218975	1.12306	4.37821	0.000419032	0.00275262
															Adck1	72113	1.11097	-2.9634	0.00877946	0.030496	Ptp4a2	19244	1.14569	4.37831	0.000418941	0.00275262
															Cntnap2	66797	1.15237	-2.96217	0.00880236	0.0305653	Mtf1	17764	1.08692	4.38582	0.000412282	0.00271687
															Pik3r3	18710	1.17003	-2.96042	0.0088351	0.0306687	Itga5	16402	1.09876	4.38595	0.000412165	0.00271687
															Ccdc18	73254	1.05753	-2.95903	0.00886113	0.0307283	Cthrc1	68588	1.17211	4.38755	0.000410761	0.00271029
															Tmem223	66836	1.21701	-2.95882	0.0088651	0.0307318	Klf9	16601	1.14479	4.389	0.000409489	0.00270534
															Naip3l1	79199	1.09418	-2.95672	0.00890456	0.0308377	Gnptg	214505	1.16745	4.39367	0.00040543	0.00268194
															Snph	241727	1.15714	-2.95596	0.00891904	0.0308775	Pip5k1a	18720	1.19768	4.39613	0.000403306	0.00267129
															Nop10	66181	1.13037	-2.94972	0.0090377	0.0312362	Adipor1	72674	1.16961	4.39704	0.000402525	0.00266782
															Ift140	106633	1.12155	-2.94906	0.00905025	0.0312692	Enkur	71233	1.14635	4.39801	0.000401687	0.00266567
															Gm5443	432721	1.12637	-2.94838	0.00906332	0.0313039	Fnip1	216742	1.16999	4.40155	0.00039867	0.00264734
															2410001C21Rik	66404	1.10749	-2.94683	0.00909324	0.0313968	Isl1	16392	1.23151	4.40556	0.000395271	0.00262982
															S100a1	20193	1.11628	-2.9466	0.00909768	0.0314017	Adora1	11539	1.18593	4.41011	0.000391454	0.00260609
															Kbtbd4	67136	1.07863	-2.94608	0.00910759	0.0314254	Fip1l1	66899	1.12088	4.41228	0.000389641	0.00259785
															Gfer	11692	1.07932	-2.94541	0.00912062	0.031439	Brunol6	76183	1.33153	4.41494	0.000387434	0.00258597
															Tcfap2c	21420	1.07405	-2.94357	0.00915609	0.0315299	Trnp1	69539	1.23704	4.4153	0.000387144	0.0025857
															Cables1	63955	1.13309	-2.9429	0.00916919	0.031554	Thnsl2	232078	1.10941	4.41549	0.000386983	0.0025857
															Psme1	19186	1.12628	-2.93924	0.00924041	0.0317465	Arhgap20	244867	1.11903	4.41637	0.000386258	0.0025831
															Ednra	13617	1.1381	-2.93678	0.0092888	0.0319022	Rbms2	56516	1.25054	4.42459	0.000379545	0.00254477
															Pde4dip	83679	1.0558	-2.93507	0.00932244	0.0319959	Rem2	140743	1.38197	4.42545	0.000378851	0.00254175
															Strn4	97387	1.08601	-2.93492	0.00932532	0.0319959	Igf1	16000	1.19158	4.42661	0.000377915	0.00253711
															Crocc	230872	1.07082	-2.93369	0.00934974	0.0320691	Dpp7	83768	1.17736	4.43121	0.000374224	0.00251594
															Myc	17869	1.06591	-2.93257	0.00937186	0.0321237	1190002N15Rik	68861	1.23548	4.43358	0.000372339	0.00250617
															2210015D19Rik	76508	1.06002	-2.92842	0.00945458	0.0323533	Rasgrf1	19417	1.31039	4.44051	0.000366877	0.00247402
															Ankrd27	245886	1.06858	-2.92827	0.00945756	0.0323533	Mageh1	75625	1.11978	4.44241	0.000365399	0.00246745
															Dync1h1	13424	1.20246	-2.92802	0.00946256	0.0323598	Pkib	18768	1.15877	4.44684	0.000361962	0.00244584
															Znrf1	170737	1.20707	-2.92718	0.0094793	0.0324063	Cpeb2	231207	1.10287	4.45583	0.000355098	0.00240552
															Rab11fip3	215445	1.12379	-2.92679	0.00948716	0.0324225	Pcgf5	76073	1.27411	4.45734	0.000353959	0.00240114
															1700040I03Rik	73327	1.12031	-2.92436	0.00953601	0.0325359	Erp29	67397	1.13015	4.4576	0.000353759	0.00240114
															Syncrip	56403	1.16743	-2.9239	0.00954541	0.0325466	Fryl	72313	1.17582	4.45892	0.000352771	0.00239778
															B230317F23Rik	320383	1.05698	-2.92326	0.00955834	0.03258	Dos	216164	1.27062	4.45977	0.00035213	0.00239656
															Thop1	50492	1.1514	-2.92295	0.00956457	0.0325905	Tfpt	69714	1.13462	4.46275	0.0003499	0.00238608
															Cep78	208518	1.07106	-2.92193	0.00958531	0.0326505	Trp53inp2	68728	1.23493	4.46508	0.000348173	0.00237586
															Vac14	234729	1.09009	-2.91881	0.00964875	0.032845	Apol9a	223672	1.10157	4.46616	0.000347368	0.00237193
															Mrrf	67871	1.10105	-2.91547	0.00971714	0.0330453	Fam184a	75906	1.19873	4.4741	0.000341551	0.00233682
															Abcf1	224742	1.13384	-2.91495	0.00972772	0.0330704	Iqcf5	75470	1.18193	4.47958	0.000337588	0.00231429
															Sgk3	170755	1.05699	-2.91238	0.00978067	0.0332183	Nuak2	74137	1.22748	4.48173	0.000336043	0.00230522
															Lrrc20	216011	1.08495	-2.91238	0.00978081	0.0332183	Eif2ak3	13666	1.21603	4.48425	0.000334252	0.00229748
															Ppp1r14b	18938	1.15066	-2.90923	0.00984602	0.0333851	Slc8a1	20541	1.22646	4.49657	0.000325604	0.00224996
															Dusp2	13537	1.12068	-2.90868	0.00985746	0.033413	Kctd20	66989	1.0988	4.49982	0.000323363	0.00223596
															Rasa3	19414	1.16854	-2.90739	0.00988452	0.0334938	Agxt2l2	72947	1.12088	4.50358	0.000320787	0.0022226
															Acss2	60525	1.06804	-2.90397	0.00995614	0.0336815	Snx18	170625	1.19703	4.50606	0.000319101	0.00221387
															Cplx2	12890	1.41198	-2.9036	0.00996386	0.0336966	Chgb	12653	1.53232	4.50882	0.000317228	0.00220289
															Spnb4	80297	1.10825	-2.90285	0.00997971	0.0337311	Pnpla1	433091	1.09663	4.51207	0.000315046	0.00219013
															Slc35e3	215436	1.13496	-2.90281	0.00998054	0.0337311	Slc2a1	20525	1.29021	4.51655	0.00031206	0.00217228
															Mcat	223722	1.08911	-2.90254	0.00998626	0.0337394	Aldh18a1	56454	1.15191	4.5179	0.000311169	0.00216754
															Kctd15	233107	1.10299	-2.90218	0.00999391	0.0337542	Popdc3	78977	1.27116	4.52116	0.000309019	0.0021569
															Sh3bgrl3	73723	1.116	-2.90134	0.0100115	0.0337916	Gltscr2	68077	1.22439	4.52391	0.00030722	0.00214578
															Irf2bp2	270110	1.08982	-2.89937	0.0100533	0.0338778	Slc35b1	110172	1.16179	4.52595	0.000305888	0.00213792
															Thap1	73754	1.05684	-2.89845	0.0100728	0.0339323	Limch1	77569	1.21485	4.53109	0.000302568	0.00212042
															Wipf3	330319	1.24251	-2.89825	0.010077	0.0339356	Neo1	18007	1.20056	4.5312	0.000302495	0.00212042
															Polr3a	218832	1.06376	-2.89758	0.0100915	0.0339732	Khdrbs2	170771	1.20432	4.53239	0.000301736	0.00211745
															Grk5	14773	1.09161	-2.89382	0.0101717	0.0341943	Naa25	231713	1.23009	4.534	0.0003007	0.00211304
															Ptcd2	68927	1.09493	-2.89115	0.0102293	0.0343703	Cd44	12505	1.10064	4.53694	0.000298829	0.00210132
															Pdcd4	18569	1.13134	-2.88968	0.0102611	0.0344325	Casp1	12362	1.17831	4.53871	0.000297708	0.00209603
															Fam109a	231717	1.11746	-2.88753	0.0103077	0.0345555	Acsl4	50790	1.10404	4.54265	0.000295231	0.00208307
															Alg8	381903	1.10231	-2.88722	0.0103146	0.0345674	Per2	18627	1.2625	4.54536	0.000293538	0.00207536
															Dusp28	67446	1.13104	-2.88644	0.0103315	0.0345989	Lpl	16956	1.24022	4.548	0.000291893	0.00206655
															Hsd3b2	15493	1.17864	-2.88641	0.0103321	0.0345989	Cnnm2	94219	1.13987	4.54931	0.000291082	0.00206221
															Nudt17	78373	1.07792	-2.88632	0.010334	0.0345989	Med15	94112	1.14537	4.5532	0.00028869	0.00204806
															Gtf2i	14886	1.09104	-2.88564	0.0103491	0.0346335	Ghsr	208188	1.07842	4.55554	0.000287259	0.0020421
															Adam22	11496	1.04568	-2.88494	0.0103644	0.0346558	Srd5a3	57357	1.19797	4.5575	0.00028607	0.00203504
															Ola1	67059	1.08061	-2.88026	0.010467	0.0349427	Thbs2	21826	1.17497	4.56037	0.000284331	0.00202544
															Sparcl1	13602	1.07449	-2.87742	0.0105299	0.0351109	Oxr1	170719	1.31907	4.56364	0.000282365	0.00201282
															Naa15	17960	1.06154	-2.87725	0.0105338	0.0351109	Ngdn	68966	1.13025	4.56417	0.000282049	0.00201195
															Tmem199	195040	1.08622	-2.87538	0.0105753	0.0351902	Cp	12870	1.15505	4.56787	0.000279844	0.0019976
															Stk36	269209	1.09369	-2.87509	0.0105818	0.0351902	Ctsz	64138	1.13804	4.56884	0.000279271	0.00199625
															Gm10355	100043490	1.11414	-2.87346	0.0106183	0.0352628	Col8a1	12837	1.27424	4.56936	0.000278962	0.00199542
															Fgf18	14172	1.0529	-2.87256	0.0106384	0.03528	Cnot6l	231464	1.09068	4.5719	0.00027746	0.00198604
															Lrrc61	243371	1.11383	-2.87252	0.0106394	0.03528	Atp6ap2	70495	1.32749	4.57723	0.000274345	0.00197327
															Rbbp9	26450	1.0935	-2.87176	0.0106564	0.0353251	Nmt1	18107	1.18753	4.57741	0.000274241	0.00197327
															Ncoa6	56406	1.10414	-2.87024	0.0106905	0.0354042	Serinc3	26943	1.2612	4.58295	0.000271039	0.00195627
															Faim2	72393	1.10694	-2.86899	0.0107188	0.0354638	Mfsd2a	76574	1.43662	4.5924	0.000265664	0.00192416
															Adcy3	104111	1.08846	-2.86859	0.0107279	0.0354826	M6pr	17113	1.19159	4.59494	0.000264237	0.0019165
															Nrm	106582	1.25466	-2.86819	0.0107369	0.035501	Tmem33	67878	1.22393	4.59502	0.000264192	0.0019165
															Adora2b	11541	1.08152	-2.86789	0.0107437	0.0355123	Zfp738	408068	1.16297	4.5993	0.000261805	0.00190285
															Tmtc4	70551	1.088	-2.86664	0.0107719	0.0355943	Ccl25	20300	1.19513	4.60204	0.00026029	0.00189449
															Adam19	11492	1.08908	-2.86533	0.0108019	0.0356705	Chchd10	103172	1.32092	4.60382	0.000259309	0.00188868
															Cxcl14	57266	1.08118	-2.86441	0.0108227	0.0357189	Tatdn1	69694	1.29184	4.6079	0.000257078	0.0018777
															Gas6	14456	1.21078	-2.86438	0.0108234	0.0357189	2810026P18Rik	72655	1.39972	4.61027	0.000255793	0.00187094
															Gcn1l1	231659	1.17469	-2.86399	0.0108322	0.0357368	Txnrd2	26462	1.13633	4.61337	0.000254119	0.00186396
															Shisa7	232813	1.12062	-2.86332	0.0108475	0.0357692	Slco3a1	108116	1.2612	4.61878	0.000251225	0.00184404
															Scn8a	20273	1.06982	-2.86311	0.0108524	0.0357692	Cwc22	80744	1.08044	4.62246	0.000249278	0.00183103
															Slc13a3	114644	1.06858	-2.85732	0.0109857	0.0361168	Stx11	74732	1.14975	4.62338	0.000248792	0.00182876
															A430005L14Rik	97159	1.05859	-2.85496	0.0110402	0.0362616	Pcsk9	100102	1.08513	4.63255	0.000244009	0.00179742
															Dlg2	23859	1.27802	-2.85436	0.0110543	0.0362849	S100a10	20194	1.20241	4.63354	0.000243502	0.00179496
															Nol8	70930	1.08385	-2.85284	0.0110897	0.036378	Pdk3	236900	1.16014	4.63761	0.000241412	0.00178082
															RP23-100C5.8	241638	1.09267	-2.85144	0.0111223	0.0364599	Mrpl15	27395	1.09218	4.63799	0.00024122	0.00178069
															Tnpo3	320938	1.14608	-2.85132	0.0111252	0.0364599	Preb	50907	1.16007	4.64088	0.000239748	0.00177233
															Diap1	13367	1.07046	-2.85025	0.0111504	0.0365309	Luzp1	269593	1.1259	4.64191	0.000239226	0.00176973
															Brd3	67382	1.20716	-2.84649	0.0112389	0.0367629	Flcn	216805	1.22358	4.64926	0.000235538	0.00174743
															Pigw	70325	1.05933	-2.84587	0.0112536	0.0367993	Ddx19a	13680	1.0936	4.66086	0.000229833	0.00171121
															Gm6339	622655	1.12727	-2.84552	0.0112619	0.0368147	Sik2	235344	1.32092	4.6619	0.000229328	0.00170868
															Atp8a1	11980	1.2349	-2.84318	0.0113176	0.0369606	Pik3ap1	83490	1.0884	4.66619	0.000227258	0.00170037
															Kif21b	16565	1.08981	-2.84186	0.011349	0.0370295	Rims1	116837	1.41558	4.66998	0.000225446	0.00168946
															Gng10	14700	1.17231	-2.84001	0.0113932	0.0371387	Ppp1r3c	53412	1.29098	4.67044	0.00022523	0.00168906
															Ywhaq	22630	1.18994	-2.83961	0.0114029	0.0371588	Atl3	109168	1.09562	4.67232	0.000224335	0.00168357
															Lrrc40	67144	1.19918	-2.83926	0.0114113	0.0371746	Mrpl49	18120	1.11007	4.67475	0.000223189	0.00167861
															Rtn1	104001	1.17061	-2.83823	0.011436	0.0372312	Eif4e2	26987	1.23063	4.67771	0.000221796	0.00166934
															Gm12816	433745	1.13747	-2.83808	0.0114395	0.0372312	Ddx50	94213	1.15511	4.68211	0.000219746	0.00165631
															Ywhae	22627	1.0902	-2.83335	0.011554	0.0375567	Cyb5r3	109754	1.1656	4.6894	0.000216391	0.00163697
															C030046I01Rik	109284	1.12674	-2.83215	0.0115832	0.0376262	Sphk1	20698	1.15472	4.69147	0.000215445	0.00163219
															Taf5l	102162	1.07788	-2.83138	0.0116019	0.0376536	Tmem98	103743	1.14451	4.69389	0.000214349	0.00162508
															Kcna6	16494	1.06966	-2.83122	0.0116057	0.0376541	Inpp5f	101490	1.38067	4.69391	0.00021434	0.00162508
															Wnt5b	22419	1.06351	-2.82973	0.0116423	0.0377493	Krt12	268482	1.10908	4.69498	0.000213855	0.0016237
															Rgs8	67792	1.12127	-2.8286	0.01167	0.0378271	Uvrag	78610	1.20169	4.69831	0.000212361	0.00161591
															Als2cr4	381259	1.078	-2.8279	0.0116872	0.0378711	1700088E04Rik	27660	1.21049	4.70387	0.000209882	0.00160056
															2610024G14Rik	56412	1.10186	-2.82727	0.0117026	0.0378975	Bcap29	12033	1.20624	4.70448	0.000209615	0.0015997
															2810032G03Rik	72669	1.10172	-2.82667	0.0117174	0.0379232	Slc32a1	22348	1.17952	4.7048	0.00020947	0.0015997
															Aqp5	11830	1.05675	-2.82283	0.0118122	0.0382047	Scd4	329065	1.12293	4.70481	0.000209466	0.0015997
															Eef2k	13631	1.06246	-2.81872	0.0119146	0.0384522	Pmvk	68603	1.24805	4.70724	0.000208397	0.0015951
															C4b	12268	1.08184	-2.81832	0.0119247	0.0384726	Sv2c	75209	1.10682	4.70889	0.000207671	0.00159072
															Lonp1	74142	1.10318	-2.81531	0.0120004	0.0386687	Tceal8	66684	1.34832	4.71825	0.000203615	0.0015608
															Prkx	19108	1.10955	-2.81036	0.0121257	0.0390121	2810025M15Rik	69953	1.13022	4.71875	0.000203402	0.00156032
															Fktn	246179	1.09154	-2.8101	0.0121323	0.0390211	Yipf3	28064	1.19531	4.72259	0.00020176	0.00154975
															Unc119	22248	1.09962	-2.80804	0.012185	0.0391541	Dolk	227697	1.16866	4.72544	0.000200552	0.00154188
															Apod	11815	1.59426	-2.80757	0.0121968	0.0391801	Aldh1a7	26358	1.13938	4.72642	0.000200139	0.00154098
															Nudt1	17766	1.10554	-2.80606	0.0122356	0.0392847	Wnk1	232341	1.14648	4.73122	0.000198125	0.00152887
															Ephb6	13848	1.10938	-2.80435	0.0122797	0.0393853	Nipal2	223473	1.11097	4.73416	0.000196902	0.00152171
															Ddhd2	72108	1.09735	-2.80168	0.0123485	0.039544	Mrpl48	52443	1.13733	4.73455	0.000196739	0.00152157
															Grm7	108073	1.2443	-2.80048	0.0123796	0.0396079	Kcnk10	72258	1.17598	4.73464	0.000196705	0.00152157
															Fzr1	56371	1.14753	-2.79982	0.0123969	0.039642	Tpm1	22003	1.35948	4.73855	0.000195091	0.00151516
															Dpp8	74388	1.14231	-2.79862	0.012428	0.0397259	Rsad2	58185	1.17289	4.7414	0.000193924	0.00150993
															Fmo1	14261	1.20259	-2.78948	0.0126687	0.0404206	Fkbp14	231997	1.22621	4.7445	0.000192659	0.00150121
															Ncapd3	78658	1.12862	-2.78787	0.0127115	0.0404975	Tekt5	70426	1.09354	4.74609	0.000192016	0.00149732
															Zfyve1	217695	1.07296	-2.78756	0.0127197	0.0404975	Surf2	20931	1.18877	4.74622	0.000191964	0.00149732
															Cbfb	12400	1.14557	-2.78754	0.0127201	0.0404975	Trem3	58218	1.14774	4.7467	0.000191769	0.00149732
															Siah1a	20437	1.13552	-2.78625	0.0127546	0.0405948	BC011248	224823	1.13932	4.74839	0.000191091	0.0014946
															Ttll9	74711	1.05107	-2.78413	0.0128114	0.0407258	Cdc42se1	57912	1.12034	4.75383	0.000188916	0.00148093
															Limk2	16886	1.11467	-2.77666	0.0130134	0.0412426	Slc15a2	57738	1.11461	4.75531	0.000188327	0.00147907
															Ftsjd2	74157	1.12985	-2.77665	0.0130137	0.0412426	Col5a2	12832	1.19739	4.75982	0.000186547	0.0014668
															Abcb9	56325	1.13007	-2.7761	0.0130286	0.0412773	Mest	17294	1.258	4.76044	0.000186304	0.001466
															Wipi1	52639	1.13473	-2.77068	0.0131773	0.0416591	Atpgd1	107239	1.1437	4.76297	0.000185315	0.00145932
															D14Abb1e	218850	1.06781	-2.76841	0.0132401	0.041807	Pax1	18503	1.13789	4.76548	0.000184339	0.00145274
															Fastk	66587	1.03665	-2.76811	0.0132483	0.0418071	Ssfa2	70599	1.31053	4.76601	0.000184135	0.00145223
															Thsd7a	330267	1.05181	-2.76775	0.0132583	0.0418145	Phf10	72057	1.25247	4.76704	0.000183734	0.00145017
															Prdx3	11757	1.13797	-2.76736	0.0132691	0.0418348	2310046A06Rik	69642	1.29906	4.76753	0.000183546	0.00144979
															4930474N05Rik	218921	1.09934	-2.76452	0.0133483	0.0420206	Lmod1	93689	1.08502	4.76989	0.000182636	0.0014437
															Gtpbp1	14904	1.06097	-2.76195	0.0134203	0.0422218	Zrsr2	22184	1.19907	4.77339	0.000181297	0.0014353
															Car3	12350	1.21093	-2.76128	0.013439	0.042255	Apold1	381823	1.09174	4.77591	0.000180342	0.00142883
															Rundc3b	242819	1.16827	-2.76095	0.0134483	0.0422712	Rapgef4	56508	1.14479	4.77808	0.000179518	0.00142448
															Dctn4	67665	1.10946	-2.7604	0.0134637	0.0422996	Mrpl13	68537	1.1321	4.78334	0.000177544	0.00140989
															Fam92b	436062	1.06563	-2.76034	0.0134654	0.0422996	Ddost	13200	1.17088	4.78922	0.000175364	0.00139579
															Trafd1	231712	1.07704	-2.75955	0.0134879	0.0423316	Capg	12332	1.13036	4.79341	0.000173829	0.00138463
															Foxred1	235169	1.05481	-2.75682	0.0135651	0.0425353	Actr10	56444	1.1271	4.80053	0.000171249	0.00136617
															Bax	12028	1.19839	-2.75617	0.0135834	0.0425757	Relb	19698	1.12992	4.81182	0.000167237	0.00133622
															Nipsnap1	18082	1.13961	-2.7548	0.0136224	0.0426763	Dpagt1	13478	1.10734	4.81579	0.000165848	0.00132646
															Sfxn1	14057	1.10175	-2.75358	0.0136572	0.042744	Msl3l2	73390	1.09487	4.81665	0.000165549	0.0013258
															Tnrc6c	217351	1.11155	-2.75309	0.0136712	0.0427649	Ccrn4l	12457	1.28524	4.81843	0.000164932	0.00132188
															Spink10	328971	1.11631	-2.7528	0.0136794	0.0427661	Riok1	71340	1.13602	4.83021	0.000160906	0.00129461
															Dnajc7	56354	1.249	-2.75268	0.0136828	0.0427661	Peg10	170676	1.11145	4.8324	0.000160169	0.00129068
															Ttc33	67515	1.04394	-2.75118	0.0137258	0.0428451	Agpat4	68262	1.3689	4.83385	0.000159682	0.00128775
															Arl2bp	107566	1.20133	-2.74939	0.0137773	0.0429801	Robo2	268902	1.12883	4.83448	0.000159474	0.00128708
															Anks6	75691	1.06103	-2.74849	0.0138032	0.043038	Nup35	69482	1.23468	4.83667	0.000158743	0.00128217
															Nipsnap3b	66536	1.10688	-2.74846	0.0138042	0.043038	Amotl1	75723	1.22042	4.83874	0.000158055	0.00127761
															6330503K22Rik	101565	1.08093	-2.74725	0.0138391	0.043121	Sdk1	330222	1.1344	4.83932	0.000157861	0.00127704
															Ralgapb	228850	1.08931	-2.74594	0.0138768	0.0432126	Pcdhb3	93874	1.1845	4.8427	0.000156748	0.00126902
															Kcnrg	328424	1.09608	-2.74412	0.0139299	0.0433649	Lrpap1	16976	1.1397	4.84284	0.000156701	0.00126902
															Trappc4	60409	1.12987	-2.74361	0.0139446	0.0433846	Rhobtb3	73296	1.18108	4.84321	0.00015658	0.00126902
															Ebi3	50498	1.07347	-2.74327	0.0139547	0.0433969	St5	76954	1.28001	4.84349	0.000156488	0.00126902
															Ube3c	100763	1.1037	-2.743	0.0139623	0.0433969	Rab3b	69908	1.16503	4.84563	0.000155787	0.00126618
															Sfxn2	94279	1.03702	-2.74098	0.0140214	0.0435559	Tmem86a	67893	1.19578	4.84574	0.000155752	0.00126618
															Pus7	78697	1.10266	-2.74079	0.0140269	0.0435559	Hspb6	243912	1.26773	4.85376	0.000153157	0.00125141
															Cnksr2	245684	1.05076	-2.74002	0.0140496	0.0436066	6430548M08Rik	234797	1.25714	4.85621	0.000152373	0.00124624
															Mta1	116870	1.101	-2.73979	0.0140563	0.0436144	Hsp90b1	22027	1.61775	4.85773	0.000151887	0.00124325
															Hs2st1	23908	1.0653	-2.73958	0.0140623	0.0436201	Corin	53419	1.10249	4.85785	0.000151849	0.00124325
															Cbr1	12408	1.12295	-2.73894	0.0140811	0.0436524	Cbr3	109857	1.15459	4.85975	0.000151248	0.00124214
															Fbxw5	30839	1.16127	-2.73594	0.0141697	0.0438876	Fosb	14282	1.46406	4.86179	0.000150603	0.00123958
															March2	224703	1.12555	-2.7357	0.0141767	0.0438876	Cyld	74256	1.20456	4.86523	0.000149523	0.00123264
															Gm5607	434280	1.19319	-2.73535	0.0141872	0.0439025	Cpa2	232680	1.09846	4.86618	0.000149225	0.00123116
															Hectd1	207304	1.08118	-2.73223	0.0142799	0.0440973	Traf3	22031	1.18274	4.86671	0.000149058	0.00123116
															1110034G24Rik	73747	1.07172	-2.73208	0.0142842	0.0440973	Tecr	106529	1.20285	4.86878	0.000148415	0.00122839
															Dlg5	71228	1.14512	-2.73182	0.0142921	0.0441087	Cgrrf1	68755	1.12579	4.87177	0.000147489	0.00122365
															1810041L15Rik	72301	1.13436	-2.73141	0.0143044	0.0441206	Zfp36	22695	1.12884	4.87864	0.000145383	0.00120811
															Lcat	16816	1.06132	-2.73042	0.0143339	0.0441983	Impact	16210	1.40314	4.87938	0.00014516	0.00120811
															Slc37a3	72144	1.08542	-2.72699	0.0144368	0.044476	Lrrk2	66725	1.07103	4.88138	0.000144552	0.00120506
															Tmem229a	319832	1.09695	-2.72553	0.0144808	0.0445851	Ndufa3	66091	1.15785	4.88174	0.000144444	0.00120506
															Pcdha5	12941	1.09273	-2.72352	0.0145418	0.0447462	Cenpt	320394	1.18362	4.88257	0.000144195	0.00120402
															Trim33	94093	1.14633	-2.7231	0.0145545	0.044772	Mdm2	17246	1.32393	4.88338	0.000143949	0.00120293
															Ube3a	22215	1.08196	-2.72273	0.0145655	0.0447926	Plekhf1	72287	1.10544	4.88638	0.000143047	0.00119733
															Cep72	74470	1.06368	-2.72029	0.0146398	0.0449736	Ap1s3	252903	1.06891	4.88844	0.000142434	0.00119316
															D10Ertd610e	52666	1.04338	-2.72009	0.014646	0.0449736	Fstl5	213262	1.13863	4.89407	0.000140767	0.00118206
															Appl2	216190	1.09649	-2.71852	0.0146939	0.0450807	Esd	13885	1.13351	4.89656	0.000140035	0.00117793
															Znhit3	448850	1.12065	-2.71694	0.0147425	0.0451898	Fhl2	14200	1.11527	4.8982	0.000139557	0.0011757
															Bnip1	224630	1.09303	-2.71557	0.0147847	0.0452939	Tcf25	66855	1.16792	4.90314	0.000138124	0.00116458
															Ppm1e	320472	1.09487	-2.71147	0.0149113	0.0456397	Cep97	74201	1.0921	4.90349	0.000138022	0.00116458
															Mnt	17428	1.07246	-2.71125	0.0149182	0.0456473	Rabgef1	56715	1.29054	4.91644	0.000134337	0.00113634
															Tspan17	74257	1.09986	-2.71082	0.0149316	0.0456751	Pmm2	54128	1.10415	4.91811	0.000133871	0.00113332
															Slc1a3	20512	1.17892	-2.70969	0.0149668	0.0457691	Tacr3	21338	1.20576	4.92116	0.000133021	0.00112796
															8430431K14Rik	78103	1.04784	-2.70886	0.0149927	0.045835	Mxra8	74761	1.26502	4.92745	0.000131285	0.00111598
															Utp14b	195434	1.06518	-2.70826	0.0150115	0.0458719	Dip2c	208440	1.3213	4.92824	0.00013107	0.00111506
															Zfp90	22751	1.10277	-2.70819	0.0150137	0.0458719	Trim39	79263	1.13673	4.93169	0.00013013	0.00110886
															6720456H20Rik	218989	1.07278	-2.70709	0.0150482	0.0459639	Dstn	56431	1.27136	4.93267	0.000129864	0.00110752
															C77080	97130	1.06688	-2.70424	0.0151376	0.046142	Pgk1	18655	1.41155	4.93705	0.000128682	0.00109835
															Iglon5	210094	1.10264	-2.70236	0.015197	0.0462415	Plxna4	243743	1.09617	4.94248	0.000127232	0.00108776
															Tef	21685	1.06398	-2.70156	0.0152223	0.0462797	Ly6e	17069	1.15385	4.95721	0.000123385	0.00106099
															Brca2	12190	1.07316	-2.70154	0.015223	0.0462797	Hist1h3g	97908	1.15273	4.96454	0.000121515	0.00104664
															Nop2	110109	1.05568	-2.70038	0.0152597	0.0463237	Pvt1	19296	1.17474	4.9651	0.000121372	0.00104628
															Unc13a	382018	1.2068	-2.69961	0.0152842	0.0463574	Cand1	71902	1.19797	4.96786	0.000120676	0.00104114
															Prmt6	99890	1.06681	-2.69819	0.0153295	0.0464811	Alg12	223774	1.15136	4.97066	0.000119974	0.00103726
															Mapk8	26419	1.13586	-2.69791	0.0153383	0.0464941	AI747699	381236	1.12784	4.97067	0.000119972	0.00103726
															Spock2	94214	1.05764	-2.69282	0.0155017	0.0469209	Pappa	18491	1.10938	4.97157	0.000119747	0.00103726
															Cd200	17470	1.16237	-2.69222	0.0155209	0.0469278	Gpr153	100129	1.14617	4.9741	0.000119117	0.00103285
															Comt1	12846	1.10109	-2.69192	0.0155307	0.0469403	A830018L16Rik	320492	1.30951	4.97485	0.000118933	0.00103211
															Dirc2	224132	1.0892	-2.68939	0.0156125	0.0471463	Pnpo	103711	1.15983	4.97638	0.000118553	0.00102968
															Fads2	56473	1.26029	-2.6871	0.0156872	0.0473306	Xbp1	22433	1.23408	4.9787	0.000117982	0.00102558
															Ovca2	246257	1.09206	-2.68353	0.0158037	0.0476546	Cdh10	320873	1.16749	4.98904	0.00011547	0.00100458
															Rnasen	14000	1.16073	-2.68319	0.0158152	0.0476753	Tnnc1	21924	1.18605	4.99709	0.000113553	0.000988732
															Rnf215	71673	1.12524	-2.68186	0.0158587	0.0477649	Jmjd8	72106	1.29188	4.99763	0.000113425	0.000988732
															Mrpl51	66493	1.04425	-2.68063	0.0158994	0.0478458	Ppp2r5a	226849	1.22524	4.99997	0.000112876	0.000985314
															C030039L03Rik	112415	1.06198	-2.67989	0.0159239	0.0478895	Cdk10	234854	1.17711	5.00138	0.000112544	0.000984069
															Chd6	71389	1.10645	-2.67977	0.0159278	0.0478895	Rad51ap2	209550	1.17513	5.00408	0.000111914	0.000979393
															Spg21	27965	1.10794	-2.67943	0.0159392	0.0479099	OTTMUSG00000017677	574404	1.23374	5.00454	0.000111808	0.00097929
															Egln1	112405	1.10238	-2.6772	0.0160131	0.0481041	Yif1a	68090	1.24813	5.00494	0.000111713	0.000979284
															Sh3kbp1	58194	1.08131	-2.67692	0.0160225	0.0481184	Tmem111	66087	1.13104	5.01368	0.000109704	0.000964928
															Hdac11	232232	1.10269	-2.67653	0.0160355	0.0481368	Bscl2	14705	1.29874	5.01402	0.000109625	0.000964928
															Loh12cr1	67774	1.08365	-2.67646	0.0160379	0.0481368	Camk2d	108058	1.1767	5.01567	0.00010925	0.000963386
															Stk39	53416	1.09346	-2.67444	0.0161051	0.0482967	Slc38a2	67760	1.27611	5.02489	0.000107177	0.000946715
															9030612E09Rik	74530	1.04657	-2.67288	0.0161574	0.0484117	4933431K14Rik	71295	1.11388	5.02566	0.000107007	0.00094602
															Pcyox1	66881	1.14694	-2.67189	0.0161905	0.0484804	Hist2h3c1	15077	1.32695	5.0289	0.000106288	0.000942559
															Ctsk	13038	1.07365	-2.67108	0.0162178	0.0485366	Tgif1	21815	1.11405	5.0362	0.00010469	0.00093109
															C4a	625018	1.08693	-2.66919	0.0162817	0.0486855	Ppcs	106564	1.12745	5.038	0.000104299	0.000928408
															EG214403	214403	1.04408	-2.66863	0.0163006	0.0487281	Tmem218	66279	1.16534	5.0397	0.000103932	0.000925933
															Tspan14	52588	1.10749	-2.66718	0.0163496	0.0488185	Dusp3	72349	1.10024	5.04848	0.000102057	0.000912356
															Rnf169	108937	1.08217	-2.66589	0.0163936	0.0489326	Rfx7	319758	1.10192	5.05082	0.000101561	0.000908709
															Sgta	52551	1.12091	-2.66565	0.0164017	0.0489326	Slc17a6	140919	1.49817	5.05749	0.000100167	0.000899339
															Eef1a2	13628	1.10851	-2.66547	0.0164077	0.0489326	Gba	14466	1.12906	5.05847	9.99634e-05	0.000898286
															Chmp4b	75608	1.24253	-2.66522	0.0164161	0.0489326	Cul3	26554	1.35968	5.06056	9.95316e-05	0.000895957
															Slc27a3	26568	1.11363	-2.66494	0.0164259	0.0489475	Rarres1	109222	1.11071	5.06139	9.93602e-05	0.000895191
															Nup155	170762	1.06466	-2.66424	0.0164496	0.0490041	Prkcd	18753	1.12327	5.06305	9.90195e-05	0.000892896
															Anks1b	77531	1.06322	-2.66149	0.0165437	0.0492702	Zwint	52696	1.42045	5.06411	9.88017e-05	0.000891707
															Abcb10	56199	1.07641	-2.66082	0.0165669	0.0493252	Aarsd1	69684	1.1197	5.06749	9.81116e-05	0.000886249
															Rfc2	19718	1.12661	-2.65926	0.0166206	0.0494443	5330417C22Rik	229722	1.20348	5.08823	9.39856e-05	0.000851201
															Actl8	677448	1.17529	-2.6591	0.016626	0.0494443	Gm5552	433865	1.14979	5.09368	9.29332e-05	0.000842804
															Cfh	12628	1.04996	-2.65586	0.0167379	0.0497631	Rrbp1	81910	1.09545	5.09808	9.20897e-05	0.000837914
															Wars2	70560	1.08574	-2.6548	0.0167747	0.04984	Dhps	330817	1.21592	5.10217	9.13135e-05	0.000832815
															Lactb	80907	1.0893	-2.6547	0.0167782	0.04984	Tex10	269536	1.15464	5.10441	9.08916e-05	0.000829696
															2310008H09Rik	66356	1.06801	-2.65418	0.0167966	0.0498804	Pdlim5	56376	1.18213	5.1082	9.01829e-05	0.000824677
															Zfp646	233905	1.08477	-2.65179	0.0168799	0.0500991	Chpt1	212862	1.14356	5.11143	8.9583e-05	0.000819914
															Kdm1b	218214	1.14259	-2.6509	0.0169108	0.0501545	Lama3	16774	1.14653	5.11235	8.94123e-05	0.000819797
															Rexo4	227656	1.07274	-2.65088	0.0169117	0.0501545	Ranbp10	74334	1.12354	5.11545	8.88402e-05	0.000815993
															Hnrnpab	15384	1.13586	-2.6507	0.0169179	0.0501545	Tgfb1i1	21804	1.15259	5.12133	8.77675e-05	0.000807569
															2410002F23Rik	668661	1.14015	-2.65037	0.0169296	0.050175	Rnf113a1	69942	1.1608	5.12273	8.75149e-05	0.000806045
															G3bp2	23881	1.17203	-2.64955	0.0169583	0.050217	Lsp1	16985	1.15535	5.12294	8.74766e-05	0.000806045
															H19	14955	1.10822	-2.64871	0.0169878	0.0502757	Usp2	53376	1.18823	5.12323	8.74239e-05	0.000806045
															D0Kist3	27492	1.09207	-2.64573	0.0170933	0.0505444	Sec22b	20333	1.2209	5.13347	8.55949e-05	0.000791791
															Nfe2l3	18025	1.06499	-2.64454	0.0171354	0.0506547	Ppap2a	19012	1.16405	5.14219	8.40671e-05	0.000778352
															Taldo1	21351	1.10774	-2.64392	0.0171574	0.0507051	1700019D03Rik	67080	1.15496	5.14544	8.35046e-05	0.000773835
															Tro	56191	1.15494	-2.64359	0.0171689	0.0507248	Rab3ip	216363	1.20651	5.1474	8.31676e-05	0.0007714
															Col6a2	12834	1.05472	-2.64263	0.017203	0.0507771	Arhgef6	73341	1.19419	5.15688	8.15574e-05	0.000759325
															B3gnt7	227327	1.05399	-2.64191	0.0172289	0.0508297	H2-T23	15040	1.12817	5.15827	8.13243e-05	0.000758369
															Kctd17	72844	1.18767	-2.63996	0.0172987	0.0509921	Morf4l2	56397	1.1242	5.16412	8.03486e-05	0.00075062
															Dnlz	52838	1.15518	-2.63925	0.017324	0.0510378	Tmem200a	77220	1.42599	5.16493	8.02144e-05	0.000750041
															2810432D09Rik	69961	1.10115	-2.63839	0.017355	0.051096	Cops4	26891	1.16538	5.1814	7.75389e-05	0.000725677
															Polg	18975	1.06895	-2.6381	0.0173652	0.0511012	Zcchc12	72693	1.33702	5.18436	7.70672e-05	0.000721914
															Srcap	100043597	1.10723	-2.63777	0.017377	0.0511068	Aars	234734	1.24655	5.19038	7.61177e-05	0.000714938
															Zfp119	104349	1.09576	-2.63768	0.0173805	0.0511068	Scarb2	12492	1.25428	5.19239	7.58039e-05	0.000712653
															Zfp641	239652	1.06192	-2.63737	0.0173916	0.0511068	Taf9b	407786	1.19585	5.1925	7.57859e-05	0.000712653
															R3hcc1	71843	1.13111	-2.63736	0.0173918	0.0511068	5430411C19Rik	71331	1.10848	5.19599	7.52436e-05	0.000708669
															Pbx2	18515	1.06925	-2.63721	0.0173973	0.0511087	Lrrc59	98238	1.13763	5.19851	7.48549e-05	0.000705649
															Grhl1	195733	1.06007	-2.63675	0.0174139	0.0511392	Atf4	11911	1.39561	5.19854	7.48501e-05	0.000705649
															Dtx2	74198	1.15824	-2.63665	0.0174176	0.0511392	Rabgap1l	29809	1.14753	5.20019	7.45966e-05	0.000704494
															Onecut2	225631	1.05823	-2.63604	0.0174395	0.0511891	Alg3	208624	1.11498	5.2008	7.45032e-05	0.000704252
															Fam19a1	320265	1.06857	-2.63516	0.0174711	0.0512382	Ppme1	72590	1.32154	5.20503	7.38577e-05	0.000699697
															Ywhab	54401	1.14055	-2.63464	0.01749	0.0512792	Wdfy1	69368	1.23101	5.20676	7.35945e-05	0.000698206
															Zfp647	239546	1.06041	-2.63429	0.0175027	0.0512894	Ankrd23	78321	1.08837	5.20726	7.35199e-05	0.000698136
															Yeats2	208146	1.11289	-2.63427	0.0175033	0.0512894	Paip2b	232164	1.2233	5.21525	7.23215e-05	0.000689279
															St3gal2	20444	1.09127	-2.6325	0.0175675	0.0514428	Ndfip2	76273	1.15406	5.24173	6.84929e-05	0.000653991
															Ncald	52589	1.1457	-2.63247	0.0175686	0.0514428	Ispd	75847	1.12821	5.24414	6.81555e-05	0.000651968
															Carm1	59035	1.09602	-2.6323	0.0175747	0.0514428	Klf5	12224	1.34151	5.25099	6.72043e-05	0.000644057
															D0H4S114	27528	1.16293	-2.63081	0.017629	0.0515456	Hsd17b12	56348	1.67882	5.25275	6.69618e-05	0.000642326
															Ntsr2	18217	1.14683	-2.62896	0.0176965	0.0516767	Pth2r	213527	1.09848	5.25484	6.66748e-05	0.000640164
															Gm3876	100042508	1.04789	-2.62892	0.0176983	0.0516767	Dleu7	239133	1.10514	5.25507	6.66431e-05	0.000640164
															Inpp5k	19062	1.14494	-2.62886	0.0177002	0.0516767	Gm14270	20461	1.22781	5.26502	6.52972e-05	0.000630593
															1700016J18Rik	75561	1.08554	-2.62631	0.0177938	0.0518625	4930555G01Rik	108978	1.18353	5.26568	6.52089e-05	0.000630593
															Leprel2	14789	1.08124	-2.62614	0.0178001	0.0518663	Sept11	52398	1.26747	5.27068	6.45446e-05	0.000625498
															Shisa4	77552	1.15697	-2.62416	0.0178732	0.05205	Cacng3	54376	1.09567	5.27356	6.41655e-05	0.000622502
															Pcnxl2	270109	1.05821	-2.62365	0.0178919	0.0520899	Sod1	20655	1.24177	5.27661	6.37649e-05	0.000619677
															Anks1	224650	1.08141	-2.62333	0.0179037	0.0521096	Cpne8	66871	1.12837	5.27861	6.35039e-05	0.000618859
															Cox10	70383	1.08246	-2.61759	0.0181174	0.0526185	Wdr54	75659	1.25102	5.28528	6.26428e-05	0.000611061
															Zfp523	224656	1.1755	-2.61755	0.0181191	0.0526185	Pank1	75735	1.13525	5.29024	6.20098e-05	0.000606598
															Rps2	16898	1.08825	-2.6166	0.0181545	0.0527064	Slamf9	98365	1.15533	5.29249	6.17249e-05	0.000604951
															Nudt13	67725	1.0613	-2.61607	0.0181743	0.0527491	B2m	12010	1.26432	5.29308	6.16512e-05	0.0006048
															Mark4	232944	1.08765	-2.61366	0.0182653	0.0529687	Abhd2	54608	1.0843	5.2956	6.1334e-05	0.000602828
															Ubb	22187	1.08182	-2.6112	0.0183581	0.0532232	Gdf10	14560	1.60316	5.29664	6.12032e-05	0.000602112
															Wdr24	268933	1.08705	-2.6096	0.0184188	0.0533543	Wbp5	22381	1.22889	5.30074	6.06925e-05	0.000599282
															Acbd6	72482	1.06503	-2.60952	0.0184219	0.0533543	Pdia6	71853	1.13149	5.30166	6.05775e-05	0.000598794
															Extl1	56219	1.03976	-2.60917	0.0184354	0.0533577	Mvp	78388	1.29835	5.31227	5.92771e-05	0.000587619
															Pde1b	18574	1.12859	-2.6089	0.0184455	0.0533636	Stt3b	68292	1.21402	5.32537	5.77119e-05	0.000574848
															Ncoa5	228869	1.13449	-2.60129	0.0187375	0.0540364	Mrm1	217038	1.28588	5.34111	5.58864e-05	0.00055881
															Fnbp1	14269	1.09439	-2.59994	0.0187897	0.0541719	Psmc2	19181	1.16935	5.34772	5.51384e-05	0.000552395
															BC024814	239706	1.13511	-2.59734	0.0188907	0.0544146	Ifitm3	66141	1.30788	5.35158	5.47055e-05	0.000549119
															Efna4	13639	1.07646	-2.59599	0.0189432	0.0545235	Pvalb	19293	1.14302	5.35478	5.43498e-05	0.000546605
															Cc2d1a	212139	1.12998	-2.5936	0.0190369	0.0547779	Hpse	15442	1.0825	5.35701	5.41029e-05	0.00054465
															Zfp846	244721	1.05995	-2.59319	0.0190528	0.0548085	Aaas	223921	1.14547	5.36058	5.37105e-05	0.000541751
															Rpl3	27367	1.09652	-2.59232	0.0190872	0.0548466	Lrp12	239393	1.31872	5.36201	5.35539e-05	0.000540697
															Ovol2	107586	1.06509	-2.59138	0.0191242	0.0549377	Insig2	72999	1.32518	5.36235	5.35173e-05	0.000540697
															Ccdc115	69668	1.09139	-2.59101	0.0191385	0.0549635	Fsd1l	319636	1.11	5.36376	5.33636e-05	0.000539826
															Arglu1	234023	1.07515	-2.58953	0.0191972	0.0551016	Lipa	16889	1.1426	5.36441	5.32928e-05	0.000539635
															Ccdc114	211535	1.0674	-2.58924	0.0192084	0.0551186	2410006H16Rik	69221	1.44495	5.36563	5.31609e-05	0.000539352
															Amz1	231842	1.04184	-2.58907	0.0192154	0.0551233	Bcat1	12035	1.38151	5.36728	5.2982e-05	0.000539118
															Foxk1	17425	1.06353	-2.58888	0.0192229	0.0551297	Mmp13	17386	1.13047	5.38007	5.16202e-05	0.000526811
															Ece1	230857	1.07889	-2.58745	0.0192795	0.0552768	Psmb2	26445	1.11181	5.38743	5.08517e-05	0.000519479
															Zdhhc17	320150	1.11351	-2.58723	0.0192882	0.0552853	Dapk2	13143	1.10118	5.39089	5.04953e-05	0.000516854
															Lrsam1	227738	1.11334	-2.5863	0.0193251	0.055356	Nlrc3	268857	1.10051	5.39168	5.04146e-05	0.000516538
															Mphosph9	269702	1.08854	-2.58622	0.0193285	0.055356	Gm1060	381738	1.23742	5.39198	5.03839e-05	0.000516538
															Pigo	56703	1.05318	-2.5843	0.019405	0.0555584	Iqsec3	243621	1.27563	5.39322	5.02563e-05	0.000515935
															Gorasp1	74498	1.16162	-2.58238	0.0194818	0.0557319	Sec63	140740	1.21396	5.3934	5.02377e-05	0.000515935
															Sap30l	50724	1.16354	-2.58226	0.0194866	0.0557319	Aldoa	11674	1.26322	5.3988	4.96892e-05	0.000511124
															Commd10	69456	1.08611	-2.58173	0.0195081	0.055778	Smap1	98366	1.29639	5.40047	4.95212e-05	0.000509901
															Glycam1	14663	1.06988	-2.58142	0.0195203	0.0557881	Raet1d	56554	1.12166	5.40636	4.89315e-05	0.000504831
															Slc43a2	215113	1.03809	-2.58009	0.0195737	0.0558887	A530021J07Rik	330578	1.13864	5.40667	4.89005e-05	0.000504831
															Dlgap1	224997	1.13052	-2.57788	0.0196631	0.056036	Tax1bp3	76281	1.13648	5.4067	4.88977e-05	0.000504831
															Nub1	53312	1.06154	-2.57732	0.0196858	0.0560699	Sgtb	218544	1.43916	5.41131	4.84419e-05	0.000501775
															Wdr31	71354	1.04836	-2.57695	0.0197008	0.0560974	Phc1	13619	1.13602	5.41585	4.79964e-05	0.000498653
															Elmod1	270162	1.19198	-2.57588	0.0197441	0.056159	Ppp1r3f	54646	1.35865	5.42401	4.72073e-05	0.000492422
															Lmtk3	381983	1.09017	-2.57467	0.0197935	0.0562688	Snx7	76561	1.24415	5.42741	4.68831e-05	0.000489537
															Zhx1	22770	1.10071	-2.5744	0.0198045	0.056275	Anxa3	11745	1.34607	5.4471	4.50467e-05	0.000473698
															Muted	17828	1.04933	-2.57435	0.0198066	0.056275	Igf2bp2	319765	1.16608	5.45164	4.4634e-05	0.000469834
															Nt5c3	107569	1.11141	-2.57361	0.0198367	0.0563451	Iyd	70337	1.52678	5.45295	4.45154e-05	0.000469538
															Rnf219	72486	1.06278	-2.57315	0.0198555	0.0563611	Ogfrl1	70155	1.26259	5.45637	4.42076e-05	0.000466766
															Hdac2	15182	1.11274	-2.572	0.0199023	0.0564698	Sorcs2	81840	1.2537	5.4653	4.34153e-05	0.000459335
															Bola2	66162	1.20632	-2.57155	0.019921	0.0564917	Antxr2	71914	1.16417	5.46646	4.3313e-05	0.00045872
															Dcn	13179	1.20602	-2.5709	0.0199476	0.0565517	Gabrg3	14407	1.12218	5.48784	4.14784e-05	0.000443819
															Gpr45	93690	1.11176	-2.57046	0.0199654	0.0565869	H2-M3	14991	1.12605	5.49005	4.12936e-05	0.000442298
															Ganab	14376	1.11103	-2.56963	0.0199995	0.0566679	Pip5kl1	227733	1.14328	5.49516	4.08691e-05	0.000438203
															Pou2f2	18987	1.05648	-2.5679	0.0200707	0.0567768	Mid2	23947	1.2841	5.49872	4.0576e-05	0.000435961
															Zfp532	328977	1.07038	-2.56705	0.0201061	0.0568459	Cadps2	320405	1.1211	5.50228	4.02849e-05	0.000433281
															Hes6	55927	1.13984	-2.56643	0.0201315	0.056876	Cib2	56506	1.20103	5.50441	4.01116e-05	0.000432314
															2610507B11Rik	72503	1.19474	-2.56597	0.0201505	0.056876	Rit2	19762	1.3841	5.51307	3.94164e-05	0.000426149
															Nudt8	66387	1.11689	-2.56586	0.0201551	0.056876	LOC674427	674427	1.14744	5.5197	3.88922e-05	0.000421359
															Lcmt1	30949	1.09806	-2.56553	0.0201687	0.056889	Chrnb1	11443	1.21729	5.53083	3.8028e-05	0.000412859
															Gpatch4	66614	1.09613	-2.56482	0.0201984	0.0569363	Vsnl1	26950	1.39512	5.53757	3.75149e-05	0.000408141
															Slc6a15	103098	1.10376	-2.5636	0.020249	0.0570325	Iars	105148	1.18536	5.53914	3.73961e-05	0.000407703
															Idh1	15926	1.18697	-2.56236	0.0203007	0.0571624	N4bp2l1	100637	1.29181	5.54126	3.72363e-05	0.000406389
															Ap1s1	11769	1.15287	-2.5605	0.0203782	0.057334	1700025G04Rik	69399	1.38224	5.54223	3.71636e-05	0.000406022
															Epc2	227867	1.16768	-2.55907	0.0204382	0.0574873	Spag4	245865	1.3093	5.54397	3.70339e-05	0.000405031
															Lrfn3	233067	1.19092	-2.55786	0.0204893	0.0576153	Fat3	270120	1.19389	5.54952	3.66217e-05	0.000401881
															Mblac2	72852	1.14027	-2.55693	0.0205285	0.05771	Prkcsh	19089	1.20855	5.55697	3.60759e-05	0.000397486
															Cryz	12972	1.08732	-2.55147	0.0207596	0.0582334	Gak	231580	1.19166	5.5594	3.58999e-05	0.000395968
															Tcfcp2l1	81879	1.22156	-2.54969	0.0208355	0.058415	BC006779	229003	1.10895	5.59414	3.34764e-05	0.000373202
															Med24	23989	1.06283	-2.54894	0.0208678	0.0584468	Nedd9	18003	1.30428	5.59668	3.33059e-05	0.000372101
															Hecw1	94253	1.04803	-2.54499	0.0210373	0.0588535	Rorb	225998	1.2652	5.61001	3.24259e-05	0.000363836
															Saps3	52036	1.12437	-2.54467	0.0210513	0.0588691	Sucnr1	84112	1.12609	5.61422	3.21534e-05	0.000361169
															Bend3	331623	1.03736	-2.5446	0.0210543	0.0588691	Grpel1	17713	1.16567	5.61685	3.19842e-05	0.000360048
															Exoc8	102058	1.08913	-2.5444	0.0210631	0.058878	Arhgap26	71302	1.21183	5.61804	3.19074e-05	0.000359573
															Senp7	66315	1.03647	-2.54397	0.0210814	0.0589123	Myo1e	71602	1.34347	5.61832	3.18899e-05	0.000359573
															Lig3	16882	1.04368	-2.54385	0.0210867	0.0589123	Fkbp11	66120	1.17191	5.6374	3.06928e-05	0.000348154
															Ankrd17	81702	1.07085	-2.54267	0.0211378	0.0590392	Sdf2l1	64136	1.1931	5.64614	3.01599e-05	0.000342483
															Chmp7	105513	1.10158	-2.5415	0.0211884	0.0591168	Cldn12	64945	1.22891	5.65209	2.98025e-05	0.000338796
															Efnb1	13641	1.35021	-2.53997	0.0212553	0.0592555	Vegfa	22339	1.13677	5.6529	2.97543e-05	0.000338619
															ENSMUSG00000074747	382423	1.20321	-2.53927	0.0212858	0.0593011	Uggt1	320011	1.17664	5.6546	2.96534e-05	0.000338211
															Lypla2	26394	1.14259	-2.5392	0.0212887	0.0593011	Nudt18	213484	1.12328	5.65603	2.95684e-05	0.000337613
															C530028O21Rik	319352	1.0576	-2.53549	0.0214513	0.059675	Usp18	24110	1.30544	5.66236	2.9196e-05	0.000333728
															Suv420h2	232811	1.1749	-2.53315	0.0215543	0.0598962	Hs6st2	50786	1.29233	5.67048	2.87258e-05	0.000329701
															Fbxo46	243867	1.09465	-2.52955	0.0217139	0.0602912	Psmb4	19172	1.14238	5.67127	2.86804e-05	0.00032965
															Xpo7	65246	1.05715	-2.52876	0.0217489	0.060324	Clcn3	12725	1.18599	5.67235	2.86187e-05	0.000329306
															Snx27	76742	1.12237	-2.52716	0.0218202	0.060484	Rgs4	19736	1.61936	5.67498	2.84682e-05	0.000328667
															1700052N19Rik	73419	1.06506	-2.52696	0.021829	0.060484	Gng12	14701	1.26634	5.67723	2.83406e-05	0.000327558
															Tomm22	223696	1.07813	-2.52654	0.0218479	0.0605015	P2rx3	228139	1.13049	5.68619	2.78374e-05	0.000322101
															Fam81a	76886	1.11148	-2.52519	0.0219083	0.0606203	Tmod1	21916	1.1397	5.687	2.77925e-05	0.000321941
															Dyrk3	226419	1.07874	-2.52464	0.0219329	0.0606559	Stk40	74178	1.2648	5.68713	2.77852e-05	0.000321941
															Trp53i13	216964	1.1015	-2.5241	0.0219573	0.0606958	H47	109815	1.29337	5.70792	2.66559e-05	0.000310507
															Cdca4	71963	1.09181	-2.52379	0.0219712	0.0606971	Tceal6	66104	1.23938	5.70885	2.66061e-05	0.000310275
															Gjc1	14615	1.06346	-2.52342	0.0219879	0.060727	Psme4	103554	1.24637	5.71463	2.63014e-05	0.000307413
															Bdh1	71911	1.18185	-2.52179	0.0220612	0.0608971	Tmem43	74122	1.17126	5.72607	2.57081e-05	0.000301156
															Sbno1	243272	1.06685	-2.5212	0.0220879	0.0609383	Gosr2	56494	1.13182	5.73059	2.5478e-05	0.000299137
															Zgpat	229007	1.07527	-2.52039	0.0221245	0.0610231	Trp53	22059	1.17624	5.73894	2.50574e-05	0.000294531
															Mgrn1	17237	1.07289	-2.51998	0.0221432	0.0610586	Dnajb11	67838	1.36654	5.75979	2.40391e-05	0.00028482
															Oma1	67013	1.07245	-2.51918	0.0221794	0.061126	Ucn3	83428	1.09745	5.76576	2.37556e-05	0.000281782
															Slc25a29	214663	1.08452	-2.51757	0.0222527	0.061279	Nr4a3	18124	1.18388	5.76711	2.3692e-05	0.000281671
															Pprc1	226169	1.09459	-2.51474	0.0223815	0.0616012	Zcrb1	67197	1.13487	5.77167	2.34784e-05	0.000279774
															Ahsa1	217737	1.14734	-2.51396	0.0224174	0.0616834	Samhd1	56045	1.22932	5.77661	2.32491e-05	0.000277359
															Zeb2	24136	1.20479	-2.51234	0.0224917	0.0618037	Lonrf3	74365	1.17379	5.77874	2.31509e-05	0.000276618
															Kif26b	269152	1.06042	-2.51227	0.022495	0.0618037	Mtmr11	194126	1.09363	5.79601	2.23708e-05	0.00026826
															Rabl2a	68708	1.04839	-2.51223	0.0224968	0.0618037	Fndc3b	72007	1.33599	5.80621	2.19227e-05	0.000264577
															Zfp169	67911	1.04473	-2.51156	0.0225277	0.0618723	Sel1l3	231238	1.66972	5.81355	2.16061e-05	0.000261363
															Ppapdc1a	381925	1.03741	-2.51142	0.0225341	0.0618734	Gramd1b	235283	1.27862	5.81436	2.15715e-05	0.00026125
															Mettl13	71449	1.05393	-2.5111	0.0225488	0.0618974	Acsl5	433256	1.2021	5.81591	2.15052e-05	0.000260751
															Gm16517	110012	1.20825	-2.50742	0.0227189	0.0622984	Dennd4a	102442	1.26472	5.8167	2.14718e-05	0.000260751
															Mfn1	67414	1.09298	-2.50682	0.0227469	0.062342	Arih2	23807	1.19937	5.81889	2.13788e-05	0.000260322
															Dtymk	21915	1.08601	-2.50669	0.0227528	0.062342	Ncrna00085	75202	1.09538	5.82466	2.11359e-05	0.000258386
															Necap1	67602	1.16233	-2.50439	0.0228599	0.0625857	Fam58b	69109	1.16608	5.82783	2.10038e-05	0.000257377
															Darc	13349	1.14415	-2.50352	0.0229008	0.0626648	Epb4.1l3	13823	1.15971	5.85075	2.00727e-05	0.000247428
															Rab11b	19326	1.09375	-2.5025	0.0229485	0.0627788	Stat4	20849	1.13856	5.85487	1.99096e-05	0.00024571
															Cdk9	107951	1.05208	-2.50099	0.0230193	0.0629559	Hdac9	79221	1.42541	5.86753	1.94181e-05	0.000239929
															Pgp	67078	1.21064	-2.50043	0.0230458	0.0629873	Usp39	28035	1.20815	5.87072	1.92961e-05	0.000238706
															Ngef	53972	1.13074	-2.49969	0.0230805	0.062999	B3gat2	280645	1.14769	5.88998	1.85769e-05	0.000230909
															Tmem74	239408	1.07579	-2.49961	0.0230843	0.062999	Vamp4	53330	1.1969	5.89348	1.84491e-05	0.000229596
															Ccdc51	66658	1.05991	-2.49949	0.0230897	0.062999	Tank	21353	1.15336	5.89505	1.83919e-05	0.000229435
															Fam193b	212483	1.08353	-2.49882	0.0231215	0.0630692	Adra2a	11551	1.23546	5.89824	1.82768e-05	0.000228273
															Mrto4	69902	1.07148	-2.49715	0.0232003	0.0632064	Hist1h3e	319151	1.2016	5.8999	1.8217e-05	0.000228075
															Dars2	226539	1.07559	-2.49608	0.0232511	0.0633118	St8sia4	20452	1.39766	5.90063	1.81911e-05	0.000228075
															Smyd2	226830	1.07153	-2.49432	0.0233346	0.0635003	Itfg2	101142	1.21742	5.90449	1.80532e-05	0.000227068
															Krt73	223915	1.04401	-2.49295	0.0233999	0.0636115	Fzd3	14365	1.13342	5.90666	1.79763e-05	0.000226427
															Zbtb45	232879	1.07112	-2.49125	0.0234811	0.063761	Tbc1d23	67581	1.21769	5.90941	1.7879e-05	0.000225475
															Brpf1	78783	1.09384	-2.49116	0.0234857	0.063761	Slc20a1	20515	1.22518	5.92516	1.73335e-05	0.000219395
															Tuba3b	22147	1.13359	-2.49101	0.0234929	0.0637638	Abcb4	18670	1.11241	5.93794	1.69033e-05	0.000214473
															Pex19	19298	1.09843	-2.49041	0.0235216	0.063825	6330527O06Rik	76161	1.24379	5.94787	1.65769e-05	0.000211107
															Bace1	23821	1.07786	-2.49016	0.0235335	0.0638364	Csrp1	13007	1.66905	5.95234	1.64319e-05	0.000209517
															Cstad	78617	1.05314	-2.49006	0.0235381	0.0638364	Slc40a1	53945	1.31226	5.959	1.62186e-05	0.000207306
															Alkbh7	66400	1.15265	-2.48908	0.0235852	0.0639111	Slc6a8	102857	1.19323	5.96959	1.58851e-05	0.000203294
															Syt16	238266	1.32642	-2.48802	0.0236364	0.0640028	Nfkbie	18037	1.13114	5.96985	1.58769e-05	0.000203294
															4933407P14Rik	237958	1.08133	-2.48699	0.0236861	0.0641038	Saa3	20210	1.11769	5.97201	1.58099e-05	0.000202832
															Prex1	277360	1.13754	-2.48599	0.0237341	0.0642003	Trib1	211770	1.20535	5.97725	1.56483e-05	0.000201226
															Lhpp	76429	1.06326	-2.48406	0.0238279	0.0644035	Cdc14b	218294	1.08369	5.9957	1.5093e-05	0.000194596
															Gm715	279618	1.071	-2.48389	0.0238361	0.0644091	Csrp3	13009	1.13332	5.996	1.50841e-05	0.000194596
															Pcnt	18541	1.06752	-2.48345	0.0238575	0.06445	Acot6	217700	1.17586	6.00322	1.48726e-05	0.000192232
															Uty	22290	1.04906	-2.4827	0.0238939	0.064498	Hk2	15277	1.4309	6.00431	1.48407e-05	0.00019206
															Cyb561d1	72023	1.05741	-2.48226	0.0239154	0.0645391	Frmd5	228564	1.238	6.00922	1.46991e-05	0.000190702
															1110007A13Rik	210711	1.11883	-2.4817	0.0239425	0.0645956	Ccdc147	381229	1.11364	6.01229	1.4611e-05	0.000189797
															Sdk2	237979	1.05449	-2.47741	0.0241526	0.0650947	1300010F03Rik	219189	1.10161	6.02482	1.42576e-05	0.000185904
															Actr1a	54130	1.12306	-2.47657	0.0241941	0.0651897	Dcaf7	71833	1.13134	6.02785	1.41735e-05	0.000185039
															Gdpd2	71584	1.09722	-2.47457	0.0242927	0.0654015	Lrrfip2	71268	1.1267	6.02839	1.41585e-05	0.000185039
															Brp16	59053	1.06861	-2.47436	0.0243031	0.0654015	Actr3b	242894	1.49021	6.03051	1.41e-05	0.000184778
															Tbxas1	21391	1.04219	-2.47426	0.0243082	0.0654015	Sulf2	72043	1.21773	6.03817	1.38905e-05	0.000182399
															Lmo7	380928	1.09208	-2.4734	0.0243505	0.065475	Ssr4	20832	1.20471	6.04649	1.36671e-05	0.000180013
															Inha	16322	1.05788	-2.47286	0.0243772	0.0654999	Ube2l6	56791	1.14447	6.06078	1.32913e-05	0.000175733
															Pik3c3	225326	1.07831	-2.47285	0.0243779	0.0654999	Erlec1	66753	1.22797	6.06299	1.32343e-05	0.000175203
															BC018507	218333	1.0965	-2.47284	0.0243787	0.0654999	Nnmt	18113	1.16613	6.06509	1.31803e-05	0.000174711
															Zfp292	30046	1.12975	-2.47198	0.0244212	0.0655801	Aloxe3	23801	1.38705	6.06983	1.30591e-05	0.000173325
															Mvk	17855	1.17095	-2.47109	0.0244656	0.0656824	C030019I05Rik	320116	1.33825	6.07784	1.28571e-05	0.000171302
															Sox2	20674	1.20966	-2.46936	0.0245516	0.0658623	Zdbf2	73884	1.53774	6.08563	1.26635e-05	0.000168939
															Myef2	17876	1.11914	-2.46866	0.0245867	0.0659395	Bex2	12069	1.3017	6.09386	1.24626e-05	0.000166687
															Cul4a	99375	1.06158	-2.46767	0.0246364	0.0660555	Tmem66	67887	1.45874	6.11091	1.20564e-05	0.000161881
															Pde7a	18583	1.03207	-2.46698	0.0246708	0.0661308	Mical2	320878	1.46771	6.11491	1.19631e-05	0.00016111
															1110032A13Rik	68731	1.11752	-2.46648	0.0246958	0.0661645	Eps15	13858	1.39004	6.12186	1.18027e-05	0.000159505
															Tradd	71609	1.07828	-2.46647	0.0246962	0.0661645	Manea	242362	1.1536	6.13555	1.14934e-05	0.000155731
															Ankfy1	11736	1.06035	-2.46629	0.0247052	0.0661716	Sel1l	20338	1.18502	6.14441	1.12979e-05	0.000153282
															Ywhah	22629	1.09612	-2.46608	0.024716	0.0661743	Mfap3l	71306	1.29025	6.15412	1.10872e-05	0.000151016
															Lrrn3	16981	1.15097	-2.46511	0.0247648	0.0662387	Tnc	21923	1.38934	6.15561	1.10553e-05	0.000150779
															Clip1	56430	1.12361	-2.46437	0.0248019	0.0663109	Clvs1	74438	1.22964	6.15766	1.10115e-05	0.00015038
															Cdk5rap1	66971	1.03878	-2.46226	0.0249085	0.0665273	Tuft1	22156	1.25218	6.15852	1.09932e-05	0.000150327
															Trove2	20822	1.07362	-2.46186	0.0249289	0.0665647	Tsen15	66637	1.12225	6.16233	1.09125e-05	0.00014942
															Slc35a5	74102	1.09927	-2.46117	0.0249641	0.0665951	Sra1	24068	1.16119	6.16641	1.08267e-05	0.000148441
															Mina	67014	1.12835	-2.46113	0.0249659	0.0665951	Lims2	225341	1.1837	6.16756	1.08026e-05	0.000148308
															Kcnk12	210741	1.04056	-2.45958	0.0250447	0.066788	Tmx4	52837	1.26296	6.17404	1.06682e-05	0.00014685
															Galntl1	108760	1.09555	-2.45755	0.0251481	0.0670294	2310001A20Rik	71881	1.27952	6.17681	1.06112e-05	0.00014626
															Chrna7	11441	1.04527	-2.45564	0.0252456	0.0672174	Rabggtb	19352	1.30459	6.17765	1.0594e-05	0.00014626
															2310047M10Rik	71923	1.07617	-2.45524	0.0252666	0.0672238	Tmed10	68581	1.16529	6.19456	1.02533e-05	0.000142462
															Sdr39u1	654795	1.09702	-2.45312	0.0253754	0.0674619	Gja5	14613	1.10133	6.19852	1.01753e-05	0.000141758
															Adam15	11490	1.05088	-2.45183	0.0254421	0.0675723	S100a11	20195	1.19267	6.20208	1.01056e-05	0.000141356
															Dlg4	13385	1.11872	-2.45182	0.0254424	0.0675723	Samd11	231004	1.19071	6.2031	1.00858e-05	0.000141269
															Commd1	17846	1.08614	-2.45181	0.025443	0.0675723	Rras	20130	1.26653	6.21232	9.90797e-06	0.000139343
															Dhx29	218629	1.09546	-2.45044	0.0255137	0.0677081	Pde4d	238871	1.23735	6.21369	9.88178e-06	0.000139163
															Fam19a5	106014	1.09793	-2.44893	0.0255923	0.0678821	Stk32b	64293	1.35978	6.22644	9.64196e-06	0.000136526
															6430704M03Rik	230235	1.04144	-2.44841	0.0256193	0.067933	Cox8b	12869	1.17276	6.22675	9.63614e-06	0.000136526
															Zmynd11	66505	1.18513	-2.4483	0.0256246	0.067933	Cfl2	12632	1.15151	6.23474	9.48905e-06	0.000134729
															Zfp771	244216	1.1041	-2.4481	0.0256352	0.0679439	Ccdc129	232016	1.15282	6.24079	9.37916e-06	0.000133351
															Mars2	212679	1.05651	-2.4459	0.0257501	0.0681838	Hist1h4f	319157	1.13165	6.25404	9.14317e-06	0.000130353
															Sall2	50524	1.0965	-2.44586	0.0257521	0.0681838	Uhrf1bp1l	75089	1.29279	6.27626	8.76092e-06	0.00012542
															Tmem189	407243	1.07239	-2.44541	0.0257756	0.0682212	Zmynd8	228880	1.11588	6.27988	8.70041e-06	0.000124726
															Gnal	14680	1.19488	-2.44534	0.0257793	0.0682212	Fam134b	66270	1.45726	6.28131	8.67653e-06	0.000124556
															Magi2	50791	1.04439	-2.44435	0.0258308	0.068292	Edn1	13614	1.16729	6.28562	8.60509e-06	0.000123873
															Sema3f	20350	1.18745	-2.44326	0.0258882	0.0683698	Hspa9	15526	1.24052	6.28563	8.60484e-06	0.000123873
															Exoc1	69940	1.11135	-2.44239	0.0259338	0.0684555	Arid5a	214855	1.16199	6.28943	8.5423e-06	0.000123311
															Prpsap2	212627	1.0708	-2.4412	0.0259965	0.0685861	Hyi	68180	1.18589	6.29421	8.46433e-06	0.000122526
															Cd2bp2	70233	1.08269	-2.44012	0.0260535	0.068719	Acta1	11459	1.23196	6.30241	8.33237e-06	0.000121293
															A930017M01Rik	239410	1.10462	-2.43996	0.0260618	0.0687235	Nefm	18040	1.44124	6.30423	8.30341e-06	0.000121041
															Dctn6	22428	1.12314	-2.43864	0.0261316	0.068855	Gadd45a	13197	1.21123	6.30835	8.2382e-06	0.000120259
															Mxd4	17122	1.21978	-2.43844	0.0261423	0.0688658	Dnalc1	105000	1.11497	6.31575	8.12225e-06	0.00011899
															Uck1	22245	1.07716	-2.43792	0.0261699	0.0689209	Tasp1	75812	1.12778	6.3267	7.95383e-06	0.000116765
															Dpp3	75221	1.10039	-2.43724	0.0262059	0.0689633	Hspb1	15507	1.24096	6.33182	7.87624e-06	0.00011579
															1500001M20Rik	68971	1.11172	-2.43633	0.0262542	0.0690377	Ttll7	70892	1.1592	6.33574	7.81741e-06	0.000115323
															Thrap3	230753	1.10692	-2.43608	0.0262677	0.0690559	Npas2	18143	1.12846	6.3484	7.63058e-06	0.000113413
															Cx3cl1	20312	1.14267	-2.43551	0.0262978	0.0691175	Msrb2	76467	1.10524	6.36466	7.39741e-06	0.000110817
															Smg1	233789	1.16315	-2.43435	0.0263599	0.0692446	Ddrgk1	77006	1.15197	6.36729	7.36045e-06	0.000110716
															1700030C10Rik	69513	1.06252	-2.43394	0.0263818	0.0692565	Rrp7a	74778	1.19847	6.36781	7.35309e-06	0.000110716
															Ppp2r3d	19054	1.05194	-2.43382	0.0263883	0.0692565	F8a	14070	1.2686	6.37448	7.26021e-06	0.000109526
															Dip2a	64451	1.05176	-2.43377	0.0263907	0.0692565	Hist1h4a	326619	1.18076	6.37857	7.20381e-06	0.000108833
															Arhgef4	226970	1.13705	-2.43086	0.0265466	0.0696304	Mtpap	67440	1.15022	6.3842	7.12692e-06	0.000107986
															5730494N06Rik	70612	1.06157	-2.42816	0.0266922	0.0699945	Ebp	13595	1.1729	6.39222	7.01887e-06	0.000106882
															Tubg1	103733	1.16322	-2.42718	0.0267452	0.0700805	Ephx4	384214	1.37525	6.39458	6.98745e-06	0.000106651
															Ccdc28b	66264	1.12397	-2.42659	0.0267772	0.0701464	Nab1	17936	1.20204	6.39603	6.96819e-06	0.000106514
															Pigh	110417	1.04677	-2.42527	0.0268488	0.0703053	Sytl2	83671	1.3164	6.39839	6.93687e-06	0.000106191
															Larp4b	217980	1.10339	-2.42523	0.0268513	0.0703053	Ttc39b	69863	1.21611	6.4064	6.83203e-06	0.000104896
															Scnn1a	20276	1.03656	-2.42444	0.0268942	0.0703998	Scg3	20255	1.47974	6.40759	6.81648e-06	0.000104812
															Fgd4	224014	1.06848	-2.42316	0.0269637	0.0705268	Ppp1r1c	75276	1.12953	6.41278	6.74957e-06	0.000103937
															Gdap1	14545	1.04878	-2.42308	0.0269684	0.0705268	9930013L23Rik	80982	1.19937	6.41539	6.71617e-06	0.000103577
															C330006A16Rik	109299	1.09465	-2.42303	0.0269711	0.0705268	Degs1	13244	1.19224	6.42671	6.57322e-06	0.000101826
															Dhrs1	52585	1.13608	-2.4228	0.0269835	0.0705268	E2f6	50496	1.19522	6.43166	6.51175e-06	0.000101054
															Foxp4	74123	1.10861	-2.4224	0.0270052	0.0705479	Srpr	67398	1.21499	6.43387	6.48448e-06	0.000100903
															Dbpht2	386753	1.1045	-2.42224	0.0270142	0.0705538	Fam189a1	70638	1.29651	6.43993	6.41037e-06	0.00010005
															Eef2	13629	1.24802	-2.42027	0.027122	0.0708174	Kdm3a	104263	1.19159	6.44992	6.28998e-06	9.83189e-05
															Arhgap19	71085	1.03992	-2.41899	0.0271924	0.0709477	Parp14	547253	1.25505	6.45406	6.24081e-06	9.80088e-05
															Pigp	56176	1.06473	-2.4185	0.027219	0.0709994	Pik3cb	74769	1.28795	6.46245	6.14242e-06	9.67408e-05
															Gnb2	14693	1.19699	-2.41812	0.0272403	0.0710037	Dusp23	68440	1.21981	6.4671	6.08854e-06	9.61611e-05
															3110056O03Rik	73218	1.14832	-2.4181	0.0272412	0.0710037	Zfp612	234725	1.2903	6.46793	6.079e-06	9.61611e-05
															5730494M16Rik	66648	1.06984	-2.41482	0.0274221	0.0713676	Slk	20874	1.55439	6.47016	6.05335e-06	9.59202e-05
															Glt8d1	76485	1.08024	-2.41428	0.0274522	0.0714102	Etv5	104156	1.25616	6.50774	5.63816e-06	9.01671e-05
															Zhx3	320799	1.07607	-2.4132	0.0275125	0.0715133	Cd109	235505	1.16399	6.53128	5.39321e-06	8.70898e-05
															Zc3h4	330474	1.09468	-2.4112	0.0276236	0.0717482	Zfp804a	241514	1.29807	6.53419	5.36367e-06	8.69837e-05
															Gnb1l	13972	1.0819	-2.41044	0.0276662	0.0718406	Asph	65973	1.17476	6.5367	5.33837e-06	8.67089e-05
															Rbck1	24105	1.1495	-2.40784	0.0278117	0.0721428	Taf7l	74469	1.20085	6.54211	5.28426e-06	8.61903e-05
															Fert2	14158	1.05148	-2.40774	0.0278173	0.0721428	Rhbdd1	76867	1.17888	6.5589	5.11988e-06	8.38158e-05
															Fgf1	14164	1.05594	-2.40711	0.0278527	0.0721885	Adam9	11502	1.24956	6.58188	4.90344e-06	8.06542e-05
															Pepd	18624	1.07048	-2.40706	0.0278558	0.0721885	4933426M11Rik	217684	1.21044	6.58373	4.88637e-06	8.05011e-05
															Anapc5	59008	1.20907	-2.40308	0.0280802	0.0727157	Nars2	244141	1.12289	6.5988	4.75013e-06	7.8631e-05
															Chst10	98388	1.09908	-2.39737	0.0284055	0.0734482	Asap1	13196	1.23751	6.60188	4.72279e-06	7.84285e-05
															Pogz	229584	1.0709	-2.39619	0.0284735	0.0735512	Sertad1	55942	1.15109	6.61772	4.58462e-06	7.66245e-05
															Rab12	19328	1.18595	-2.39616	0.0284748	0.0735512	Gfod1	328232	1.26301	6.61947	4.56961e-06	7.64968e-05
															Rap1gap	110351	1.11751	-2.39609	0.0284789	0.0735512	5033430I15Rik	76000	1.24101	6.62436	4.52792e-06	7.59212e-05
															Mid1	17318	1.11222	-2.39606	0.0284808	0.0735512	D4Bwg0951e	52829	1.26995	6.62606	4.51358e-06	7.58033e-05
															Dus3l	224907	1.10379	-2.39548	0.0285144	0.0736196	Rab3gap2	98732	1.37256	6.63742	4.41861e-06	7.44493e-05
															B4galt3	57370	1.09455	-2.39371	0.0286159	0.073816	Cd47	16423	1.40809	6.67218	4.14074e-06	7.08258e-05
															Gale	74246	1.06844	-2.39329	0.0286402	0.073816	Mtdh	67154	1.24364	6.6833	4.05574e-06	6.9693e-05
															Nup85	445007	1.08701	-2.39283	0.0286667	0.0738659	Cldn23	71908	1.20174	6.68627	4.03335e-06	6.95384e-05
															Kri1	215194	1.06145	-2.39102	0.0287717	0.0741181	Osbpl6	99031	1.305	6.69554	3.9643e-06	6.85758e-05
															Ube2z	268470	1.08868	-2.39075	0.0287874	0.0741338	Ramp3	56089	1.16784	6.72821	3.73055e-06	6.48565e-05
															Tufm	233870	1.09748	-2.38908	0.0288844	0.0743047	Tbc1d1	57915	1.18076	6.72865	3.72748e-06	6.48565e-05
															Sp7	170574	1.06707	-2.3887	0.0289062	0.0743169	Grasp	56149	1.39616	6.73299	3.69755e-06	6.46075e-05
															Th1l	57314	1.09603	-2.38779	0.0289595	0.0744118	Creld2	76737	1.34822	6.73926	3.65473e-06	6.39669e-05
															Prkar2b	19088	1.16758	-2.38725	0.0289912	0.0744616	Sfmbt1	54650	1.20239	6.75524	3.54799e-06	6.24146e-05
															0610010F05Rik	71675	1.13716	-2.3866	0.0290289	0.0745401	Slc25a25	227731	1.36234	6.75829	3.52796e-06	6.21676e-05
															Tmem121	69195	1.1206	-2.38633	0.0290448	0.0745624	Ppm1b	19043	1.35431	6.76534	3.48216e-06	6.14648e-05
															Gigyf2	227331	1.05663	-2.38552	0.0290919	0.0746649	Creg1	433375	1.16512	6.76608	3.4774e-06	6.14648e-05
															Slco4a1	108115	1.08391	-2.38309	0.029235	0.0750136	Nap1l5	58243	2.05386	6.77577	3.4155e-06	6.0494e-05
															Slc30a9	109108	1.06045	-2.38262	0.0292628	0.0750599	Frmd6	319710	1.39737	6.78601	3.35136e-06	5.96635e-05
															Pgap2	233575	1.13106	-2.38253	0.0292675	0.0750599	Fezf2	54713	1.33622	6.80742	3.22134e-06	5.76453e-05
															Pum1	80912	1.1427	-2.3822	0.029287	0.0750728	Hist1h2bm	319186	1.38481	6.80937	3.20974e-06	5.75369e-05
															Siah1b	20438	1.04436	-2.38119	0.0293467	0.0751793	Cd1d1	12479	1.22971	6.84947	2.98093e-06	5.39008e-05
															Frmd3	242506	1.07807	-2.38057	0.0293835	0.0752273	Adamts1	11504	1.22845	6.85054	2.97506e-06	5.38886e-05
															Zzz3	108946	1.06813	-2.37959	0.0294414	0.0753383	Lbh	77889	1.6945	6.86397	2.90241e-06	5.26646e-05
															Sfrs7	225027	1.13472	-2.37905	0.0294736	0.0754022	D830030K20Rik	320333	1.37703	6.86399	2.90229e-06	5.26646e-05
															Smarca4	20586	1.08995	-2.37567	0.0296746	0.0757855	Rxfp1	381489	1.17083	6.86882	2.87662e-06	5.23797e-05
															Chtf8	214987	1.05632	-2.37552	0.0296838	0.0757903	Cstb	13014	1.15579	6.8956	2.73853e-06	5.02177e-05
															Insr	16337	1.06551	-2.37373	0.0297906	0.0759883	LOC100039128	100039128	1.16546	6.89784	2.72728e-06	5.00998e-05
[truncated: 280 more rows]

## Sheet: Legend
Gene Lists
HeLa miR-124 targets	List of mouse Entrez ID that are homologous to miR-124 targets identified in HeLa
Ageing Down	List of mouse Entrez ID that are homologous genes downgregulated in agein human brain
Ageing Up	List of mouse Entrez ID that are homologous genes upregulated in agein human brain
Kainate Down	Genes downregulated in kainate treatment experiment
Kainate Up	Genes upregulated in kainate treatment experiment
KCl Down	Genes downregulated in KCl treatment experiment
KCl Up	Genes upregulated in KCl treatment experiment
Blank Transfection Down	Genes downregulated in mock transfection experiment
Blank Transfection Up	Genes upregulated in mock transfection experiment
Symbol	an official symbol of a putative direct target of a transfected miRNA (shown in bold font)
Entrez	a GenBank identifier (http://www.ncbi.nlm.nih.gov/genbank/)
FoldInhibition	fold change of downregulation upon a treatment. As determined by microarrays
FoldUpregulation	fold change of upregulation upon a treatment. As determined by microarrays
t-statistic	t-statistic for p-value of differential expression (i.e. p-value for the fold change)
P-value	p-value of differential expression (i.e. p-value for the fold change)
Adj. P-value	multiple test adjusted p-value of differential expression (i.e. p-value for the fold change)
